# Supplementary material for: MicroRNAs as Indicators into the Causes and Consequences of Whole-Genome Duplication Events
Source: Mol Biol Evol. 2021 Dec 3;39(1):msab344. doi: 10.1093/molbev/msab344 (PMC8789304; doi:10.1093/molbev/msab344)
Supplement: msab344_Supplementary_Data [file msab344_supplementary_data.zip]

Archive with 8 entries (8 files):
- SuppFile1.xlsx
- SuppFile2.txt
- SuppFile3.xlsx
- SuppFile4.xlsx
- SuppFile5.xlsx
- SuppFile6.xlsx
- SuppFile7.txt
- SupplementaryFigs&Tables.pdf
