# Supplementary material for: MicroRNAs as Indicators into the Causes and Consequences of Whole-Genome Duplication Events
Source: Mol Biol Evol. 2021 Dec 3;39(1):msab344. doi: 10.1093/molbev/msab344 (PMC8789304; doi:10.1093/molbev/msab344)
Supplement: msab344_Supplementary_Data [file msab344_supplementary_data.zip › SuppFile1.xlsx]

## Sheet: Sheet1
DNA REPAIR									TXF
Gene	CLG	1a	1b	2a	2b	Genes			Gene	CLG	1a	1b	2a	2b	Unclear	Genes
UNG	G	1				1			FOXA	A	1		1	1		3	FOXA3 IS ASSINGED TO 2B.
SMUG1	B				1	1			FOXB	C	1		1			2
MBD4	E	1				1			FOXC/S	D	1	1	1			3
TDG	E			1		1			FOXD1/4	L	1		1			2
OGG1	E	1				1			FOXD2/3	L	1		1			2
MUTYH	L	1				1			FOXE	L	1		1			2
NTHL1	H	1				1			FOXF	D	1		1			2
MPG	H	1				1			FOXG	A	1					1
NEIL1	C	1				1			FOXH	D	1					1
NEIL2	J			1		1			FOXI	I	1		1	1		3
NEIL3	F			1		1			FOXJ1	H			1			1
APEX2	E		1			1			FOXJ2/3	P	1	1				2
LIG3	G			1		1			FOXK	H	1		1			2
LIG4	N	1				1			FOXL1	D			1			1
XRCC1	A				1	1			FOXL2	P			1			1
APLF	A			1		1			FOXL3	H	1					1
HMCES	E	1				1			FOXM1	E/O			1			1
PARP1	A			1		1			FOXN1/4	G	1		1			2
PARP3	E	1				1			FOXN2/3	A	1		1			2
PARPG	Q	1				1			FOXO	K	1	1	1	1		4
PARPBP	E/O			1		1			FOXP	E	1	1	1	1		4
MGMT	I	1				1			FOXQ1	D	1					1	FOXQ2 lost in human. Separate gene duplciation event.
ALKBH2	G	1				1			FOXR	A				1		1	FOXR1 and R2 appear to be a mammal-specific dup.
ALKBH3	O	1				1			RUNX	K	1		1	1		3
TDP1	A	1				1			ALX	O	1		1	1		3
TDP2	J/D/B	1				1			ARX	A		1				1
SPRTN	A			1		1			OTX	A	1	1	1			3
MSH2	K			1		1			DMBX1	M	1					1
MSH3	C			1		1			GSC1	A	1					1
MSH6	J			1		1			GSC2	G	1					1
MLH1	J/D/B	1				1			RAX	L			1	1		2
PMS2	H	1				1			PITX	Q	1		1	1		3
MLH3	A	1				1			PRRX	M	1		1			2
PMS1	B			1		1			DRGX	I	1					1
HFM1	M	1				1			SHOX	N	1		1			2
XPC	E	1				1			SEBOX	G			1			1
RAD23	L		1	1		2			HESX1	E	1					1
XPA	L			1		1			HOPX	I			1			1
DDB1	O	1				1			PROP1	I				1		1
DDB2	O	1				1			OTP	C			1			1
RPA1	G			1		1			ISX	E			1			1
RPA2	J				1	1			PHOX2	F	1		1			2
RPA3	B	1				1			UNCX	H	1					1
ERCC3	B			1		1			VSX	A	1		1			2
ERCC2	A	1				1			HOX1	B	1	1	1			3
GTF2H1	O	1				1			HOX2	B	1	1				2
GTF2H2	C/L			1		1			HOX3	B	1	1	1			3
GTF2H3	G	1				1			HOX4	B	1	1	1	1		4
GTF2H5	K			1		1			HOX5	B	1	1		1		3
GTF2E2	I			1		1			HOX6	B	1	1		1		3
CDK7	C			1		1			HOX7	B	1	1				2
CCNH	C			1		1			HOX8	B		1	1	1		3
MNAT1	A	1				1			HOX9	B	1	1	1	1		4
ERCC1	A				1	1			HOX10	B	1		1	1		3
ERCC4	H	1				1			HOX11	B	1		1	1		3
ERCC6	Q	1				1			HOX12	B			1	1		2
ERCC8	L			1		1			HOX13	B	1	1	1	1		4
RAD51	A	1				1			DLX1/4/6	B	1	1	1			3
RAD51B	A	1				1			DLX2/3/5	B	1	1	1			3
RAD51C	G			1		1			EVX	B	1		1			2
RAD51D	G			1		1			GBX	B	1		1			2
DMC1	H		1			1			EN	B	1		1			2
XRCC2	B	1				1			MNX	B	1					1
XRCC3	A	1				1			MEOX	B	1	1				2
HELQ	I			1		1			GSX	F	1		1			2
SWI5	M			1		1			PDX	F	1					1
ZSWIM7	G			1		1			CDX	F	1			1		2
SPIDR	J	1				1			MSX	I			1	1		2
PDS5	F	1		1		2			NKX-1	I	1		1			2
RAD52	E			1		1			NKX-3	I		1	1			2
RAD54L	L	1				1			NKX2-1/4	A	1		1			2
RAD54B	D	1				1			NKX2-2/8	A	1		1			2
BRCA1	B		1			1			NKX2-3/5/6	I	1	1		1		3
BRCA2	F	1				1			NKX-6	I	1	1	1			3
BARD1	B			1		1			LBX	I	1		1			2
ABRAXAS	I	1		1		2			TLX	I	1	1				2
PAXIP1	J/D/B	1				1			EMX	I	1		1			2
SMC5	C			1		1			HLX	A			1			1
SMC6	J			1		1			DBX	O	1		1			2
RAD50	F				1	1			HHEX	I	1					1
MRE11	N	1				1			NOT	I			1			1
NBN	D	1				1			VAX	I	1		1			2
RBBP8	J	1				1			BARHL	M	1		1			2
EME	H	1		1		2			BARX	A/E	1			1		2
GEN1	A/K/J			1		1			BSX	A				1		1
FANCA	D			1		1			VENTX	I	1					1
FANCB	F	1				1			PAX1/9	A	1		1			2
FANCC	L			1		1			PAX3/7	P	1		1			2
FANCD2	E	1				1			PAX4/6	O	1		1			2
FANCE	E/O				1	1			PAX2/5/8	Q	1	1	1			3
FANCF	A	1				1			TBXT/19	K	1		1			2
FANCG	L			1		1			TBX20	D	1					1
FANCI	C	1				1			TBX1/10	G	1	1				2
BRIP1	G			1		1			EOMES/TBR1/TBX21	B	1	1	1			3
FANCL	A			1		1			TBX6	G			1			1
FANCM	A	1				1			TBX15/18/22	K	1	1	1			3
PALB2	H	1				1			TBX2/3	G	1		1			2
SLX4	H	1				1			TBX4/5	G	1		1			2
FAAP24	D			1		1			CUX	G	1		1			2
FAAP100	H			1		1			ONECUT	C	1		1	1		3
UBE2T	E				1	1			SATB	B	1		1			2
XRCC6	H		1			1			GATA1/2/3	E	1	1	1			3
XRCC5	B			1		1			GATA4/5/6	J	1	1	1			3
PRKDC	D	1				1			GATAD2	C		1		1		2
LIG4	F/K/N	1				1			TRPS1	J	1					1
LIG3	G			1		1			ZGLP1	L		1				1
XRCC4	C/L			1		1			GCM	J	1		1			2
DCLRE1C	E/O			1		1			AIRE	N			1			1
DCLRE1A	I	1				1			DEAF1	O	1					1
DCLRE1B	E				1	1			GMEB	J		1		1		2
NHEJ1	B			1		1			SKI	P	1		1			2
NUDT1	H	1				1			SKOR	C	1		1			2
NUDT12	C/L			1		1			SIX1/2	A	1		1			2
NUDT18	I/Q		1			1			SIX3/6	A	1		1			2
NUDT15	F/K/N	1				1			SIX4	A	1					1
DUT	C	1				1			SMAD1/5/9	F	1		1	1		3
RRM2	J	1		1		2			SMAD2/3	C	1		1			2
PARK7	P	1				1			SMAD4	C			1			1
DNPH1	A			1		1			SMAD6/7	C	1		1			2
POLA1	K	1				1			NF1	L	1	1	1	1		4
POLB	I/Q		1			1			NFKB	Q	1		1			2
POLD1	I	1				1			REL	A	1	1	1			3
POLE	G	1				1			SOX1/2/3	N	1	1	1			3
POLE2	A	1				1			SOX4/11/12	J	1	1	1			3
POLE4	C/L				1	1			SOX5/6/13	O	1		1	1		3
REV3L	K			1		1			SOX7/17/18	J	1	1	1			3
MAD2L2	P	1				1			SOX8/9/10	H	1	1	1			3
REV1	N	1				1			SOX14/21	N	1		1			2
POLG	C	1				1			SOX30	F				1		1
POLH	A			1		1			BBX	F/K/N	1					1
POLI	C			1		1			HBP1	E/O			1			1
POLQ	K	1				1			HMG20	C	1			1		2
POLK	C			1		1			HMGB1/2/3	F	1	1	1			3
POLL	I	1				1			TCF7/LEF	I/Q	1	1	1	1		4
POLN	I			1		1			TOX	D	1	1	1			3
PRIMPOL	I/Q/F			1		1			ADNP	D	1	1				2
DNTT	I	1				1			MEIS	A	1	1	1			3
FEN1	O	1				1			PKNOX	A		1		1		2
FAN1	C	1				1			PBX	M	1	1	1	1		4
EXO1	A/K/J			1		1			TGIF	D	1	1				2
APTX	C/L			1		1			IRX1/3	D	1		1			2
SPO11	J/D		1			1			IRX2/5	D	1		1			2
ENDOV	H			1		1			IRX4/6	D	1		1			2
DNA2	Q	1				1			MKX	B	1					1
DCLRE1A	I	1				1			PROX	A	1		1			2
DCLRE1B/C	E			1	1	2			HMBOX1	J			1			1
EXO5	P	1				1			HNF1	G	1		1			2
UBE2A/B	F		1		1	2			GRHL	J	1		1	1		3
RAD18	E	1				1			TFCP/UBP1	B	1		1	1		3
SHPRH	A/K/J			1		1			ISL	C	1		1			2
HLTF	N			1		1			LHX1/5	G	1		1			2
RNF168/169	N	1		1		2			LHX2/9	M	1		1			2
RNF8	A			1		1			LHX3/4	M	1		1			2
RNF4	I			1		1			LHX6/8	M	1		1			2
UBE2V2	J/D/B	1				1			LMX1	M	1		1			2
UBE2N	E			1		1			LMO1/3	O	1		1			2
UBE2K	F			1		1			LMO2	O	1					1
USP1	L/M	1				1			LMO4	M	1					1
WDR48	J/D/B	1				1			ZEB	B	1		1			2
CHAF1A	C				1	1			ZFXH3/4	D	1		1			2
ATRX	F		1			1			ATOH1/7	I/Q	1		1			2
BLM	C	1				1			MEF	C	1	1	1	1		4
RECQL	O			1		1			MYC	J	1		1	1		3
TOP3A	H	1				1			TCF3/4/12	C	1	1	1			3
ATM	K	1				1			TWIST	B	1		1			2
MPLKIP	B	1				1			AR	F		1				1
RECQL	O			1		1			ESR	A	1		1			2
RECQL5	H			1		1			ESRR	A	1		1	1		3
RDM1	B		1			1			HNF4A/G	J	1	1				2
NABP	B			1	1	2			RXR	M	1		1	1		3
ATR	N			1		1			PGR	N	1					1
ATRIP	E	1				1			PPAR	E	1		1	1		3
PCNA	I/Q		1			1			RAR	B	1	1		1		3
RAD1	C/L			1		1			ROR	C	1		1	1		3
RAD9	G	1			1	2			THR	B	1			1		2
TOTAL		86	12	73	14	185	1.05714		TOTAL		145	51	125	45	0	366	2.09143
	4X	0	0	0	0	0	1			4X	9	9	9	9	0	36	2
	3X	0	0	0	0	0				3X	42	26	39	22	0	129
	2X	6	2	8	4	20				2X	71	13	62	10	0	156
	1X	80	10	65	10	165				1X	23	3	15	4	0	45
																366
		1x	2x	3x	4x	5X					1x	2x	3x	4x	5x
	1a	80	6	0	0	0				1a	23	71	42	9	0
	1b	10	2	0	0	0				1b	3	13	26	9	0
	2a	65	8	0	0	0				2a	15	62	39	9	0
	2b	10	4	0	0	0				2b	4	10	22	9	0
