# Supplementary material for: MicroRNAs as Indicators into the Causes and Consequences of Whole-Genome Duplication Events
Source: Mol Biol Evol. 2021 Dec 3;39(1):msab344. doi: 10.1093/molbev/msab344 (PMC8789304; doi:10.1093/molbev/msab344)
Supplement: msab344_Supplementary_Data [file msab344_supplementary_data.zip › SuppFile2.txt]

#NEXUS
[!Created by MacVector on Feb 14 2021 at 11:42:49.]

BEGIN DATA;
	DIMENSIONS NTAX=32 NCHAR=16656;
 	FORMAT MISSING=N GAP=- DATATYPE=DNA;
	MATRIX
Hsa    TGAGGTAGTAGGTTGTATAGTTTAGAATTACATCAAGGGAGATAACTGTACAGCCTCCTAGCTTTCC--TGAGGTAGGAGGTTGTATAGTTGAGGAGGACA-CCCA--AGGAGATCACTATACGGCCTCCTAGCTTTCC--TGAGGTAGTAGGTTGTATGGTTTAGAGTTACACCCTGGGAGTTAACTGTACAACCTTCTAGCTTTCC--TGAGGTAGTAGGTTGTATAGTTTTAGGGTCACACCCACCACTGGGAGATAACTATACAATCTACTGTCTTTC--TGAGGTAGTAGGTTGTATAGTTTG-GGGCTCTGCC--CTG-CTATGGGATAACTATACAATCTACTGTCTTTC--TGAGGTAGTAGATTGTATAGTTTTAGGGTCATACCCC-ATCTTGGAGATAACTATACAGTCTACTGTCTTTC-----------------------------------------------------------------------------TGAGGTAGTAGATTGTATAGTT-GTGGGGTAGTGA-TTTTACCCTGTTCAGGAGATAACTATACAATCTATTGCCTTCC--TGAGGTAGTAGGTTGTGTGGTTTCAGGGCAGTGA-TGTTGCCCC--TCGGAAGATAACTATACAACCTACTGCCTTCC--TGAGGTAGTAAGTTGTATTGTTGT-GGGGTAGGGATA------------------TTAGGCCCCAATTAGAAGATAACTATACAACTTACTACTTTCC----------------------------------------------------------------------------------AGAGGTAGTAGGTTGCATAGTTTTAGGGCAGGGATTTTGCCC-ACAAGGAGGTAACTATACGACCTGCTGCCTTTC--TGAGGTAGTAGTTTGTGCTGTTGGTCGGGT-TGTGACATTGCCCGCTGTGGAGATAACTGCGCAAGCTACTGCCTTGC--TGAGGTAGTAGTTTGTACAGTTT-GAGGGTCTATGATACCACCCGGTA-CAGGAGA-TAACTGTACAGGCCACTGCCTTGC--------------------------------------------------------------------------------ACATACTTCTTTATATGCCCATATGGACCTGCTAA-GCTATGGAATGTAAAGAAGTATGTAT--ACATACTTCTTTATGTACCCATATGAACATACAAT-GCTATGGAATGTAAAGAAGTATGTAT--ACATGCTTCTTTATATCCCCATATGGATTACTTTGCTATGGAATGTAAGGAAGTGTGTGG-------------------------------------------------------------------TGGAAGACTAGTGATTTTGTTGTTTTTAGATAACTAAATCGACAACAAATCACAGTCTGCCATA--TGGAAGACTAGTGATTTTGTTGTTGT---CTTACT--GCGCTCAACAACAAATCCCAGTCTACCTAA--TGGAAGACTAGTGATTTTGTTGTTCT--GATGTA---CTACGACAACAAGTCACAGCCGGCCTCA-----------------------------------------------------------------------CATCTTACCGGACAGTGCTGGATTTCCCAGCTT-GACTCTAACACTGTCTGGTAACGATGTT--CATCTTCCAGTACAGTGTTGGATGGTCTAATTGTGAAGCTCCTAACACTGTCTGGTAAAGATGGC--CATCTTACTGGGCAGCATTGGATGGAGTCAG-GTCTCTAATACTGCCTGGTAATGATGAC--CGTCTTACCCAGCAGTGTTTGGGTGC-GGT-TGGGAGTCTCTAATACTGCCGGGTAATGATGGA--GTCTTACCAGACATGGTTAGACC-TG-GC--CCTCTGTCTAATACTGTCTGGTAAAACCGT--------------------------------------------------------------TCTTTGGTTATCTAGCTGTATGAGTGGTGTGGAGT-CTTCATAAAGCTAGATAACCGAAAGTA--TCTTTGGTTATCTAGCTGTATGAGTGTATTGGTCT-TCATAAAGCTAGATAACCGAAAGTA--TCTTTGGTTATCTAGCTGTATGAGTGCCACAGAGCCGTCATAAAGCTAGATAACCGAAAGTA-----------------------------------------------------------------TACCCTGTAGATCCGAATTTGTGTAA--GGAATTTT---GTGGTCACAAATTCGTATCTA--GGGGAATA--TACCCTGTAGAACCGAATTTGTGTGGTATCCGTATAGTCACAGATTCGATTCTAGGGGAATA-------------------------------------------------------------------AACCCGTAGATCCGAACTTGTGGT-ATTAGTC-----CGC-ACAAGCTTGTATCTATAGGTATG--CACCCGTAGAACCGACCTTGCGGGGCCTTCGCCGCACACAAGCTCGTGTCTGTGGGTCCG--AACCCGTAGATCCGATCTTGTGGTGAAGTGGAC-CGCACAAGCTCGCTTCTATGGGTCTG--TCCCTGAGACCCTAACTTGTGATGTTTACCGTT-TAAATCCACGGGTTAGGCTCTTGGGAGCT--TCCCTGAG-ACCCTTTAACCTGTGAGGAC-ATCCAGGG-TCACAGGTGAGGTTCTTGGGAGCC--TCCCTGAGACCCTAACTTGTGAGG---TATTTTAGTAAC-ATCACAAGTCAGGCTCTTGGGACCT--TAGCAGCACATAATGGTTTGTGGATTTTGAAAAGG--TGCAGGCCATATTGTGCTGCCTCA--TAGCAGCACATCATGGTTTACA-TGCTACAG--TCAAGATGCGAATCATTATTTGCTGCTCTA--CAGCAGCACACTGTGGTTTGTACGGCACTGTGGCCACGTCCAAACCACACTGTGGTGTTAGA--CAGCAGCAATTCATGTTTTGAAGTGT--TCTAAATGGTTCAAAACGTGAGGCGCTGCTATA--TAGCAGCACGT-AAATATTGG-CGTTAAGATTCTAAA-ATTATCTCCAGTATTAACTGTGCTGCTGAA--TAGCAGCACGTAAATATTGGCGTAGTGAAA-TATATATT---AAACACCAATATTA-CTGTGCTGCTTTA--TAGCAGCACAGAAATATTGGCACA----GGGAAGCGAGTC-----TGCCAATATTGGCTGTGCTGCTCCA--TAGCAGCGGGAACAGTTCTGCAGTGAGCGATCG-------GTGCTCTGGGGTATTGTTTCCGCTGCCAGG--CAAAGTGCTTACAGTGCAGGTAGTGATATG-T-GCATCTACTGCAGTGAAGGCACTTGTAGC--AAAAGTGCTTACA-GTGCAGGTAGCTTTTT-GAGATCTACTGCAATGTAAGCACTTCTTAC--TAAAGTGCTGACAGTGCAGATAGTGGTCCT-CTCCGTGCTACCGCACTGTGGGTACTTGCTGC----------------------------------------------------------------TAAGGTGCATCTAGTGCAGATAGTGAAGTAGATTAGCATCTACTGCCCTAAGTGCTCCTTCTGGC--TAAGGTGCATCTAGTGCAGTTAGTGAAGCAGCTTAGAATCTACTGCCCTAAATGCCCCTTCTGGC-------------------------------------------------------------------TAAAGTGCTTATAGTGCAGGTAGTGTT-TA---GTTATCTACTGCATTATGAGCACTTAAAGT--CAAAGTGCTCATAGTGCAGGTAGTTTTGG-CATGAC--TCTACTGTAGTATGGGCACTTCCAGT--CAAAGTGCTGTTCGTGCAGGTAGTGTGATTACCCAAC-CTACTGCTGAGCTAGCACTTCCCGA------------------------------------------------------------------AGTTTTGCATAGTTGCACTACAAGAAGAATGTAGTTGTGCAAATCTATGCAAAACTGA--------------------------------------------------------------AGTTTTGCAGGTTTGCATCCAGCTGTGTGATA---TTCTGCTGTGCAAATCCATGCAAAACTGA--AGTTTTGCAGGT-TTGCATTTCAGC--------------GTATATATGTA--TATGTGGCTGTGCAAATCCATGCAAAACTGA-----------------------------------------------------------------------------------------------------------------------------------------TAGCTTATCAGACTGATGTTGACTGTTGAA-TCTCATGGCAACACCAGTCGATGGGCTGTC--AGTTCTTCAGTGGCA-AGCTTTATGTCCTGAC---CCAGCTAAAGCTGCCAGTTGAAGAACTGT--------------------------------------------------------------------GGGGTTCCTGGGGATGGGATTTGCTTCCTG----TCAC-AAATCACATTGCCAGGGATTTCCA--GGGTTCCTGGCATGCTGATTTGTGACTTAAGATTAAAATCACATTGCCAGGGATTACCAC----------------------------------------------------------------------------------------------------------------------------------------GTGCCTACTGAGCTGAAACACAGTTGGT-TTGT--GTACACTGGCTCAGTTCAGCAGGAACAG--GTGCCTACTGAGCTGATAT-CAGTTCTCATTTTACACACTGGCTCAGTTCAGCAGGAACAG----------------------------------------------------------------------------------------------------------------------------------TTCAAGTAATTCAGGATAGGTTGTG-TGCTGTCC-------AGCCTGTTCTCCATTACTTGGCTC--TTCAAGTAATCCAGGATAGGCTGTTTCCATCT--GTGAGGCCTATTCTTGATTACTTGTTTC--TTCAAGTAATCCAGGATAGGCTGTGCAGGTCCCAATGGGCCTATTCTTGGTTACTTGCACG--AGGGCTTAGCTG-C-TTGTGAGCAG--GGTC-----CACACC-AAGTCGTGTTCACAGTGGCTAAGTTCCGC--AGAGCTTAGCTGATTGGTGAACAGTGATTGGTTTCCGCTTTGTTCACAGTGGCTAAGTTCTGC----------------------------------------------------------------------------------------------------------------------------------------GCTGGTTTCATATGGTGGTTTAGATTTAAATAGTGATTGTCTAGCACCATTTGAAATCAGTGTT--GCTGGTTTCACATGGTGGCTTAGATTTTTCCAT-CTTTGTATCTAGCACCATTTGAAATCAGTGTT--ACTGATTTCTTTTGGTGTTCAGAG-TCAATATAATTTTCTAGCACCATCTGAAATCGGTTA--ACCGATTTCTCCTGGTGTTCAGAGTCT--GTTTTT-GTCTAGCACCATTTGAAATCGGTTA-----------------------------------------------------------------TGTAAACATCCTCGACTGGAAGCTGTGAAGCCACAGAT-GGGCTTTCAGTCGGATGTTTGCAGC--TGTAAACATCCTTGACTGGAAGCTGTAAGGTGTTCAGA--GGAGCTTTCAGTCGGATGTTTACAGC--TGTAAACATCCCCGACTGGAAGCTGTAA---GACACAGCTAAGCTTTCAGTCAGATGTTTGCTGC--TGTAAACATCCTACACTCTCAGCTGTG--GAAAGTAAGAAAGCTGGGAGAAGG-CTGTTTACTCT--TGTAAACATCCTACACTCTCAGCTGTGAGCTCAAGGTGGCTGGGAGAGGGTTGTTTACTCC--TGTAAACATCCTACACTCAGCTGTAATACATG----GATTGGCTGGGAGGTGGATGTTTACTTC--AGGCAAGATGCTGGCATAGCTGTTGA-ACTGGGAA-CCTGCTATGCCAACATATTGCCATC--TATTGCACATTACTAAGTTGCATGTTGTCACGGCCTCAATGCAATTTAGTGTGTGTGATATT--GTGCATTGCTGTTGCATTGCACGTGTGTGAGG--CGGGTGCAGTGCCTCGGCAGTGCAGCC--GTGCATTGTAGTTGCATTGCATGTTCTGGTGGTACCC--ATGCAATGTTTCCACAGTGCATCA--TGGCAGTGTCTTAGCTGGTTGTTGTGAGCAATAG-TAAGGAAGCAATCAGCAAGTATACTGCCCTA--AGGCAGTGTCATTAGCTGATTGTACTGTGGT---GGTTACAATCACTAACT-CCACTGCCATC--AGGCAGTGTAGTTAGCTGATTGCTAATAGT------ACCAATCACTAACCACACGGCCAGG--TGGCAGTGTATTGTTAGCTGGTTGAATATGTGAATGGCATCGGCTAACATGCAACTGCTGTC--AGGCAGTGTATTGTTAGCTGGCTGCT---TG-GGTCAAGTCAGCAGCCACAACT-ACCCTGCCAC--AGGCAGTGTA-TTGCTAGC-GGCTGTTAAT-------GATTTTA-ACAGTTGCTAGTTGCACTCCTCT-------------------------------------------------------------------AGGTTGGGATCGGTTGCAATGCTGTGTT--TCTGTATGGTATTGCACTTGTCCCGGCCTGT--GGGTGGGGATTTGTTGCATTACTTGTG-TTCTA--TA-TA--AAGTATTGCACTTGTCCCGGCCTGT--AGGGAC-GGG-ACGCGGTGCAGTGTTGTTTTTTCCCCCG-CCAATATTGCACTCGTCCCGGCCTCC---------------------------------------------------------------ACTGTTGCTAATATGCA-ACTCTGTTGAATATAAATTGGAATTGCACTTTAGCAATGGTGA--CGGGTGGATCACGATGC-AATTTTGATGAGTATCATAGGAG------AAAAATTGCACGGTATCCATCTGTA--AGGCGGAGACTTGGGCAATTGCTGGACGCTGCCCTGGGCATTGCACTTGTCTCGGTCTGA----------------------------------------------------------------TTTGGCACTAGCACATTTTTGCTTGTGTCTCTCCGCTCTGAGCAATCATGTGCAGTGCCAATAT--TTTGGCAATGGTAGAACTCACACTGGTGAGGTAACAGGATCCGGTGGTTCTAGACTTGCCAACTA--TATGGCACTGGTAGAATTCACTGTGAACAGTCTCAGTCAGTGAATTACCGAAGGGCCATAAA--TCAGTTATCACAGTGCTGATGCTGTCTATTCTAAAGGTACAGTACTGTGATAACTGAAG--TCGGTTATCATGGTACCGATGCTGTATATCTGAAAGGTACAGTACTGTGATAACTGAAG--AGCTTCTTTACAGTGTTGCCTTGTGGCATGGAGTTCAAGCAGCATTGTACAGGGCTATCA--AGCTTCTTTACAGTGCTGCCTTGTAGCATTCAGGTCAAGCAGCATTGTACAGGGCTATGA--GGCTTCTTTACAGTGCTGCCTTGTTGCA-TATGGATCAAGCAGCATTGTACAGGGCTATGA--TGGAGTGTGACAATGGTGTTTG-TGTCTAAAC-TATCAAACGCCATTATCACACTAAATA--CGTGTTCACAGCGGACCTTGATTTAAATGTCCATACAATTAAGGCACGCGGTGAATGCCAA--CGTGTTCACAGCGGACCTTGATTTAATGTCATACAATTAAGGCACGCGGTGAATGCCAA--CGTGTTCACAGCGGACCTTGATTTAATGTCTATACAATTAAGGCACGCGGTGAATGCCAA-----------------------------------------------------------------CATTATTACTTTTGGTACGCGCTGTGACACT-TCAAACTCGTACCGTGAGTAATAATGCG--CGGGGCCGTAGCACTGTCTGAGAGGTTT---ACATTTCTCACAGTGAACCGGTCTCTTT--GGGGGCCGATAC-ACTGTACGAGAGTGAGTAGCA-GGTCTCACAGTGAACCGGTCTCTTT---------------------------------------------------------------CTTTTTGCGGTCTGGGCTTGCTGTTCCTCTCAACAGTAGTCAGGAAGCCCTTACCCCAAAAAGTAT--CTTTTTGCGGTCTGGGCTTGCTGTACATAACTCAATAGCC-GGAAGCCCTTACCCCAAAAAGCAT-------------------------------------------------------------------------GCTCTTTTCACATTGTGCTACTGTCTGCACCTGTCACTAGCAGTGCAATGTTAAAAGGGCAT---------------------------------------------------------------------------------------------------------------------------------------------------------------------------------------------------GCTCTGACGAGGTTGCACTACTGTGCTCTGA---GAAGCAGTGCAATGATATTGTCAAAGCAT--GCTCTGACTTTATTGCACTACTGTACTTTACAGCTAGCAGTGCAATAGTATTGTCAAAGCAT-------------------------------------------------------------------------------------------------------------------------------------------------------------------------------------------------------------ACCCTATCAATATTGTCTCTGCTGTGTAAATAGTTCTGAGTAGTGCAATATTGCTTATAGGGTTT--ACTCTTT-CCCTGTTGCACTACTATAGGCCGC---TGGG-AAGCAGTGCAATGATGAAAGGGCAT--ACCGTGGCTTTCGATTGTTACTGTGGGAAC-----TGGA-GGTAACAGTCTACAG-CCATGGTCG--ACCTTGGCTCTAGACTGC-TTACTGCCCGGGCCGC--------CCTCAGTAACAGTCTCCAGTCACGGCCA--AGCTGGTAAAATGGAACCAAATCGACTGTCCAATGGATTTGGTCCCCTTCAACCAGCTGT--AGCTGGTAAAATGGAACCAAATCGCCTCTTCAATGGATTTGGTCCCCTTCAACCAGCTGT--GCTGGTCAAACGGAACCAAGTCC-GTCTTCCTGAGAGGTTTGGTCCCCTTCAACCAGCTA---------------------------------------------------------------TATGGCTTTTTATTCCTATGTGATTCTACTGCTCAC-TCATATAGGGATTGGAGCCGTGGC--TATGGC-TTTTTATTCCTATGTGATAGTAATAAAGT-CTCATGTAGGGATGGAAGCCATGAA--TATGGCTTTTCATTCCTATGTGATTGCTG-TCCCAAACTCATGTAGGGCTAAAAGCCATGGG--ACGGGTATTCTTGGGTGGATAATACGGATTACGTTGTTATTGCTTAAGAATACGCGTAG---------------------------------------------------------------AGCTGGTGTTGTGAATCAGGCCGTTGCCA-ATCAGAGAACGGCTACTTCACAACACCAGGGC--AGCTGGTGTTGTGAATCAGGCCGACGAGCAGCGCATCCTCTTACCCGGCTATTTCACGACACCAGGGT--TCTACAGTGCACGTGTCTCCAGTGTGGCTCGG---AGGCTGGAGACGCGGCCCTGTTGGAGT--CAGTGGTTTTACCCTATGGTAGGTTACGTCATGCTGTTCTACCACAGGGTAGAACCACGGAC------------------------------------------------------------------CATAAAGTAGAAAGCACTACTAA-CAGCACT-GGAGGGTGTAGTGTTTCCTACTTTATGGA-----------------------------------------------------------------GGTGCAGTGCTGCATCTCTGGTCAGTTGGGAGTCTGAGATGAAGCACTGTAGCTC--GGATATCATCATATACTGTAAGTTTGCGAT-GAGACACTACAGTATAGATGATGTACTA--GTCCAGTTTTCCCAGGAATCCCTTAGATGCT--AAGATGGGGATTCCTGGAAATACTGTTCT--TGAGAACTGAATTCCATGGGTTGTGTCAG-------TGTCAGACCTCTGAAATTCAGTTCTTCA--TGAGAACTGAATTCCATAGGCTGTGAGCTC---TAGC-AATGC-CCTGTGGACTCAGTTCTGGT----------------------------------------------------------------------GTGGAAACATTTCTGCACAAACTAGATTCTGG--ACA-CCAGTGTGCGGAAATGCTTCTGCTA--AAAGTTCTGAGACACTCCGACTCTGAGTATGATAGAAGTCAGTGCACTACAGAACTTTGT--CAGGTTCTGTGATACACTCCGACTCGGGCT--CTG-GAGCAGTCAGTGCATGACAGAACTTGGG--GAAGTTCTGTTATACACTCAGGCTGTGGCTCTCTGAAAGTCAGTGCATCACAGAACTTTGT---------------------------------------------------------------TCTCCCAACCCTTGTACCAGTGCTGGG-CTC------AGACCCTGGTACAGGCC--TGGGGGACA--TCATTTTTGTGATCTGCAGCT-AGTATTCT--CACTCCAGTTGCATAGTCACAAAAGTGATC--TCATTTTTGTGATGTTGCAGCTAGTAATATGAGCCCAGTTGCATAGTCACAAAAGTGATC----------------------------------------------------------------TTAATGCTAATCGTGATAGGGGTTTTT-------GCCTCC-AACTGACTCCTA-CATATTAGCATTAACA--AACATTCAACGCTGTCGGTGAGTTTGGAATT-AAAATC----AAAACCATCGACCGTTGATTGTACC--AACATTCAACGCTGTCGGTGAGTTT-GGGATTTG-------AAAAAACCACTGACCGTTGACTGTACC--AACATTCAAC-CTGTCGGTGAGTTTG----GGCAGCT-CAGGCAAACCATCGACCGTTGAGTGGACC--AACATTCATTGCTGTCGGTGGGTTGAACTGTGTGGACAAGCTCACTGAACAATGAATGCA--AACATTCATTGCTGTCGGTGGGTTTG-AG-TCTG-AATCAACTCACTGATCAATGAATGCAAA--AACATTCATTGTTGTCGGTGGGTTGTGAGGACTGAGGCCAGACCCACCGGGGGATGAATGTCA--CCTTATCACTTTTCCAGCCCAGCTTTGTGAC--TGTAAGTGTTGGACGGAGAACTGATAAGGGT--TGATATGTTTGATATATTAGGTTGTTATTTAAT-CCAACTATATATCAAACATATTCCTA--TGATATGTTTGATATTGGGTTGTTTA-----ATTAGGAA-CC-AACTAAATGTCAAACATATTCTTA--CAACGGAATCCCAAAAGCAGCTGTTGTCTCCAGAGCATTCCAGCTGCGCTTGGATTTCGTCCCC--CTGACCTATGAATTGACAGCCAGTGCTCTCGTCTCCCCTCTGGCTGCCAATTCCATAGGTCACAG--ATGACCTATGAATTGACAGACAATATAGCT---GAGTTTGTCTGTCATTTCTTTAGGCCAATA--TGGGTCTTTGCGGGCGAGATGAGGG----TG-TC--GGATCAACTGG-CCTACAAAGTCCCAGT--CGGGGTTTTGAGGGCGAGATGAGTTT-AT---GTTTTATCCAACTGGCCCTCAAAGTCCCGCT--AGGGACTTTCAGGGGCAGCTGTGTTTT-CTGACTCA-GTCATAATGCCCCTAAAAATCCTTAT--AGGGACTTTTGGGGGCAGATGTGTTTCCAT-TCCACTATCATAATGCCCCTAAAAATCCTTA--TGTAACAGCAACTCCATGTGGAAGTG----CCCAC---TGGTTCCAGTGGGGCTGCTGTTATCTG--TGTAACAGCAACTCCATGTGGACTGTGTACCAATTTCCAGTGGAGATGCTGTTACTTT--TAGGTAGTTTCATGTTGTTGGGCCTGGGTTTCTGA-ACACAACAACATTAAACCACCCGA-T--TAGGTAGTTTCATGTTGTTGGGATTGAGTTT--TGAACTCGGCAACAAGAAACTGCCTGAG--TAGGTAGTTTCCTGTTGTTGGGAT-----CCACCTTTCTCTCGACAGCACGACACTGCCTTCA--CCCAGTGTTTAGACTATCTGTTCAGGACTCCCAAATTGTACAGTAGTCTGCACATTGGTTA--CCCAGTGTTCAGACTACCTGTTCAGGAGGCTCTCAATGTGTACAGTAGTCTGCACATTGGTTA--CCCAGTGTTCAGACTACCTGTTCAGGACAATGCCGTTGTACAGTAGTCTGCACATTGGTTA--TTCCTATGCATATACTTCTTTGAGG-ATCTGGCCTAAAGAGGTATAGGGCATGGGAAAA--AGTGGTTCTTAACAGTTCAACAGTTCTGTAGCGCAATTGTGAAATGTTTAGGACCACTAG--TTCCCTTTGTCATCCTATGCCTGAGAATATATGAAGGAGGCTGGGAAGGCAAAGGGACGT--TTCCCTTTGTCATCCTTCGCCTAGGGCTCTGAGCAGGGCAGGGACAGCAAAGGGGTGC---------------------------------------------------------------TCCTTCATTCCACCGGAGTCTGTCTC-ATAC-CC-AACCAGATTTCAGTGGAGTGAAGTTCA----------------------------------------------------------------------------------------------------------------------------------GAGCTTTTGGCCCGGGTTATACCTGATGCTCAC---GTATAAGACGAGCAAAAAGCTTGT--AAGCTTTTTGCTCGAATT-ATGTTTCTGATCCGA--ATATAAGACGAACAAAAGGTTTGT--AGCCCCTGCCCACCGCACACTGCGCT-GCCCC--AGAC-CCACTGTGCGTGTGACAGCGGCTGA--TGCCTGTCTACACTTGCTGTGCAGAACATCCGCTCACCTGTACAGCAGGCACAGACAGGCAGT--TAATCTCAGCTGGCAACTGTGAGATGTTCATACAAT-CCCTCACAGTGGTCTCTGGGATTATG--AAATCTCTGCAGGCAAATGTGATGTCACTG-AGG-AAATCACACACTTACCCGTAGAGATTCTA--TACTGCATCAGGAACTGATTGGATAAGAATCAGTCACCATCAGTTCCTAATGCATTGCC--TTGTGCTTGATCTAACCATGTGGTTGCGAGGTATG---AGTAAAACATGGTTCCGTCAAGCACCATG--TTGTGCTTGATCTAACCATGTGGTG--GAACGATGGAAACGGAACATGGTTCTGTCAAGCACCGCG---------------------------------------------------------------------TGATTGTCCAAACGCAATTCTCGAGTCTAT----GGCTCCGGCCGAGAGTTGAGTCTGGACGTCCCGA--TGATTGTCCAAACGCAATTCTTGTACGAGTCTGCGG--CCAA-CCGAGAATTGTGGCTGGACATCTGT--ACCTGGCATACAATGTAGATTTCTGTGTTCGTTAG-GCAACAGCTACATTGTCTGCTGGGTTTC--GGCTCAGTAGCCAGTGTAGATCCTGTCTTTCGTAATCAGCAGCTACATCTGGCTACTGGGTCTC-----------------------------------------------------------------------CGTGTATTTGACAAGCTGAGTT-GGACACTCCA--TGTGGTAGAGTGTCAGTTTGTCAAATACCCCAA----------------------------------------------------------------AACAATATCCTGGTGCT---GAGTGA-TGACTCA--GGCG-ACTCCAGCATCAGTGATTTTGTTGA------------------------------------------------------------------GCGACGAGCCCCTCGCACAA-ACCG---GACCTGAGCGTTTTGTTCGTTCGGCTCGCGTGA--AATGACACGATCACTCCCGTTGAGTGGGCACCCG-AGAAGCCATCGGGAATGTCGTGTCCGCCC--ACTTTAACATGGAAGTGCTTTCTGTGACTTTAA-------AAGTAAGTGCTTCCATGTTTTAGTAG--GCTTTAACATGGGGGTACCTGCTGTGTGAAACAAAAGTAAGTGCTTCCATGTTTCAGTGG--ACTTAAACGTGGATGTACTTGCTTT-GAAACTAAAGAA---GTAAGTGCTTCCATGTTTTGGTGA--ACTTTAACAT-GGAGGCACTTGCTGTGACAT--GACAAAAATAAGTGCTTCCATGTTTGAGTGT--AAACCGTTACCATTACTGAGTTT--AGTAATGGTAATGGTTCTC--TATGTGCCTTTGGACTACATCGTGGAAGCCAGCACCATGCAGTCCATGGGCATATACA-----------------------------------------------------------------TCAGTAACAAAGATTCATCCTTGTGTCCA----TCATGCAACAAGGAGAATCTTTGTCACTTAGT--TTAAGACTTGCAGTGATGTTTAACTC-CTCT-CCACGTGAACATCACAGCAAGTCTGTGCT--GAAATCCAGAGTGGGTGGGGCCAGT-CTGACCGTTTCTAGGCGACCCACTCTTGGTTTCCA--GAAATCAAGCGTGGGTGAGACCTGGTGCA-GAACGGGAAGGCGACCCATACTTGGTTTCAG------------------------------------------------------------------TATACCTCAGTTTTATCAGGTGTTCT-TAAA--ATCACCTGGAAACACTGAGGTTGTGT--CCACCTCCCCTGCAAACGTCCAGTGGTGCAGAGGTAATGGACGTTGGCTCTGGTGGTGATG--------------------------------------------------------------------------------------------------------------------------------------------------------------------------------------------------------------------------------------------------------------------------------------------------------------------------------------------------------------------------------------------------------------------------------------------------------------- [12080]
Mml    TGAGGTAGTAGGTTGTATAGTTTAGAATTACATCAAGGGAGATAACTGTACAGCCTCCTAGCTTTCC--TGAGGTAGGAGGTTGTATAGTTGAGGAGGACA-CCCA--AGGAGATCACTATACGGCCTCCTAGCTTTCC--TGAGGTAGTAGGTTGTATGGTTTAGAGTTACACCCTGGGAGTTAACTGTACAACCTTCTAGCTTTCC--TGAGGTAGTAGGTTGTATAGTTTTAGGGTCACACCCACCACTGGGAGATAACTATACAATCTACTGTCTTTC--TGAGGTAGTAGGTTGTATAGTTTG-GGGCTCTGCC--CTG-CTATGGGATAACTATACAATCTACTGTCTTTC--TGAGGTAGTAGATTGTATAGTTTTAGGGTCATACCCC-ATCTTGGAGATAACTATACAGTCTACTGTCTTTC-----------------------------------------------------------------------------TGAGGTAGTAGATTGTATAGTT-GTGGGGTAGTGA-TTTTACCCTGTTCAGGAGATAACTATACAATCTATTGCCTTCC--TGAGGTAGTAGGTTGTGTGGTTTCAGGGCAGTGA-TGTTGCCCC--TCAGAAGATAACTATACAACCTACTGCCTTCC--TGAGGTAGTAAGTTGTATTGTTGT-GGGGTAGGGATA------------------TTAGGCCCCAATTAGAAGATAACTATACAACTTACTACTTTCC----------------------------------------------------------------------------------AGAGGTAGTAGGTTGCATAGTTTTAGGGCAGGGATTTTGCCC-ACAAGGAGGTAACTATACGACCTGCTGCCTTTC--TGAGGTAGTAGTTTGTGCTGTTGGTCGGGT-TGTGACATTGCCCGCTGTGGAGATAACTGCGCAAGCTACTGCCTTGC--TGAGGTAGTAGTTTGTACAGTTT-GAGGGTCTATGATACCACCCGGTA-CAGGAGA-TAACTGTACAGGCCACTGCCTTGC--------------------------------------------------------------------------------ACATACTTCTTTATATGCCCATATGGACCTGCTAA-GCTATGGAATGTAAAGAAGTATGTAT--ACATACTTCTTTATGTACCCATATGAACATACAAT-GCTATGGAATGTAAAGAAGTATGTAT--ACATGCTTCTTTATATCCCCATATGGATTACTTTGCTATGGAATGTAAGGAAGTGTGTGG-------------------------------------------------------------------TGGAAGACTAGTGATTTTGTTGTTTTTAGATAACTAAATTGACAACAAATCACAGTCTGCCATA--TGGAAGACTAGTGATTTTGTTGTTGT---CTTACT--GCGCTCAACAACAAATCCCAGTCTGCCGAA--TGGAAGACTAGTGATTTTGTTGTTCT--GATGTG---CTACGACAACAAATCACAGCCGGCCTCA-----------------------------------------------------------------------CATCTTACCGGACAGTGCTGGATTTCCCAGCTT-GACTCTAACACTGTCTGGTAACGATGTT--CATCTTCCAGTACAGTGTTGGATGGTCTAATTGTGAAGCTCCTAACACTGTCTGGTAAAGATGGC--CATCTTACTGGGCAGCATTGGATGGAGTCAG-GTCTCTAATACTGCCTGGTAATGATGAC--CGTCTTACCCAGCAGTGTTTGGGTGC-GGT-TGGGAGTCTCTAATACTGCCGGGTAATGATGGA--GTCTTACCAGACACGGTTAGACC-TG-GC--TCTCTGTCTAATACTGTCTGGTAAAACCGT--------------------------------------------------------------TCTTTGGTTATCTAGCTGTATGAGTGGTGTGGAGT-CTTCATAAAGCTAGATAACCGAAAGTA--TCTTTGGTTATCTAGCTGTATGAGTGTATTGGTCT-TCATAAAGCTAGATAACCGAAAGTA--TCTTTGGTTATCTAGCTGTATGAGTGCCACAGAGCCGTCATAAAGCTAGATAACCGAAAGTA-----------------------------------------------------------------TACCCTGTAGATCCGAATTTGTGTAA--GGAATTTT---GTGGTCACAAATTCGTATCTA--GGGGAATA--TACCCTGTAGAACCGAATTTGTGTGGTATCCATATAGTCACAGATTCGATTCTAGGGGAATA-------------------------------------------------------------------AACCCGTAGATCCGAACTTGTGGT-ATTAGTC-----CGC-ACAAGCTTGTGTCTATAGGTATG--CACCCGTAGAACCGACCTTGCGGGGCCTTCGCCGCACACAAGCTCGTGTCTGTGGGTCCG--AACCCGTAGATCCGATCTTGTGGTGAAGTGGAC-CGCACAAGCTCGCTTCTATGGGTCTG--TCCCTGAGACCCTAACTTGTGATGTTTACCGTT-TAAATCCACGGGTTAGGCTCTTGGGAGCT--TCCCTGAG-ACCCTTTAACCTGTGAGGAC-ATCCAGGG-TCACAGGTGAGGTTCTTGGGAGCC--TCCCTGAGACCCTAACTTGTGAGG---TATTTTAGTAAC-ATCACAAGTCAGGCTCTTGGGACCT--TAGCAGCACATAATGGTTTGTGGATTTTGAAAAGG--TGCAGGCCATATTGTGCTGCCTCA--TAGCAGCACATCATGGTTTACA-TACTACAG--TCAAGATGCGAATCATTATTTGCTGCTCTA--CAGCAGCACACTGTGGTTTGTACGGCACTGTGGCCACGTCCAAACCACACTGTGGTGTTAGA--CAGCAGCAATTCATGTTTTGAAGTGT--TCTAAATGGTTCAAAACGTGAGGCGCTGCTATA--TAGCAGCACGT-AAATATTGG-CGTTAAGATTCTAAA-ATTATCTCCAGTATTAACTGTGCTGCTGAA--TAGCAGCACGTAAATATTGGCGTAGTGAAA-TATGTATT---AAACACCAATATTA-CTGTGCTGCTTCA--TAGCAGCACAGAAATATTGGCACA----GGGAAGCAAGTC-----TGCCAATATTGGCTGTGCTGCTCCA--TAGCAGCGGGAACAGTTCTGCAGTGAGTGATCA-------GTACTCTGGAGTATTGTTTCCGCTGCCAGG--CAAAGTGCTTACAGTGCAGGTAGTGATATG-T-GCATCTACTGCAGTGAAGGCACTTGTAGC--AAAAGTGCTTACA-GTGCAGGTAGCTTTTT-GAGATCTACTGCAATGCAAGCACTTCTTAC--TAAAGTGCTGACAGTGCAGATAGTGGTCCT-CTCCGTGCTACCGCACTGTGGGTACTTGCTGC----------------------------------------------------------------TAAGGTGCATCTAGTGCAGATAGTGAAGTAGATTAGCATCTACTGCCCTAAGTGCTCCTTCTGGC--TAAGGTGCATCTAGTGCAGTTAGTGAAGCAGCTTAGAATCTACTGCCCTAAATGCCCCTTCTGGC-------------------------------------------------------------------TAAAGTGCTTATAGTGCAGGTAGTGTT-TA---GTTATCTACTGCATTATGAGCACTTAAAGT--CAAAGTGCTCATAGTGCAGGTAGTTTTGG-CATGAC--TCTACTGTAGTGTGGGCACTTCCAGT--CAAAGTGCTGTTCGTGCAGGTAGTGTGATTAACCGAC-CTACTGCTGAGCTAGCACTTCCCGA------------------------------------------------------------------AGTTTTGCATAGTTGCACTACAAGAAGAATGTAGTTGTGCAAATCTATGCAAAACTGA--------------------------------------------------------------AGTTTTGCAGGTTTGCATCCAGCTGTGTGATA---TTCTGCTGTGCAAATCCATGCAAAACTGA--AGTTTTGCAGGT-TTGCATTTCAGC--------------GTATATATGTA--TATGTGGCTGTGCAAATCCATGCAAAACTGA-----------------------------------------------------------------------------------------------------------------------------------------TAGCTTATCAGACTGATGTTGACTGTTGAA-TCTCATGGCAACACCAGTCGATGGGCTGTC--AGTTCTTCAGTGGCA-AGCTTTATGTCCTGAC---CCAGCTAAAGCTGCCAGTTGAAGAACTGT--------------------------------------------------------------------GGGGTTCCTGGGGATGGGATTTGCTTCCTG----TCAC-AAATCACATTGCCAGGGATTTCCA--GGGTTCCTGGCATGCTGATTTGTGACTTAAGATTAAAATCACATTGCCAGGGATTACCAC----------------------------------------------------------------------------------------------------------------------------------------GTGCCTACTGAGCTGAAACACAGTTGGT-TTGT--GCACACTGGCTCAGTTCAGCAGGAACAG--GTGCCTACTGAGCTGATAT-CAGTTCTCATTTTACACACTGGCTCAGTTCAGCAGGAACAG----------------------------------------------------------------------------------------------------------------------------------TTCAAGTAATTCAGGATAGGTTGTG-TGCTGTCC-------AGCCTGTTCTCCATTACTTGGCTC--TTCAAGTAATCCAGGATAGGCTGTTTCCATCT--GTGAGGCCTATTCTTGATTACTTGTTTC--TTCAAGTAATCCAGGATAGGCTGTGCAGGTCCCAATGGGCCTATTCTTGGTTACTTGCACG--AGGGCTTAGCTG-C-TTGTGAGCAG--GGTC-----CACACC-AAGTCGTGTTCACAGTGGCTAAGTTCCGC--AGAGCTTAGCTGATTGGTGAACAGTGATTGGTTTCCGCTTTGTTCACAGTGGCTAAGTTCTGC----------------------------------------------------------------------------------------------------------------------------------------GCTGGTTTCATATGGTGGTTTAGATTTAAATAGTGATTGTCTAGCACCATTTGAAATCAGTGTT--GCTGGTTTCACATGGTGGCTTAGATTTTTCCAT-CTTTGTATCTAGCACCATTTGAAATCAGTGTT--ACTGATTTCTTTTGGTGTTCAGAG-TCAATATAATTTTCTAGCACCATCTGAAATCGGTTA--ACCGATTTCTCCTGGTGTTCAGAGTCT--GTTTTT-GTCTAGCACCATTTGAAATCGGTTA-----------------------------------------------------------------TGTAAACATCCTCGACTGGAAGCTGTGAAGCCATAGAT-GGGCTTTCAGTCGGATGTTTGCAGC--TGTAAACATCCTTGACTGGAAGCTGTAAGGTGTTCAGA--GGAGCTTTCAGTCGGATGTTTACAGC--TGTAAACATCCCCGACTGGAAGCTGTAA---GACACAGCTAAGCTTTCAGTCAGATGTTTGCTGC--TGTAAACATCCTACACTCTCAGCTGTG--GAAAGTAAGAAAGCTGGGAGAAGG-CTGTTTACTCT--TGTAAACATCCTACACTCTCAGCTGTGAGCTCAAGGTGGCTGGGAGAGGGTTGTTTACTCC--TGTAAACATCCTACACTCAGCTGTAATACATG----GATTGGCTGGGAGGTGGATGTTTACTTC--AGGCAAGATGCTGGCATAGCTGTTGA-ACTGGGAA-CCTGCTATGCCAACATATTGCCATC--TATTGCACATTACTAAGTTGCATGTTGTCACGGCCTCAATGCAATTTAGTGTGTGTGATATT--GTGCATTGCTGTTGCATTGCACGTGTGTGAGG--CGGGTGCAGTGCCTCGGCAGTGCAGCC--GTGCATTGTAGTTGCATTGCATGTTCTGGTGGTACCC--ATGCAATGTTTCCACAGTGCATTA--TGGCAGTGTCTTAGCTGGTTGTTGTGAGCAATAG-TAAGGAAGCAATCAGCAAGTATACTGCCCTA--AGGCAGTGTCATTAGCTGATTGTACTGTGGT---GGTTACAATCACTAACT-CCACTGCCATC--AGGCAGTGTAGTTAGCTGATTGCTGATAGT------ACCAATCACTAACCACACGGCCAGG--TGGCAGTGTATTGTTAGCTGGTTGAATATGTGAATGGCATCAGCTAACATGCAACTGCTGTC--AGGCAGTGTATTGTTAGCTGGCTGCT---TG-AGTCAAGTCAGCAGCCACAACT-ACCCTGCCAC-----------------------------------------------------------------------------------------------------------------------------------------AGGTTGGGATCGGTTGCAATGCTGTGTT--TCTGTATGGTATTGCACTTGTCCCGGCCTGT--GGGTGGGGATTTGTTGCATTACTTGTG-TTCTA--TA-TA--AAGTATTGCACTTGTCCCGGCCTGT--AGGGAC-GGG-ACGCGGTGCAGTGTTGTTCTTTCCCCCG-CCAATATTGCACTCGTCCCGGCCTCC---------------------------------------------------------------ACTGTTGCTAATATGCA-ACTCTGTTGAACACAAATTGGAATTGCACTTTAGCAATGGTGA--CGGGTGGATCACGATGC-AATTTTGATTAGTATCATAGGAG------AAAAATTGCACGGTATCCATCTGTA--AGGCGGAGACTTGGGCAATTGCTGGACGCTGCCCTGGGCATTGCACTTGTCTCGGTCTGA----------------------------------------------------------------TTTGGCACTAGCACATTTTTGCTTGTGTCTCTCCGCTCTGAGCAATCATGTGCAGTGCCAATAT--TTTGGCAATGGTAGAACTCACACTGGTGAGGTAATGGGATCCGGTGGTTCTAGACTTGCCAACTA--TATGGCACTGGTAGAATTCACTGTGAACAGTCTCGGTCAGTGAATTACCGAAGGGCCATAAA--TCAGTTATCACAGTGCTGATGCTGTCCATTCTAAAGGTACAGTACTGTGATAACTGAAG--TCGGTTATCATGGTACCGATGCTGTATATCTGAAAGGTACAGTACTGTGATAACTGAAG--AGCTTCTTTACAGTGTTGCCTTGTGGCATGGAGTTCAAGCAGCATTGTACAGGGCTATCA--AGCTTCTTTACAGTGCTGCCTTGTAGCATTCAGGTCAAGCAGCATTGTACAGGGCTATGA--GGCTTCTTTACAGTGCTGCCTTGTTGCA-TATGGATCAAGCAGCATTGTACAGGGCTATGA--TGGAGTGTGACAATGGTGTTTG-TGTCTAAAC-TATCAAACGCCATTATCACACTAAATA--CGTGTTCACAGCGGACCTTGATTTAAATGTCCATACAATTAAGGCACGCGGTGAATGCCAA--CGTGTTCACAGCGGACCTTGATTTAATGTCATACAATTAAGGCACGCGGTGAATGCCAA--CGTGTTCACAGCGGACCTTGATTTAATGTCTATACAATTAAGGCACGCGGTGAATGCCAA-----------------------------------------------------------------CATTATTACTTTTGGTACGCGCTGTGACACT-TCAAACTCGTACCGTGAGTAATAATGCG--CGGGGCCGTAGCACTGTCTGAGAGGTTT---ACATTTCTCACAGTGAACCGGTCTCTTT--GGGGGCCGATAC-ACTGTACGAGAGTGAGTAGCA-GGTCTCACAGTGAACCGGTCTCTTT---------------------------------------------------------------CTTTTTGCGGTCTGGGCTTGCTGTTCCTCTCAACAGTAGTCAGGAAGCCCTTACCCCAAAAAGTAT--CTTTTTGCGGTCTGGGCTTGCTGTACATAACTCAATAGCC-GGAAGCCCTTACCCCAAAAAGCAT-------------------------------------------------------------------------GCTCTTTTCACATTGTGCTACTGTCTGCACCTGTCACTAGCAGTGCAATGTTAAAAGGGCAT---------------------------------------------------------------------------------------------------------------------------------------------------------------------------------------------------GCTCTGACGAGGTTGCACTACTGTGCTCTGA---GAAGCAGTGCAATGATATTGTCAAAGCAT--GCTCTGACTTTATTGCACTACTGTACTTTACAGCTAGCAGTGCAATAGTATTGTCAAAGCAT-------------------------------------------------------------------------------------------------------------------------------------------------------------------------------------------------------------ACCCTATCAATATTGTCTCTGCTGTGTAAATAGTTCTGAGTAGTGCAATATTGCTTATAGGGTTT--ACTCTTT-CCCTGTTGCACTACTGTGGGCCAC---TGGG-AAGCAGTGCAATGATGAAAGGGCAT--ACCGTGGCTTTCGATTGTTACTGTGGGAAC-----TGGA-GGTAACAGTCTACAG-CCATGGTCG--ACCTTGGCTCTAGACTGC-TTACTGCCCGGGCCGC--------CCTCAGTAACAGTCTCCAGTCAGGGCCA--AGCTGGTAAAATGGAACCAAATCGACTGTCCAATGGATTTGGTCCCCTTCAACCAGCTGT--AGCTGGTAAAATGGAACCAAATCGCCTCTTCAATGGATTTGGTCCCCTTCAACCAGCTGT--GCTGGTCAAACGGAACCAAGTCC-GTCTTCCTGAGAGGTTTGGTCCCCTTCAACCAGCTA---------------------------------------------------------------TATGGCTTTTTATTCCTATGTGATTCTACTGCTCAC-TCATATAGGGATTGGAGCCGTGGC--TATGGC-TTTTTATTCCTATGTGATAGTAATAAAGT-CTCATGTAGGGATGGAAGCCATGAA--TATGGCTTTTCATTCCTATGTGATTGCTG-TCCCAAACTCATGTAGGGCTAAAAGCCATGGG--ACGGGTATTCTTGGGTGGATAATACGGATTACGTTGTTATTGCTTAAGAATACGCGTAG---------------------------------------------------------------AGCTGGTGTTGTGAATCAGGCCGTTGCCA-ATCAGAGAACGGCTACTTCACAACACCAGGGC--AGCTGGTGTTGTGAATCAGGCCGACGAGCAGCGCATCCTCTTACCCGGCTATTTCACGACACCAGGGT--TCTACAGTGCACGTGTCTCCAGTGTGGCTCGG---AGGCTGGAGACGCGGCCCTGTTGGAGT--CAGTGGTTTTACCCTATGGTAGGTTACGTCATGCTGTTCTACCACAGGGTAGAACCACGGAC------------------------------------------------------------------CATAAAGTAGAAAGCACTACTAA-CAGCACT-GGAGGGTGTAGTGTTTCCTACTTTATGGA-----------------------------------------------------------------GGTGCAGTGCTGCATCTCTGGTCAGTTGGGAGTCTGAGATGAAGCACTGTAGCTC--GGATATCATCATATACTGTAAGTTTGTGAT-GAGACACTACAGTATAGATGATGTACTA--GTCCAGTTTTCCCAGGAATCCCTTAAATGCT--AAGATGGGGATTCCTGGAAATACTGTTCT--TGAGAACTGAATTCCATGGGTTGTGTCAG-------TGTCAGACCTGTGAAATTCAGTTCTTCA--TGAGAACTGAATTCCATAGGCTGTGAGCTC---TAGCAAATGC-CCTATGGACTCAGTTCTGGT----------------------------------------------------------------------GTGGAAACATTTCCGCACAAACTAGATTCTGG--ACA-CCAGTGTGCGGAAGTGCTTCTGCTG--AAAGTTCTGAGACACTCCGACTCTGAGTATGATAGAAGTCAGTGCACTACAGAACTTTGT--CAGGTTCTGTGATACACTCCGACTCGGGCT--CTG-GAGCAGTCAGTGCATGACAGAACTTGGG--GAAGTTCTGTTATACACTCAGGCTGTGGCTCTCTGAAAGTCAGTGCATCACAGAACTTTGT---------------------------------------------------------------TCTCCCAACCCTTGTACCAGTGCTGGG-CTC------AGACCCTGGTACAGGCC--TGGGGGACA--TCATTTTTGTGATCTGCAGCT-AGTATTCT--CACTCCAGTTGCATAGTCACAAAAGTGATC--TCATTTTTGTGATGTTGCAGCTAGTAATATGAGCCCAGTTGCATAGTCACAAAAGTGATC----------------------------------------------------------------TTAATGCTAATCGTGATAGGGGTTTTT-------ACCTCC-AACTGACTCCTA-CATGTTAGCATTAACA--AACATTCAACGCTGTCGGTGAGTTTGGAATT-AAAATC----AAAACCATCGACCGTTGATTGTACC--AACATTCAACGCTGTCGGTGAGTTT-GGGATTTG-------AAAAAACCACTGACCGTTGACTGTACC--AACATTCAAC-CTGTCGGTGAGTTTG----GGCAGCT-CAGGCAAACCATCGACCGTTGAGTGGACC--AACATTCATTGCTGTCGGTGGGTTGAACTGTGTAGACAAGCTCACTGAACAATGAATGCA--AACATTCATTGCTGTCGGTGGGTTTG-AG-TCTG-AATCAACTCACTGATCGATGAATGCAAA--AACATTCATTGTTGTCGGTGGGTTGTGAGGACCGAGGCCAGACCCACCGGGGGATGAATGTCA--CCTTATCACTTTTCCAGCCCAGCTTTATGAC--TGTAAGTGTTGGACGGAGAACTGATAAGGGT--TGATATGTTTGATATATTAGGTTGTTATTTAAT-CCAACTATATATCAAACATATTCCTA--TGATATGTTTGATATTGGGTTGTTTA-----ATTAGGAA-CC-AACTAAATGTCAAACATATTCTTA--CAACGGAATCCCAAAAGCAGCTGTTGTCTCCAGAGCATTCCAGCTGCGCTTGGATTTCGTCCCC--CTGACCTATGAATTGACAGCCAGTGCTCTCGTCTCCCCTCTGGCTGCCAATTCCATAGGTCACAG--ATGACCTATGAATTGACAGACACTATAGCT---GAGTTTGTCTGTCATTTCTTTAGGCCAATA--TGGGTCTTTGCGGGCGAGATGAGGG----TG-TC--GGATCAACTGG-CCTACAAAGTCCCAGT--CGGGGTTTTGAGGGCGAGATGAGTTT-AT---GTTTTATCCAACTGGCCCTCAAAGTCCCGCT--AGGGACTTTCAGGGGCAGCTGTGTTTT-CTGACTCA-GTCATAATGCCCCTAAAAATCCTTAT--AGGGACTTTTGGGGGCAGATGTGTTTCCAT-TCCACTATCATAATGCCCCTAAAAATCCTTA--TGTAACAGCAACTCCATGTGGAAGTG----TCCAC---TGATTCCAGTGGGGCTGCTGTTATCTG--TGTAACAGCAACTCCATGTGGACTGTGTACCAATTTCCAGTGGAGATGCTGTTACTTT--TAGGTAGTTTCATGTTGTTGGGCCTGGGTTTCTGA-ACACAACAACATTAAACCACCCGA-T--TAGGTAGTTTCATGTTGTTGGGATTGAGTTT--TGAACTCGGCAACAAGAAACTGCCTGAG--TAGGTAGTTTCCTGTTGTTGGGAT-----CCACCTTTCTCTCGACAGCACGACACTGCCTTCA--CCCAGTGTTTAGACTATCTGTTCAGGACTCCCAAATTGTACAGTAGTCTGCACATTGGTTA--CCCAGTGTTCAGACTACCTGTTCAGGAGGCTCTCAACGTGTACAGTAGTCTGCACATTGGTTA--CCCAGTGTTCAGACTACCTGTTCAGGACAATGCCGTTGTACAGTAGTCTGCACATTGGTTA--TTCCTATGCATATACTTCTTTGAGG-GTCTG-CCTAAAGAGGTATAGGGCATGGGAAAA--AGTGGTTCTTAACAGTTCAACAGTTCTGTAGCGCAATTGTGAAATGTTTAGGACCACTAG--TTCCCTTTGTCATCCTATGCCTGAGAATATATGAAGGAGGCTGGGAAGGCAAAGGGACGT--TTCCCTTTGTCATCCTTTGCCTAGGGCTCTGAGCAGGGCAGGGACAGCAAAGGGGTGC---------------------------------------------------------------TCCTTCATTCCACCGGAGTCTGTCTC-ATAC-CC-AACCAGATTTCAGTGGAGTGAAGTTCA----------------------------------------------------------------------------------------------------------------------------------GAGCTTTTGGCCCGGGTTATACCTGATGCTCAC---GTATAAGACGAGCAAAAAGCTTGT--AAGCTTTTTGCTCGAATT-ATGTTTCTGATCCGA--ATATAAGACGAACAAAAGGTTTGT--AGCCCCTGCCCACCGCACACTGCGCT-GCCCC--AGAC-CCACTGTGCGTGTGACAGCGGCTGA--TGCCTGTCTACACTTGCTGTGCAGAACATCCGCTCACCTGTACAGCAGGCACAGACAGGCAGT--TAATCTCAGCTGGCAACTGTGAGATGTTCATACAAT-CCCTCACAGTGGTCTCTGGGATTACG--AAATCTCTGCAGGCAAATGTGATGTCACTG-AAG-AAATCACACACTTACCCGTAGAGATTCTA--TACTGCATCAGGAACTGATTGGATAAGAATCAGTCACCATCAGTTCCTAATGCATTGCC--TTGTGCTTGATCTAACCATGTGGTTGCGAGGTATG---AGTAAAACATGGTTCCGTCAAGCACCATG--TTGTGCTTGATCTAACCATGTGGTG--GAACGATGGAAACGGAACATGGTTCTGTCAAGCACCGCG---------------------------------------------------------------------TGATTGTCCAAACGCAATTCTCGAGTCTAT----GGCTCTGGCCGAGAGTTGAGTCTGGACGTCCCGA--TGATTGTCCAAACGCAATTCTTGTACGAGTCTGCGG--CCAA-CCGAGAATTGTGGCTGGACATCTGT--ACCTGGCATACAATGTAGATTTCTGTGTTCGTTAG-GCAACAGCTACATTGTCTGCTGGGTTTC--GGCTCAGTAGCCAGTGTAGATCCTGTCTTTCGTAATCAGCAGCTACATCTGGCTACTGGGTCTC-----------------------------------------------------------------------CGTGTATTTGACAAGCTGAGTT-GGACACTCCG--TGTGGTAGAGTGTCAGTTTGTCAAATACCCCAA----------------------------------------------------------------AACAATATCCTGGTGCT---GAGTGA-TGACTCA--GGTG-ACTCCAGCATCAGTGATTTTGTTGA------------------------------------------------------------------GCGACGAGCCCCTCGCACAA-ACCG---GACCTGAGCGTTTTGTTCGTTCGGCTCGCGTGA--AATGACACGATCACTCCCGTTGAGTGGGCCCCCG-AGAAGCCATCGGGAATGTCGTGTCCGCCC--ACTTTAACATGGAAGTGCTTTCTGTGACTTTAAAA----TAAGTAAGTGCTTCCATGTTTTAGTAG--GCTTTAACATGGGGGTACCTGCTGTGTGAAACAAAAGTAAGTGCTTCCATGTTTCAGTGG--ACTTAAACGTGGATGTACTTGCTTT-GAAACTAAAGAA---GTAAGTGCTTCCATGTTTTGGTGA--ACTTTAACAT-GGAGGCACTTGCTGTGGTAT--GACAAAAATAAGTGCTTCCATGTTTGAGTGT--AAACCGTTACCATTACTGAGTTT--AGTAATGGTAAGGGTTCTC--TATGTGCCTTTGGACTACATCGTGGAAGCCAGCACCATGCAGTCCATGGGCATATACA-----------------------------------------------------------------TCAGTAACAAAGATTCATCCTTGTGTCCA----TCATGCAGCAAGGAGAATCTTTGTCACTTAGT--TTAAGACTTGCAGTGATGTTTAACTC-CTCT-CCACGTGAACATCACAGCAAGTCTGTGCT--GAAATCCAGAGTGGGTGGGGCCTGT-CTGACCATTTCTAGGCGACCCACTCTTGGTTTCCA--GAAATCAAGCGTGGGTGAGACCTGGTGCA-GAACAGGAAGGCGACCCATACTTGGTTTCAG------------------------------------------------------------------TATACCTCAGTTTTATCAGGTGTTCC-TAAA--ATCACCTGGAAATACTGAGGTTGTGT--CCACCTCCCCTGCAAACGTCCAGTGGTGCAGAGGTAATGGACGTTGGCTCTGGTGGTGATG--------------------------------------------------------------------------------------------------------------------------------------------------------------------------------------------------------------------------------------------------------------------------------------------------------------------------------------------------------------------------------------------------------------------------------------------------------------- [12025]
Mmu    TGAGGTAGTAGGTTGTATAGTTTAGAGTTACATCAAGGGAGATAACTGTACAGCCTCCTAGCTTTCC--TGAGGTAGGAGGTTGTATAGTTGAGGAAGACA-CCCG--AGGAGATCACTATACGGCCTCCTAGCTTTCC--TGAGGTAGTAGGTTGTATGGTTTAGAGTTACACCCTGGGAGTTAACTGTACAACCTTCTAGCTTTCC--TGAGGTAGTAGGTTGTATAGTTTTAGGGTCACACCCACCACTGGGAGATAACTATACAATCTACTGTCTTTC--TGAGGTAGTAGGTTGTATGGTTTT-GGGCTCTGCC--CCG-CTCTGCGGTAACTATACAATCTACTGTCTTTC--TGAGGTAGTAGATTGTATAGTTTTAGGGTCATACCCC-ATCTTGGAGATAACTATACAGTCTACTGTCTTTC-----------------------------------------------------------------------------TGAGGTAGTAGATTGTATAGTT-GTGGGGTAGTGA-TTTTACCCTGTTTAGGAGATAACTATACAATCTATTGCCTTCC--TGAGGTAGTAGGTTGTGTGGTTTCAGGGCAGTGA-TGTTGCCCC--TCCGAAGATAACTATACAACCTACTGCCTTCC--TGAGGTAGTAAGTTGTATTGTTGT-GGGGTAGGGATT------------------TTAGGCCCCAGTAAGAAGATAACTATACAACTTACTACTTTCC----------------------------------------------------------------------------------AGAGGTAGTAGGTTGCATAGTTTTAGGGCAGAGATTTTGCCC-ACAAGGAGTTAACTATACGACCTGCTGCCTTTC--TGAGGTAGTAGTTTGTGCTGTTGGTCGGGT-TGTGACATTGCCCGCTGTGGAGATAACTGCGCAAGCTACTGCCTTGC--TGAGGTAGTAGTTTGTACAGTTT-GAGGGTCTATGATACCACCCGGTA-CAGGAGA-TAACTGTACAGGCCACTGCCTTGC--------------------------------------------------------------------------------ACATACTTCTTTATATGCCCATATGAACCTGCTAA-GCTATGGAATGTAAAGAAGTATGTAT--ACATACTTCTTTATGTACCCATATGAACATTCAGT-GCTATGGAATGTAAAGAAGTATGTAT--ACATGCTTCTTTATATCCTCATAGATATCTCAGCACTATGGAATGTAAGGAAGTGTGTGG-------------------------------------------------------------------TGGAAGACTAGTGATTTTGTTGTTTTTAGATAACTAAAACGACAACAAATCACAGTCTGCCATA--TGGAAGACTAGTGATTTTGTTGTTGT---GTCTCT--GTATCCAACAACAAGTCCCAGTCTGCCACA--TGGAAGACTTGTGATTTTGTTGTTCT--GATATG---ATATGACAACAAGTCACAGCCAGCCTCA-----------------------------------------------------------------------CATCTTACCGGACAGTGCTGGATTTCTTGGCTT-GACTCTAACACTGTCTGGTAACGATGTT--CATCTTCCAGTGCAGTGTTGGATGGTTGAAGTATGAAGCTCCTAACACTGTCTGGTAAAGATGGC--CATCTTACTGGGCAGCATTGGATAGTGTCTG-ATCTCTAATACTGCCTGGTAATGATGAC--CGTCTTACCCAGCAGTGTTTGGGTGCTGGT-TGGGAGTCTCTAATACTGCCGGGTAATGATGGA--GTCTTACCAGACATGGTTAGATC-TG-GATGCATCTGTCTAATACTGTCTGGTAATGCCGT--------------------------------------------------------------TCTTTGGTTATCTAGCTGTATGAGTGGTGTGGAGT-CTTCATAAAGCTAGATAACCGAAAGTA--TCTTTGGTTATCTAGCTGTATGAGTGTATTGGTCT-TCATAAAGCTAGATAACCGAAAGTA--TCTTTGGTTATCTAGCTGTATGAGTGCCACAGAGCCGTCATAAAGCTAGATAACCGAAAGTA-----------------------------------------------------------------TACCCTGTAGATCCGAATTTGTGTAA--GGAATTTT---GTGGTCACAAATTCGTATCTA--GGGGAATA--TACCCTGTAGAACCGAATTTGTGTGGTACCCACATAGTCACAGATTCGATTCTAGGGGAATA-------------------------------------------------------------------AACCCGTAGATCCGAACTTGTGCT-GATTCTG-----CAC-ACAAGCTTGTGTCTATAGGTATG--CACCCGTAGAACCGACCTTGCGGGGCCTTCGCCGCACACAAGCTCGTGTCTGTGGGTCCG--AACCCGTAGATCCGATCTTGTGGTGAAGTGGAC-CGCGCAAGCTCGTTTCTATGGGTCTG--TCCCTGAGACCCTAACTTGTGATGTTTACCGTT-TAAATCCACGGGTTAGGCTCTTGGGAGCT--TCCCTGAG-ACCCTTTAACCTGTGAGGAC-GTCCAGGG-TCACAGGTGAGGTTCTTGGGAGCC--TCCCTGAGACCCTAACTTGTGAGG---TATTTTAGTAAC-ATCACAAGTCAGGTTCTTGGGACCT--TAGCAGCACATAATGGTTTGTGGATGTTGAAAAGG--TGCAGGCCATACTGTGCTGCCTCA--TAGCAGCACATCATGGTTTACA-TACTACAG--TCAAGATGCGAATCATTATTTGCTGCTCTA--CAGCAGCACACTGTGGTTTGTACGGCACTGTGGCCACGTCCAAACCACACTGTGGTGTTAGA--CAGCAGCAATTCATGTTTTGGAGTAT--TG-CCAAGGTTCAAAACATGAAGCGCTGCAACA--TAGCAGCACGT-AAATATTGG-CGTTAAGATTCTGAA-ATTACCTCCAGTATTGACTGTGCTGCTGAA--TAGCAGCACGTAAATATTGGCGTAGTGAAA-TAAATATT---AAACACCAATATTA-TTGTGCTGCTTTA--TAGCAGCACAGAAATATTGGCATG----GGGAAGTGAGTC-----TGCCAATATTGGCTGTGCTGCTCCA--TAGCAGCGGGAACAGTACTGCAGTGAGTGTTTG-------GTGCCCTGGAGTATTGTTTCCACTGCCTGG--CAAAGTGCTTACAGTGCAGGTAGTGATGTG-T-GCATCTACTGCAGTGAGGGCACTTGTAGC--CAAAGTGCTAACA-GTGCAGGTAGCTTTTT-GAGTTCTACTGCAGTGCCAGCACTTCTTAC--TAAAGTGCTGACAGTGCAGATAGTGGTCCT-CTCTGTGCTACCGCACTGTGGGTACTTGCTGC----------------------------------------------------------------TAAGGTGCATCTAGTGCAGATAGTGAAGTAGACTAGCATCTACTGCCCTAAGTGCTCCTTCTGGC--TAAGGTGCATCTAGTGCTGTTAGTGAAGCAGCTTACAATCTACTGCCCTAAATGCCCCTTCT--C-------------------------------------------------------------------TAAAGTGCTTATAGTGCAGGTAGTGTG-TA---GCCATCTACTGCATTACGAGCACTTAAAGT--CAAAGTGCTCATAGTGCAGGTAGTTTTTA-TACCAC--TCTACTGCAGTGTGAGCACTTCTAGT--CAAAGTGCTGTTCGTGCAGGTAGTGTAATTACCTGAC-CTACTGCTGAGCTAGCACTTCCCGA------------------------------------------------------------------AGTTTTGCATAGTTGCACTACAAGAAGAATGTAGTTGTGCAAATCTATGCAAAACTGA--------------------------------------------------------------AGTTTTGCAGGTTTGCATCCAGCTGTATAATA---TTCTGCTGTGCAAATCCATGCAAAACTGA--AGTTTTGCAGAT-TTGCAGTTCAGC--------------GTATATGTGAA--TATATGGCTGTGCAAATCCATGCAAAACTGA-----------------------------------------------------------------------------------------------------------------------------------------TAGCTTATCAGACTGATGTTGACTGTTGAA-TCTCATGGCAACAGCAGTCGATGGGCTGTC--AGTTCTTCAGTGGCA-AGCTTTATGTCCTGAC---CCAGCTAAAGCTGCCAGTTGAAGAACTGT--------------------------------------------------------------------GGGGTTCCTGGGGATGGGATTTGATGCCAG----TCAC-AAATCACATTGCCAGGGATTTCCA--GGGTTCCTGGCATGCTGATTTGTGACTTGAGATTAAAATCACATTGCCAGGGATTACCAC----------------------------------------------------------------------------------------------------------------------------------------GTGCCTACTGAGCTGAAA--CAGTTGAT-TCCA--GTGCACTGGCTCAGTTCAGCAGGAACAG--GTGCCTACTGAGCTGATAT-CAGTTCTCATTTCACACACTGGCTCAGTTCAGCAGGAACAG----------------------------------------------------------------------------------------------------------------------------------TTCAAGTAATTCAGGATAGGTTGTGGTGCTGACC-------AGCCTGTTCTCCATTACTTGGCTC--TTCAAGTAATCCAGGATAGGCTGTGTCCGTCC--ATGAGGCCTGTTCTTGATTACTTGTTTC--TTCAAGTAATCCAGGATAGGCTGTGCAGGTCCCAAGGGGCCTATTCTTGGTTACTTGCACG--AGGGCTTAGCTG-C-TTGTGAGCAA--GGTC-----CACAGCAAAGTCGTGTTCACAGTGGCTAAGTTCCGC--AGAGCTTAGCTGATTGGTGAACAGTGATTGGTTTCCGCTTTGTTCACAGTGGCTAAGTTCTGC----------------------------------------------------------------------------------------------------------------------------------------GCTGGTTTCATATGGTGGTTTAGATTTAAATAGTGATTGTCTAGCACCATTTGAAATCAGTGTT--GCTGGTTTCACATGGTGGCTTAGATTTTTCCAT-CTTTGTATCTAGCACCATTTGAAATCAGTGTT--ACTGATTTCTTTTGGTGTTCAGAG-TCAATAGAATTTTCTAGCACCATCTGAAATCGGTTA--ACCGATTTCTCCTGGTGTTCAGAGTCT--GTTTTT-GTCTAGCACCATTTGAAATCGGTTA-----------------------------------------------------------------TGTAAACATCCTCGACTGGAAGCTGTGAAGCCACAAAT-GGGCTTTCAGTCGGATGTTTGCAGC--TGTAAACATCCTTGACTGGAAGCTGTAAGGTGTTGAGA--GGAGCTTTCAGTCGGATGTTTACAGC--TGTAAACATCCCCGACTGGAAGCTGTAA---GCCACAGCCAAGCTTTCAGTCAGATGTTTGCTGC--TGTAAACATCCTACACTCTCAGCTGTG--AAAAGTAAGAAAGCTGGGAGAAGG-CTGTTTACTCT--TGTAAACATCCTACACTCTCAGCTGTGAGCTCAAGGTGGCTGGGAGAGGGTTGTTTACTCC--TGTAAACATCCTACACTCAGCTGTCATACATG----CGTTGGCTGGGATGTGGATGTTTACGTC--AGGCAAGATGCTGGCATAGCTGTTGA-ACTGAGAA-CCTGCTATGCCAACATATTGCCATC--TATTGCACATTACTAAGTTGCATGTTGTCACGGCCTCAATGCAATTTAGTGTGTGTGATATT-----------------------------------------------------------------GTGCATTGTAGTTGCATTGCATGTTCTGGCAATACCT--GTGCAATGTTTCCACAGTGCATCA--TGGCAGTGTCTTAGCTGGTTGTTGTGAGTATTAGCTAAGGAAGCAATCAGCAAGTATACTGCCCTA--AGGCAGTGTAATTAGCTGATTGTAGTGCGGT---GCTGACAATCACTAACT-CCACTGCCATC--AGGCAGTGTAGTTAGCTGATTGCTAATAGT------ACCAATCACTAACCACACAGCCAGG--TGGCAGTGTATTGTTAGCTGGTTGAGTATGTGAGCGGCACCAGCTAACATGCGACTGCTCTC--AGGCAGTGT--TGTTAGCTGGCTGCGT--TG-GGTCAGGCCAGCAGCCACAGCT-ACCCTGCCAC--AGGCAGTGCA-TTGCTAGCTGGCTGTTAGAA---CTTTATCCCA-ACAGTTGCTAGCTGCACTACCCT-------------------------------------------------------------------AGGTTGGGATTTGTCGCAATGCTGTGTTTCTCTGTATGGTATTGCACTTGTCCCGGCCTGT--AGGTGGGGATTGGTGGCATTACTTGTG-TTAGA--TA-TA--AAGTATTGCACTTGTCCCGGCCTGA--AGGGAC-GGG-ACGTGGTGCAGTGTTGTTCTTTCCCCTG-CCAATATTGCACTCGTCCCGGCCTCC---------------------------------------------------------------ACTGTTGCTAACATGCA-ACTCTGTTGAATAGAAATTGGAATTGCACTTTAGCAATGGTGA--CAGGTGGAACACGATGC-AATTTTGGTTGGTGTAATAGGAG------GAAAATTGCACGGTATCCATCTGTA--AGGCGGAGACTTGGGCAATTGCTGGACGCTGCCCTGGGCATTGCACTTGTCTCGGTCTGA----------------------------------------------------------------TTTGGCACTAGCACATTTTTGCTTGTGTCTCTCCGCTGTGAGCAATCATGTGTAGTGCCAATAT--TTTGGCAATGGTAGAACTCACACCGGTAAGGTAATGGGACCCGGTGGTTCTAGACTTGCCAACTA--TATGGCACTGGTAGAATTCACTGTGAACAGTCTCAGTCAGTGAATTACCGAAGGGCCATAAA--TCAGTTATCACAGTGCTGATGCTGTCCATTCTAAAGGTACAGTACTGTGATAACTGAAG--TCGGTTATCATGGTACCGATGCTGTAGCTCTGAAAGGTACAGTACTGTGATAGCTGAAG--AGCTTCTTTACAGTGTTGCCTTGTGGCATGGAGTTCAAGCAGCATTGTACAGGGCTATCA--AGCTTCTTTACAGTGCTGCCTTGTAGCATTCAGGTCAAGCAGCATTGTACAGGGCTATGA--GGCTTCTTTACAGTGCTGCCTTGTTGCA-TATGGATCAAGCAGCATTGTACAGGGCTATGA--TGGAGTGTGACAATGGTGTTTG-TGTCCAAAC-CATCAAACGCCATTATCACACTAAATA--CGTGTTCACAGCGGACCTTGATTTAAATGTCCATACAATTAAGGCACGCGGTGAATGCCAA--CGTGTTCACAGCGGACCTTGATTTAATGTCATACAATTAAGGCACGCGGTGAATGCCAA--CGTGTTCACAGCGGACCTTGATTTAATGTCTATACAATTAAGGCACGCGGTGAATGCCAA-----------------------------------------------------------------CATTATTACTTTTGGTACGCGCTGTGACACT-TCAAACTCGTACCGTGAGTAATAATGCG--CGGGGCCGTAGCACTGTCTGAGAGGTTT---ACATTTCTCACAGTGAACCGGTCTCTTT--GGGGGCCGATGC-ACTGTAAGAGAGTGAGTAGCA-GGTCTCACAGTGAACCGGTCTCTTT---------------------------------------------------------------CTTTTTGCGGTCTGGGCTTGCTGTT-CTCTCGACAGTAGTCAGGAAGCCCTTACCCCAAAAAGTAT--CTTTTTGCGGTCTGGGCTTGCTGTACATAACTCAATAGCC-GGAAGCCCTTACCCCAAAAAGCAT-------------------------------------------------------------------------GCTCTTTTCACATTGTGCTACTGTCTA-ACGTGTACCGAGCAGTGCAATGTTAAAAGGGCAT---------------------------------------------------------------------------------------------------------------------------------------------------------------------------------------------------GCTCTGACTAGGTTGCACTACTGTGCTGTGA---GAAGCAGTGCAATGGTATTGTCAAAGCAT--GCTCTGACTTTATTGCACTACTGTACTTTACAGCGAGCAGTGCAATAGTATTGTCAAAGCAT--------------------------------------------------------------------------------------------------------------------------------------------------------------------------------------------------------------------------------------------------------------------------------ACTCTTT-CCCTGTTGCACTACTGTGGGCCTC---TGGG-AAGCAGTGCAATGATGAAAGGGCAT--ACCGTGGCTTTCGATTGTTACTGTGGGAAC-----CGGA-GGTAACAGTCTACAG-CCATGGTCG--ACCTTGGCTCTAGACTGC-TTACTGCCCGGGCCGC--------CTTCAGTAACAGTCTCCAGTCACGGCCA--AGCTGGTAAAATGGAACCAAATCAGCTGTTGGATGGATTTGGTCCCCTTCAACCAGCTGT--AGCTGGTAAAATGGAACCAAATCGCCTCTTCAATGGATTTGGTCCCCTTCAACCAGCTGT--GCTGGTCAAACGGAACCAAGTCC-GTCTTCCTGAGAGGTTTGGTCCCCTTCAACCAGCTA---------------------------------------------------------------TATGGCTTTTTATTCCTATGTGATTCTATTGCTCGC-TCATATAGGGATTGGAGCCGTGGC--TATGGC-TTTTTATTCCTATGTGATCGTAATAAAGT-CTCATGTAGGGATGGAAGCCATGAA--TATGGCTTTTCATTCCTATGTGATTGCTG-CTCCGAACTCATGTAGGGCTAAAAGCCATGGG--ACGGGTATTCTTGGGTGGATAATACGGATTACGTTGTTATTGCTTAAGAATACGCGTAG---------------------------------------------------------------AGCTGGTGTTGTGAATCAGGCCGTTGCCA-ATCAGAGAACGGCTACTTCACAACACCAGGGC--AGCTGGTGTTGTGAATCAGGCCGACGAGCAGCGCATCCTCTTACCCGGCTATTTCACGACACCAGGGT--TCTACAGTGCACGTGTCTCCAGTGTGGCTCGG---AGGCTGGAGACGCGGCCCTGTTGGAGT--CAGTGGTTTTACCCTATGGTAGGTTACGTCATGCTGTTCTACCACAGGGTAGAACCACGGAC------------------------------------------------------------------CATAAAGTAGAAAGCACTACTAA-CAGCACT-GGAGGGTGTAGTGTTTCCTACTTTATGGA-----------------------------------------------------------------GGTGCAGTGCTGCATCTCTGGTCAGTTGGGAGTCTGAGATGAAGCACTGTAGCTC--GGATATCATCATATACTGTAAGTTTGTGAT-GAGACACTACAGTATAGATGATGTACTA--GTCCAGTTTTCCCAGGAATCCCTTGGATGCT--AAGATGGGGATTCCTGGAAATACTGTTCT--TGAGAACTGAATTCCATGGGTTATATCAA-------TGTCAGACCTGTGAAATTCAGTTCTTCA--TGAGAACTGAATTCCATAGGCTGTGAGCTC---TAGCAGACGC-CCTAGGGACTCAGTTCTGGT----------------------------------------------------------------------GTGGAAACATTTCTGCACAAACTAGATGTTG---ATG-CCAGTGTGCGGAAATGCTTCTGCTA--AAAGTTCTGAGACACTCCGACTCTGAGTATGATAGAAGTCAGTGCACTACAGAACTTTGT--TAGGTTCTGTGATACACTCCGACTCGGGCT--CTG-GAGCAGTCAGTGCATGACAGAACTTGGG--GAAGTTCTGTTATACACTCAGGCTGTGGCTCT--GAAAGTCAGTGCATCACAGAACTTTGT---------------------------------------------------------------TCTCCCAACCCTTGTACCAGTGCTGTGCCTC------AGACCCTGGTACAGGCC--TGGGGGATA------------------------------------------------------------------TCATTTTTGTGACGTTGCAGCTAGTAATATGAGCCCAGTTGCATAGTCACAAAAGTGATC----------------------------------------------------------------TTAATGCTAATTGTGATAGGGGTTTTG-------GCCTCT-GACTGACTCCTA-CCTGTTAGCATTAACA--AACATTCAACGCTGTCGGTGAGTTTGGAATT-CAAATA----AAAACCATCGACCGTTGATTGTACC--AACATTCAACGCTGTCGGTGAGTTT-GGGATTCAAAAAC-AAAAAAACCACCGACCGTTGACTGTACC--AACATTCAAC-CTGTCGGTGAGTTTG----GGCAGCT-CAGACAAACCATCGACCGTTGAGTGGACC--AACATTCATTGCTGTCGGTGGGTTGAACTGTGTAGAAAAGCTCACTGAACAATGAATGCA--AACATTCATTGCTGTCGGTGGGTTTG-AA-TGTC-AACCAACTCACTGATCAATGAATGCAAA--AACATTCATTGTTGTCGGTGGGTTGTGAGGA-GGCAGCCAGACCCACCGGGGGATGAATGTCA--CCTTATCACTTTTCCAGCC-AGCTTTGTGAC--TCTAAGTGTTGGACGGAGAACTGATAAGGGT--TGATATGTTTGATATATTAGGTTGTTATTTAAT-CCAACTATATATCAAGCATATTCCTA--TGATATGTTTGATATTGGGTTGTTAA-----ATTATGAA-CC-AACTGAATGTCAAGCATACTCTCA--CAACGGAATCCCAAAAGCAGCTGTTGTCTCCAGAGCATTCCAGCTGCACTTGGATTTCGTTCCC--CTGACCTATGAATTGACAGCCAGTACTCTTTTCTCTCCTCTGGCTGCCAATTCCATAGGTCACAG--ATGACCTATGATTTGACAGACCGTGCAGCT---GTGTATGTCTGTCA-TTCTGTAGGCCAATA--TGGGTCTTTGCGGGCAAGATGAGAG----TG-TC--AGTTCAACTGG-CCTACAAAGTCCCAGT--CGGGGTTTTGAGGGCGAGATGAGTTT-GT---GTTTTATCCAACTGGCCCACAAAGTCCCGCT--AGGGACTTTCAGGGGCAGCTGTGTTTC-CTGACTCA-GTCATAATGCCCCTAAAAATCCTTAT--AGGGACTTTTGGGGGCAGATGTGTTTCCAT-TCCGCTATCATAATGCCCCTAAAAATCCTTA--TGTAACAGCAACTCCATGTGGAAGTG----CCCAC---TGGTTCCAGTGGGGCTGCTGTTATCTG--TGTAACAGCAACTCCATGTGGACTGTGC-TCGGATTCCAGTGGAGCTGCTGTTACTTC--TAGGTAGTTTCATGTTGTTGGGCCTGGCTTTCTGA-ACACAACGACATCAAACCACCTGA-T--TAGGTAGTTTCATGTTGTTGGGATTGAGTTT--TGAACTCGGCAACAAGAAACTGCCTGAG--TAGGTAGTTTCCTGTTGTTGGGAT-----CCACCTTTCTCTCGACAGCACGACACTGCCTTCA--CCCAGTGTTTAGACTACCTGTTCAGGACTCCCAAATTGTACAGTAGTCTGCACATTGGTTA--CCCAGTGTTCAGACTACCTGTTCAGGAGGCTG-GGACATGTACAGTAGTCTGCACATTGGTTA--CCCAGTGTTCAGACTACCTGTTCAGGACAATGCCGTTGTACAGTAGTCTGCACATTGGTTA--TTCCTATGCATATACTTCTTTGTGG-ATCTGGTCTAAAGAGGTATAGCGCATGGGAAGA--AGTGGTTCTTGACAGTTCAACAGTTCTGTAGCACAATTGTGAAATGTTTAGGACCACTAG--TTCCCTTTGTCATCCTATGCCTGAGAATATATGAAGGAGGCTGGGAAGGCAAAGGGACGT--TTCCCTTTGTCATCCTTTGCCTAGGCCTCTGAGTGAGGCAAGGACAGCAAAGGGGGGC---------------------------------------------------------------TCCTTCATTCCACCGGAGTCTGTCTT-ATGC-C--AACCAGATTTCAGTGGAGTGAAGCTCA----------------------------------------------------------------------------------------------------------------------------------GAGCTTTTGGCCCGGGTTATACCTGACACTCAC---GTATAAGACGAGCAAAAAGCTTGT--AAGCTTTTTGCTCGCGTT-ATGTTTCTCATCCGA--ATATAAGACGAACAAAAGGTTTGT--AGCCACTGCCCACCGCACACTGCGTT-GCTCC--GGAC-CCACTGTGCGTGTGACAGCGGCTGA--TGCCTGTCTACACTTGCTGTGCAGAACATCCGCTCACCTGTACAGCAGGCACAGACAGGCAGT--TAATCTCAGCTGGCAACTGTGAGATGTCCCTATCAT-TCCTCACAGTGGTCTCTGGGATTATG--AAATCTCTGCAGGCAAATGTGATGTCACTG-AAG-AAACCACACACTTACCTGTAGAGATTCTT--TACTGCATCAGGAACTGACTGGATAAGACTTAATCCCCATCAGTTCCTAATGCATTGCC--TTGTGCTTGATCTAACCATGTGCTTGCGAGGTATG---AGAAAAACATGGTTCCGTCAAGCACCATG--TTGTGCTTGATCTAACCATGTGGTG--GAACGATGGAAACGGAACATGGTTCTGTCAAGCACCGCG---------------------------------------------------------------------TGATTGTCCAAACGCAATTCTCGAGTCTCT----GGCTCCGGCCGAGAGTTGCGTCTGGACGTCCCGA--TGATTGTCCAAACGCAATTCTTGTACGAGTCTGCGG--CCAA-CCGAGAATTGTGGCTGGACATCTGT--ACCTGGCATACAATGTAGATTTCTGTGTTTGTTAG-GCAACAGCTACATTGTCTGCTGGGTTTC--GGCTCAGTAGCCAGTGTAGATCCTGTCTTTGGTAATCAGCAGCTACATCTGGCTACTGGGTCTC-----------------------------------------------------------------------CGTGTATTTGACAAGCTGAGTT-GGACACTCTG--TGTGGTAGAGTGTCAGTTTGTCAAATACCCCAA----------------------------------------------------------------AACAATATCCTGGTGCT---GAGTGGGTG-CACA---GTG-ACTCCAGCATCAGTGATTTTGTTGA------------------------------------------------------------------GCGACGAGCCCCTCGCACAA-ACCG---GACCTGAGCGTTTTGTTCGTTCGGCTCGCGTGA--AATGACACGATCACTCCCGTTGAGTGGGCACCCA-AGAAGCCATCGGGAATGTCGTGTCCGCCC--ACTTTAACATGGGAATGCTTTCTGTCTCATCGA------AGAGTAAGTGCTTCCATGTTTTAGTAG--GCTTTAACATGGGGTTACCTGCTGTGTTAAACAAAAGCAAGTGCTTCCATGTTTCAGTGG--ACTTAAACGTGGTTGTACTTGCTTT-AGACCTAAGAAA---GTAAGTGCTTCCATGTTTTGGTGA--ACTTTAACAT-GGAGGCACTTGCTGTGCATT----TAAAAATAAGTGCTTCCATGTTTGAGTGT--AAACCGTTACCATTACTGAGTTT--AGTAATGGTAACGGTTCTC--TATGTGCCTTTGGACTACATCGTGAACG-CAGCACCATGCAGTCCACGGGCATATACA-----------------------------------------------------------------TCAGTAACAAAGATTCATCCTTGTGTCAA----TCATACAACACGGAGAGTCTTTGTCACTCAGT--TTAAGACTTGCAGTGATGTTTAGCTC-CTCT-GCATGTGAACATCACAGCAAGTCTGTGCT-----------------------------------------------------------------GAAATCAAGCTTGGGTGAGACCTGGTGCA-GAACAGGAAGGCGACCCATACTTGGTTTCAG------------------------------------------------------------------TATACCTCAGTTTTATCAGGTGTTCATTAAA--ATCACCTGAAAATACTGAGGCTATGT--CCACCTCCCCTGCAAACGTCCAGTGATGCAGAGGTAATGGACGTTGGCTCTGGTGGTGATG--------------------------------------------------------------------------------------------------------------------------------------------------------------------------------------------------------------------------------------------------------------------------------------------------------------------------------------------------------------------------------------------------------------------------------------------------------------- [11839]
Rno    TGAGGTAGTAGGTTGTATAGTTTAGAGTTACAACAAGGGAGATAACTGTACAGCCTCCTAGCTTTCC--TGAGGTAGGAGGTTGTATAGTTGAGGAAGACA-CCCG--AGGAGATCACTATACGGCCTCCTAGCTTTCC--TGAGGTAGTAGGTTGTATGGTTTAGAGTTACACCCTGGGAGTTAACTGTACAACCTTCTAGCTTTCC--TGAGGTAGTAGGTTGTATAGTTTTAGGGTCACACCCACCACTGGGAGATAACTATACAATCTACTGTCTTTC--TGAGGTAGTAGGTTGTATGGTTTT-GGGCTCTGCC--CCG-CTCTGCGGTAACTATACAATCTACTGTCTTTC--TGAGGTAGTAGATTGTATAGTTTTAGGGTCATACCCC-ATCTTGGAGATAACTATACAGTCTACTGTCTTTC-----------------------------------------------------------------------------TGAGGTAGTAGATTGTATAGTT-GTGGGGTAGTGA-TTTTACCCTGTTTAGGAGATAACTATACAATCTATTGCCTTCC--TGAGGTAGTAGGTTGTGTGGTTTCAGGGCAGTGA-TGTCGCCCC--TCCGAAGATAACTATACAACCTACTGCCTTCC--TGAGGTAGTAAGTTGTATTGTTGT-GGGGTAGGGATT------------------TTAGGCCCCAATAAGAAGATAACTATACAACTTACTACTTTCC----------------------------------------------------------------------------------AGAGGTAGTAGGTTGCATAGTTTTAGGGCAGAGATTTTGCCC-ACAAGGAGTTAACTATACGACCTGCTGCCTTTC--TGAGGTAGTAGTTTGTGCTGTTGGTCGGGT-TGTGACATTGCCCGCTGTGGAGATAACTGCGCAAGCTACTGCCTTGC--TGAGGTAGTAGTTTGTACAGTTT-GAGGGTCTATGATACCACCCGGTA-CAGGAGA-TAACTGTACAGGCCACTGCCTTGC--------------------------------------------------------------------------------ACATACTTCTTTATATGCCCATATGGACCTGCTAA-GCTATGGAATGTAAAGAAGTATGTAT--ACATACTTCTTTATGTACCCATATGAACATAGAAT-GCTATGGAATGTAAAGAAGTGTGTAT--ACATGCTTCTTTATATCCTCATAGATATCACTGCGCTATGGAATGTAAGGAAGTGTGTGG-------------------------------------------------------------------TGGAAGACTAGTGATTTTGTTGTTTTTAGATAACTAAGACGACAACAAATCACAGTCTGCCATA--TGGAAGACTAGTGATTTTGTTGTTGT---GTCT----GTGTCCAACAACAAGTCCCAGTCTGCCACA--TGGAAGACTTGTGATTTTGTTGTTCT--GATATG---ATATGACAACAAGTCACAGCCAGCCTCA-----------------------------------------------------------------------CATCTTACCGGACAGTGCTGGATTTCTTGGCTT-GACTCTAACACTGTCTGGTAACGATGTT--CATCTTCCAGTGCAGTGTTGGATGGTTGAAGTACGAAGCTCCTAACACTGTCTGGTAAAGATGGC--CATCTTACTGGGCAGCATTGGATAGTGTCTG-ATCTCTAATACTGCCTGGTAATGATGAC--CGTCTTACCCAGCAGTGTTTGGGTGCTGGT-TGGGAGTCTCTAATACTGCCGGGTAATGATGGA--GTCTTACCAGACATGGTTAGATC-TG-GATGTATCTGTCTAATACTGTCTGGTAATGCCGT--------------------------------------------------------------TCTTTGGTTATCTAGCTGTATGAGTGGTGTGGAGT-CTTCATAAAGCTAGATAACCGAAAGTA--TCTTTGGTTATCTAGCTGTATGAGTGTATTGGTCT-TCATAAAGCTAGATAACCGAAAGTA--TCTTTGGTTATCTAGCTGTATGAGTGCCACAGAGCCGTCATAAAGCTAGATAACCGAAAGTA-----------------------------------------------------------------TACCCTGTAGATCCGAATTTGTGTAA--GGAATTTT---GTGGTCACAAATTCGTATCTA--GGGGAATA--TACCCTGTAGAACCGAATTTGTGTGGTACCCACATAGTCACAGATTCGATTCTAGGGGAATA-------------------------------------------------------------------AACCCGTAGATCCGAACTTGTGCT-GACCATG-----CAC-ACAAGCTTGTGTCTATAGGTATG--CACCCGTAGAACCGACCTTGCGGGGCCTTCGCCGCACACAAGCTCGTGTCTGTGGGTCCG--AACCCGTAGATCCGATCTTGTGGTGAAGTGGAC-CGCACAAGCTCGTTTCTATGGGTCTG--TCCCTGAGACCCTAACTTGTGATGTTTACCGTT-TAAATCCACGGGTTAGGCTCTTGGGAGCT--TCCCTGAG-ACCCTTTAACCTGTGAGGAC-GTCCAGGG-TCACAGGTGAGGTTCTTGGGAGCC--TCCCTGAGACCCTAACTTGTGAGG---TATTTTAGTAAC-ATCACAAGTCAGGCTCTTGGGACCT--TAGCAGCACATAATGGTTTGTGGATTTTGAAAAGG--TGCAGGCCATATTGTGCTGCCTCA--TAGCAGCACATCATGGTTTACA-TACTACAG--TCAAGATGCGAATCATTATTTGCTGCTCTA--CAGCAGCACACTGTGGTTTGTACGGCACTGTGGCCACGTCCAAACCACACTGTGGTGTTAGA--CAGCAGCAATTCATGTTTTGGAGTAT--TG-CCAAGGTTCAAAACATGAAGCGCTGCAACA--TAGCAGCACGT-AAATATTGG-CGTTAAGATTCTGAG-ATTATCTCCAGTATTGACTGTGCTGCTGAA--TAGCAGCACGTAAATATTGGCGTAGTGAAA-TAAATATT---AAACACCAATATTA-TTGTGCTGCTTTA--TAGCAGCACAGAAATATTGGCACG----GGTAAGTGAGTC-----TGCCAATATTGGCTGTGCTGCTCCA--TAGCAGCGGGAACAGTACTGCAGTGAGTGTTTG-------GTGCCCTGGAGTATTGTTTCCGCTGCCTGG--CAAAGTGCTTACAGTGCAGGTAGTGGTGTG-T-GCATCTACTGCAGTGAAGGCACTTGTGGC--CAAAGTGCTTACA-GTGCAGGTAGCTTCTT-GAGATCTACTGCACTGCAAGCACTTCTTAC--TAAAGTGCTGACAGTGCAGATAGTGGTCCT-CTCTGTGCTACCGCACTGTGGGTACTTGCTGC----------------------------------------------------------------TAAGGTGCATCTAGTGCAGATAGTGAAGTAGACTAGCATCTACTGCCCTAAGTGCTCCTTCTGGC--TAAGGTGCATCTAGTGCTGTTAGTGAAGCAGCTTATAATCTACTGCCCTAAATGCCCCTTCT--C-------------------------------------------------------------------TAAAGTGCTTATAGTGCAGGTAGTGTG-TC---GTCATCTACTGCATTACGAGCACTTACAGT--CAAAGTGCTCATAGTGCAGGTAGGTTTTG-CTGCAC--TCTACTGCAGTGTGAGCACTTCTGGT--CAAAGTGCTGTTCGTGCAGGTAGTGC-ATTGCCTGAC-CTACTGCTGAGCTAGCACTTCCCGA------------------------------------------------------------------CGTTTTGCATAGTTGCACTACAAGAAGAATGTAGTTGTGCAAATCTATGCAAAACTGA--------------------------------------------------------------AGTTTTGCAGGTTTGCATCCAGCTGTATAATA---TTCTGCTGTGCAAATCCATGCAAAACTGA--AGTTTTGCAGAT-TTGCAGTTCAGC--------------GTATATGTGGA--TATATGGCTGTGCAAATCCATGCAAAACTGA-----------------------------------------------------------------------------------------------------------------------------------------TAGCTTATCAGACTGATGTTGACTGTTGAA-TCTCATGGCAACAGCAGTCGATGGGCTGTC--AGTTCTTCAGTGGCA-AGCTTTATGTCCTGAC---CCAGCTAAAGCTGCCAGTTGAAGAACTGT--------------------------------------------------------------------GGGGTTCCTGGGGATGGGATTTGATGCCAG----TCAC-AAATCACATTGCCAGGGATTTCCA--GGGTTCCTGGCATGCTGATTTGTGACTTGAGATTAAAATCACATTGCCAGGGATTACCAC----------------------------------------------------------------------------------------------------------------------------------------GTGCCTACTGAGCTGAAA--CAGTTGAT-TCCA--GTGCACTGGCTCAGTTCAGCAGGAACAG--GTGCCTACTGAGCTGATAT-CAGTTCTCATTTCACACACTGGCTCAGTTCAGCAGGAACAG----------------------------------------------------------------------------------------------------------------------------------TTCAAGTAATTCAGGATAGGTTGTGGTGCTGGCC-------AGCCTGTTCTCCATTACTTGGCTC--TTCAAGTAATCCAGGATAGGCTGTTTCCATCT--GTGAGGCCTATTCTTGATTACTTGTTTC--TTCAAGTAATCCAGGATAGGCTGTGCAGGTCCCAAGGGGCCTATTCTTGGTTACTTGCACG--AGGGCTTAGCTG-C-TTGTGAGCAA--GGTC-----TACAGCAAAGTCGTGTTCACAGTGGCTAAGTTCCGC--AGAGCTTAGCTGATTGGTGAACAGTGATTGGTTTCCGCTTTGTTCACAGTGGCTAAGTTCTGC----------------------------------------------------------------------------------------------------------------------------------------GCTGGTTTCATATGGTGGTTTAGATTTAAATAGTGATTGTCTAGCACCATTTGAAATCAGTGTT--GCTGGTTTCACATGGTGGCTTAGATTTTTCCAT-CTTTGTATCTAGCACCATTTGAAATCAGTGTT--ACTGATTTCTTTTGGTGTTCAGAG-TCAATAGAATTTTCTAGCACCATCTGAAATCGGTTA--ACCGATTTCTCCTGGTGTTCAGAGTCT--GTTTTT-GTCTAGCACCATTTGAAATCGGTTA-----------------------------------------------------------------TGTAAACATCCTCGACTGGAAGCTGTGAAGCCACAAAT-GGGCTTTCAGTCGGATGTTTGCAGC--TGTAAACATCCTTGACTGGAAGCTGTAAGGTGTTGAGA--GGAGCTTTCAGTCGGATGTTTACAGC--TGTAAACATCCCCGACTGGAAGCTGTAA---GCCACAGCCAAGCTTTCAGTCAGATGTTTGCTGC--TGTAAACATCCTACACTCTCAGCTGTG--AAAAGTAAGAAAGCTGGGAGAAGG-CTGTTTACTCT--TGTAAACATCCTACACTCTCAGCTGTGAGCTCAAGGTGGCTGGGAGAGGGTTGTTTACTCC--TGTAAACATCCTACACTCAGCTGTCATACATG----AGTTGGCTGGGATGTGGATGTTTACGTC--AGGCAAGATGCTGGCATAGCTGTTGA-ACTGAGAA-CCTGCTATGCCAACATATTGCCATC--TATTGCACATTACTAAGTTGCATGTTGTCACGGCCTCAATGCAATTTAGTGTGTGTGATATT-----------------------------------------------------------------GTGCATTGTAGTTGCATTGCATGTTCTGGCAGTACCT--GTGCAATGTTTCCACAGTGCATCA--TGGCAGTGTCTTAGCTGGTTGTTGTGAGTATTAGCTAAGGAAGCAATCAGCAAGTATACTGCCCTA--AGGCAGTGTAATTAGCTGATTGTAGTGCGGT---GCTGACAATCACTAACT-CCACTGCCATC--AGGCAGTGTAGTTAGCTGATTGCTAATAGT------ACCAATCACTAACCACACAGCCAGG--TGGCAGTGTATTGTTAGCTGGTTGAGTATGTAAAAGGCACCAGCTAACATGCAACTGCTCTC--AGGCAGTGTGTTGTTAGCTGGCTGCGT--TG-GGTTAAGTAAGCAGCCACAGCT-ACCCTGCCAC--AGGCAGTGCA-TTGCTAGCTGGCTGTTAGAA---CTTCGTCCCA-ACAGTGGCTAGCTGCACTACCCT-------------------------------------------------------------------AGGTTGGGATTTGTCGCAATGCTGTGTT--TCTGTATAGTATTGCACTTGTCCCGGCCTGT--AGGTGGGGATTAGTGCCATTACTTGTG-TTAGA--TA-AA--AAGTATTGCACTTGTCCCGGCCTGA--AGGGAC-GGG-ACGCGGTGCAGTGTTGTTCTTTCCCCTG-CCAATATTGCACTCGTCCCGGCCTCC---------------------------------------------------------------ACTGCTGCTAATCTGCA-ACTCTGTTGAGCACACACTGGAATTGCACTTTAGCAATGGTGA--CGGGTGGATCACGATGC-AATTTTGATTAGAGTAATGGGAG------AGAAATTGCACGGTATCCATCTGTA--AGGCGGAGACACGGGCAATTGCTGGACGCTGCCCTGGGCATTGCACTTGTCTCGGTCTGA----------------------------------------------------------------TTTGGCACTAGCACATTTTTGCTTGTGTCTCTCCGCTCTGAGCAATCATGTGCAGTGCCAATAT--TTTGGCAATGGTAGAACTCACACCGGTAAGGTAACGGGACCCGGTGGTTCTAGACTTGCCAACTA--TATGGCACTGGTAGAATTCACTGTGAACAGTCTCGGTCAGTGAATTACCGAAGGGCCATAAA--TCAGTTATCACAGTGCTGATGCTGTCCATTCTAAAGGTACAGTACTGTGATAACTGAAG--TCGGTTATCATGGTACCGATGCTGTAGATCTGAAAGGTACAGTACTGTGATAGCTGAAG--AGCTTCTTTACAGTGTTGCCTTGTGGCATGGAGTTCAAGCAGCATTGTACAGGGCTATCA--AGCTTCTTTACAGTGCTGCCTTGTAGCATTCAGGTCAAGCAGCATTGTACAGGGCTATGA--GGCTTCTTTACAGTGCTGCCTTGTTGCA-TATGGATCAAGCAGCATTGTACAGGGCTATGA--TGGAGTGTGACAATGGTGTTTG-TGTCCAAAA-CATCAAACGCCATCATCACACTAAACA--CGTGTTCACAGCGGACCTTGATTTAAATGTCCATACAATTAAGGCACGCGGTGAATGCCAA--CGTGTTCACAGCGGACCTTGATTTAATGTCATACAATTAAGGCACGCGGTGAATGCCAA--CGTGTTCACAGCGGACCTTGATTTAATGTCTATACAATTAAGGCACGCGGTGAATGCCAA-----------------------------------------------------------------CATTATTACTTTTGGTACGCGCTGTGACACT-TCAAACTCGTACCGTGAGTAATAATGCG--CGGGGCCGTAGCACTGTCTGAGAGGTTT---ACATTTCTCACAGTGAACCGGTCTCTTT--GGGGGCCGATGC-ACTGTAAGAGAGTGAGTAGCA-GGTCTCACAGTGAACCGGTCTCTTT---------------------------------------------------------------CTTTTTGCGGTCTGGGCTTGCTGTT-CTCTCCACAGTAGTCAGGAAGCCCTTACCCCAAAAAGTAT--CTTTTTGCGGTCTGGGCTTGCTGTACATAACTCAATAGCC-GGAAGCCCTTACCCCAAAAAGCAT-------------------------------------------------------------------------GCTCTTTTCACATTGTGCTACTGTCTACACGTGTACCGAGCAGTGCAATGTTAAAAGGGCAT---------------------------------------------------------------------------------------------------------------------------------------------------------------------------------------------------GCTCTGACTAGGTTGCACTACTGTGCTGTGG---AAAGCAGTGCAATGGTATTGTCAAAGCAT--GCTCTGACTTTATTGCACTACTGTACTGTACAGCTAGCAGTGCAATAGTATTGTCAAAGCAT--------------------------------------------------------------------------------------------------------------------------------------------------------------------------------------------------------------------------------------------------------------------------------ACTCTTT-CCCTGTTGCACTACTGTGGGCCTC---TGGG-AAGCAGTGCAATGATGAAAGGGCAT--ACCGTGGCTTTCGATTGTTACTGTGGGAAC-----CGGA-GGTAACAGTCTACAG-CCATGGTCG--ACCTTGGCTCTAGACTGC-TTACTGCCCGGGCCGC--------CCTCAGTAACAGTCTCCAGTCACGGCCA--AGCTGGTAAAATGGAACCAAATCAGCTGTTGGATGGATTTGGTCCCCTTCAACCAGCTGT--AGCTGGTAAAATGGAACCAAATCGCCTCTTCAATGGATTTGGTCCCCTTCAACCAGCTGT--GCTGGTCAAACGGAACCAAGTCC-GTCTTCCTGAGAGGTTTGGTCCCCTTCAACCAGCTA---------------------------------------------------------------TATGGCTTTTTATTCCTATGTGATACTATTGCTCGC-TCATATAGGGATTGGAGCCGTGGC--TATGGC-TTTTTATTCCTATGTGATCGTAATAAAGT-CTCATGTAGGGATGGAAGCCATGAA--TATGGCTTTTCATTCCTATGTGATTGCTG-TTCCGAACTCATGTAGGGCTAAAAGCCATGGG--ACGGGTATTCTTGGGTGGATAATACGGATTACGTTGTTATTGCTTAAGAATACGCGTAG---------------------------------------------------------------AGCTGGTGTTGTGAATCAGGCCGTTGCCA-ATCAGAGAACGGCTACTTCACAACACCAGGGT--AGCTGGTGTTGTGAATCAGGCCGACGAGCAACGCATCCTCTTACCCGGCTATTTCACGACACCAGGGT--TCTACAGTGCACGTGTCTCCAGTGTGGCTCGG---AGGCTGGAGACGCGGCCCTGTTGGAGT--CAGTGGTTTTACCCTATGGTAGGTTACATCATGCTGTTCTACCACAGGGTAGAACCACGGAC------------------------------------------------------------------CATAAAGTAGAAAGCACTACTAA-CAGCACT-GGAGGGTGTAGTGTTTCCTACTTTATGGA-----------------------------------------------------------------GGTGCAGTGCTGCATCTCTGGTCAGTTGGGAGTCTGAGATGAAGCACTGTAGCTC--GGATATCATCATATACTGTAAGTTTGTGAT-GAGACACTACAGTATAGATGATGTACTA--GTCCAGTTTTCCCAGGAATCCCTTGGATGCT--AAGATGGGGATTCCTGGAAATACTGTTCT--TGAGAACTGAATTCCATGGGTTATAGCAA-------TGTCAGACCTGTGAAGTTCAGTTCTTTA--TGAGAACTGAATTCCATAGGCTGTGAACTC---TAGCAGATGC-CCTAGGGACTCAGTTCTGGT----------------------------------------------------------------------GTGGAAACACTTCTGCACAAACTCGATTTTG---ATG-CCAGTGTGCGGAAATGCTTCTGCTA--AAAGTTCTGAGACACTCTGACTCTGAGTATGATAGAAGTCAGTGCACTACAGAACTTTGT--CAGGTTCTGTGATACACTCCGACTCGGGCT--CTG-GAGCAGTCAGTGCATGACAGAACTTGGG--GAAGTTCTGTTATACACTCAGGCTGTGGCTCT--GAAAGTCAGTGCATCACAGAACTTTGT---------------------------------------------------------------TCTCCCAACCCTTGTACCAGTGCTGTGCCTC------AGACCCTGGTACAGGCC--TGGGGGACA------------------------------------------------------------------TCATTTTTGTGATGTTGCAGCTAGTAATATGAGCCCAGTTGCATAGTCACAAAAGTGATC----------------------------------------------------------------TTAATGCTAATTGTGATAGGGGTTTTG-------GCCTCT-GACTGACTCCTA-CCTGTTAGCATTAACA--AACATTCAACGCTGTCGGTGAGTTTGGAATT-CAAATA----AAAACCATCGACCGTTGATTGTACC--AACATTCAACGCTGTCGGTGAGTTT-GGGATTCAAAAACAAAAAAAACCACCAACCGTTGACTGTACC--AACATTCAAC-CTGTCGGTGAGTTTG----GGCAGCT-CAGACAAACCATCGACCGTTGAGTGGACC--AACATTCATTGCTGTCGGTGGGTTGAACTGTGTAGAAAAGCTCACTGAACAATGAATGCA--AACATTCATTGCTGTCGGTGGGTTTG-AA-TGTC-AACCAACTCACTGGTCAATGAATGCAAA--AACATTCATTGTTGTCGGTGGGTTGTGAGGA-GAAGACCAGACCCACCGGGGGATGAATGTCA--CCTTATCAGTTTTCCAGCC-AGCTTTGTGAC--TGTAAATGTTGGACGGAGAACTGATAAGGGT--TGATATGTTTGATATATTAGGTTGTTATTTAAT-CCAACTATATATCAAGCATATTCCTA--TGATATGTTTGATATTAGGTTGTTAA-----ATTATGAA-CC-AACTAAATGTCAAACATTCTCACA--CAACGGAATCCCAAAAGCAGCTGTTGTCTCCAGAGCATTCCAGCTGCACTTGGATTTCGTTCCC--CTGACCTATGAATTGACAGCCAGTACTCTGATCTCGCCTCTGGCTGCCAGTTCCATAGGTCACAG--ATGACCTATGATTTGACAGACAGTGTGGCT---GCGTGTGTCTGTCA-TTCTGTAGGCCAATA--TGGGTCTTTGCGGGCAAGATGAGGG----TG-TC--AGTTCAACTGG-CCTACAAAGTCCCAGT--CGGGGTTTTGAGGGCGAGATGAGTTT-GT---GTTTTATCCAACTGGCCCACAAAGTCCCGCT--AGGGACTTTCAGGGGCAGCTGTGTTTC-CTGACTCA-GTCATAATGCCCCTAAAAATCCTTAT--AGGGACTTTTGGGGGCAGATGTGTTTCCAT-TCCACTATCATAATGCCCCTAAAAATCCTTA--TGTAACAGCAACTCCATGTGGAAGTG----CCCAC---TGATTCCAGTGGGGCTGCTGTTATCTG--TGTAACAGCAACTCCATGTGGACTGTGC-ACAGATCCCAGTGGAGCTGCTGTTACTTT--TAGGTAGTTTCGTGTTGTTGGGCCTGGCTTTCTGA-ACACAACAACACCAAACCACCTGA-T--TAGGTAGTTTCATGTTGTTGGGATTGAGTTT--TGAACTCGGCAACAAGAAACTGCCTGAG--TAGGTAGTTTCCTGTTGTTGGGAT-----CCACCTTTCTCTCGACAGCACGACACTGCCTTCA--CCCAGTGTTTAGACTACCTGTTCAGGACTCCCAAATTGTACAGTAGTCTGCACATTGGTTA-------------------------------------------------------------------CCCAGTGTTCAGACTACCTGTTCAGGACAATGCCGTTGTACAGTAGTCTGCACATTGGTTA--TTCCTATGCATATACTTCTTTGTGG-ATCTGGTCTAAAGAGGTATAGCGCATGGGAAAA--AGTGGTTCTTAACAGTTCAACAGTTCTGTAGCGCAATTGTGAAATGTTTAGGACCACTAG--TTCCCTTTGTCATCCTATGCCTGAGAATATATGAAGGAGGCTGGGAAGGCAAAGGGACGT--TTCCCTTTGTCATCCTTTGCCTAGGCCTCTGAGTGGGGCAAGGACAGCAAAGGGGGGC---------------------------------------------------------------TCCTTCATTCCACCGGAGTCTGTCTT-ATGC-C--AACCAGATTTCAGTGGAGTGAAGCTCA----------------------------------------------------------------------------------------------------------------------------------GAGCTTTTGGCCCGGGTTATACCTGACTCTCAC---GTATAAGACGAGCAAAAAGCTTGT--AAGCTTTTTGCTCGCGTT-ATGTTTCTCATCCGA--ATATAAGACGAACAAAAGGTTTGT--AGCCACTGCCCACAGCACACTGCGTT-GCTCC--GGAC-CCACTGTGCGTGTGACAGCGGCTGA--TGCCTGTCTACACTTGCTGTGCAGAACATCCGCTCACCTGTACAGCAGGCACAGACAGGCAGT--TAATCTCAGCTGGCAACTGTGAGATGTCCCTATCAT-TCCTCACAGTGGTCTCTGGGATTATG--AAATCTCTGCAGGCAAATGTGATGTCACTG-AAG-AAATCACACACTTACTTGTAGAGATTCTT--TACTGCATCAGGAACTGACTGGATAAGACTCAGTCACCATCAGTTCCTAATGCATTGCC--TTGTGCTTGATCTAACCATGTGCTTGCGAGGTATG---AGTAAAACATGGTTCCGTCAAGCACCATG--TTGTGCTTGATCTAACCATGTGGTG--GAACGATGGAAACGGAACATGGTTCTGTCAAGCACCGCG---------------------------------------------------------------------TGATTGTCCAAACGCAATTCTCGAGTCTCT----GGCTCCGGCCGAGAGTTGCGTCTGGACGTCCCGA--TGATTGTCCAAACGCAATTCTTGTACGAGTCTGCGG--CCAA-CCGAGAATTGTGGCTGGACATCTGT--ACCTGGCATACAATGTAGATTTCTGTGTTTGTTAG-GCAACAGCTACATTGTCTGCTGGGTTTC--GGCTCAGTAGCCAGTGTAGATCCTGTCTTTGGTAATCAGCAGCTACATCTGGCTACTGGGTCTC-----------------------------------------------------------------------CGTGTATTTGACAAGCTGAGTT-GGACACTCTG--TGTGGTAGAGTGTCAGTTTGTCAAATACCCCAA----------------------------------------------------------------AACAATATCCTGGTGCT---GAGTGGGTG-CACA---GTG-ACTCCAGCATCAGTGATTTTGTTGA------------------------------------------------------------------GCGACGAGCCCCTCGCACAA-ACCG---GACCTGAGCGTTTTGTTCGTTCGGCTCGCGTGA--AATGACACGATCACTCCCGTTGAGTGGGCACCCA-AGAAGCCATCGGGAATATCGTGTCCGCCC--ACTTTAACATGGGAATGCTTTCTGTCACATTGA------AGAGTAAGTGCTGCCATGTTTTAGTAG----------------------------------------------------------------ACTTAAACGTGGTTGTCCTTGCTTT-GGAACGAAGAAA---GTAAGTGCTTCCATGTTTGGGTGA--ACTTTAACAT-GGAGGCCCTCGCTGTGCCTT-----TAAAATAAGTGCTTCCAGGTTTGAGTGT--AAACCGTTACCATTACTGAGTTT--AGTAATGGTAATGGTTCTC--TATGTGCCTTTGGACTACATCGTGGACG-CAGCACCATGCAGTCCACGGGCATATACA-----------------------------------------------------------------TCAGTAACAAAGATTCATCCTTGTGTCGA----TCATACAGCACGGAGAGTCTTTGTCACTCAGT--TTAAGACTTGCAGTGATGTTTAGCTC-CTCT-CCATGTGAACATCACAGCAAGTCTGTGCT-----------------------------------------------------------------GAAATCAAGCTTGGGTGAGACCTGGTACA-GAACAGGAAGGCGACCCATACTTGGTTTCAG------------------------------------------------------------------TATACCTCAGTTTTATCAGGTGTTCATTCAA--ATCACCTGAAAACACTGAGGCTGCGT--CCACCTCCCCTGCAAACGTCCAGTGATGCAGAGGTAATGGACGTTGGCTCTGGTGGTGATG--------------------------------------------------------------------------------------------------------------------------------------------------------------------------------------------------------------------------------------------------------------------------------------------------------------------------------------------------------------------------------------------------------------------------------------------------------------- [11715]
Cpo    TGAGGTAGTAGGTTGTATAGTTTAGAATTACATCAAGGGAGATAACTGTACAGCCTCCTAGCTTTCC--TGAGGTAGGAGGTTGTATAGTTGAGAAGGACA-CCCA--AGGAGATCACTATACGGCCTCCTAGCTTTCC--TGAGGTAGTAGGTTGTATGGTTTAGAGTTACACCCTGGGAGTTAACTGTACAACCTTCTAGCTTTCC--TGAGGTAGTAGGTTGTATAGTTTTAGGGTCACACCCACCACTGGGAGATAACTATACAATCTACTGTCTTTC--TGAGGTAGTAGGTTGTATAGTTTG-GGGCTCCGCC--CTG-CTGTGG-CTAACTATACAATCTACTGTCTTTC--TGAGGTAGTAGATTGTATAGTTTTAGGGTCATACCCC-ATCTTGGAGATAACTATACAGTCTACTGTCTTTC-----------------------------------------------------------------------------TGAGGTAGTAGATTGTATAGTT-GTGGGGTAGTGA-TTTTACCCTGTTTAGGAGATAACTATACAATCTATTGCCTTCC--TGAGGTAGTAGGTTGTGTGGTTTCCGGGCAGTGA-TGCCGCCCC--TCGGAAGATAACTATACAACCTACTGCCTTCC--TGAGGTAGTAAGTTGTATTGTTGT-GGGGTAAGGATT------------------TAAGGCCCCATTAAGAAGATAACTATACGACTTACTACTTTCC----------------------------------------------------------------------------------AGAGGTAGTAGGTTGCATAGTTTTAGGGCAGGGATTTTGCCC-ACAAGGAGGTAACTATACGACCTGCTGCCTTTC--TGAGGTAGTAGTTTGTGCTGTTGGTCGGGT-TGTGACATTGCCCGCTGTGGAGATAACTGCGCAAGCTACTGCCTTGC--TGAGGTAGTAGTTTGTACAGTTT-GAGGGTCTATGATACCACCCGGTA-TAGGAGA-TAACTGTACAGGCCACTGCCTTGC--------------------------------------------------------------------------------ACATGCTTCTTTATATGCCCATATGGACCTGCTAA-GCTATGGAATGTAAAGAAGTGTGTAT--ACATACTTCTTTATGTACCCATATGAACATACAAT-GCTATGGAATGTAAAGAAGTATGTAT--ACATGCTTCTTTATATCCCCATAGGGATTACTTTGCTATGGAATGTAAGGAAGTGTGTGG-------------------------------------------------------------------TGGAAGACTAGTGATTTTGTTGTTTTTAGATAACTAAATCGACAACAAATCACAGTCTGCCATA--TGGAAGACTAGTGATTTTGTTGTTGT---CTCACT--GTGCCCAACAACAAGTCCCAGTCTGCCGCA--TGGAAGACTAGTGATTTTGTTGTTCT--GATGTT---GGATGACAACAAGTCACAGCCGGCCACA-----------------------------------------------------------------------CATCTTACCGGACAGTGCTGGATTTCTTGGCTT-GACTCTAACACTGTCTGGTAACGATGTT--CATCTTCCAGCACAGTGTTGGTTGGTCTAATTGTGAAGCTCCTAACACTGTCTGGTAAAGATGGC--CATCTTACTGGGCAGCATTGGATGGTGTCTG-GTCTCTAATACTGCCTGGTAATGATGAC--CGTCTTACCCTGCAGTGTTTGGGTGCTGGT-TTG--GTCTCTAATACTGCCGGGTAATGATGGA--GTCTTACCAGACACGGTTAGATC-TG-GATGCTTCTGTCTAATACTGTCTGGTAATGCCGT--------------------------------------------------------------TCTTTGGTTATCTAGCTGTATGAGTGGTGTGGAGT-TTTCATAAAGCTAGATAACCGAAAGTA--TCTTTGGTTATCTAGCTGTATGAGTGTATTGGTCT-TCATAAAGCTAGATAACCGAAAGTA--TCTTTGGTTATCTAGCTGTATGAGTGCCACAGAGCCGTCATAAAGCTAGATAACCGAAAGTA-----------------------------------------------------------------TACCCTGTAGGTCCGAATTTGTGTAA--GGAATTTT---ATGGTCACAAATTCGTATCTA--GGGGAATA--TACCCTGTAGAACCGAATTTGTGTGGTATCCACATAGTCACAGATTCGATTCTAGGGGAATA-------------------------------------------------------------------AACCCGTAGATCCGAACTTGTGGT-GATTGTC-----CAC-ACAAGCTTGTGTCTACAGGTCTG--CACCCGTAGAACCGACCTTGCGGGGCCTTCGCCACACACAAGCTCGTGTCTGTGGGTCCG--AACCCGTAGATCCGATCTTGTGGTAAAGTGGAC-GGCACAAGCTCGCTTCTATGGGTCTG--TCCCTGAGACCCTAACTTGTGATGTTTACCGTT-TAAATCCACGGGTTAGGCTCTTGGGAGCT--TCCCTGAG-ACCCTTTAACCTGTGAGGAC-ATCCAGGG-TCACAGGTGAGGTTCTTGGGAGCC--TCCCTGAGACCCTAACTTGTGAGG---TATTT-AGTAAC-ATCACAAGTCAGGCTCTTGGGACCT--TAGCAGCACATAATGGTTTGTGGATTTTGAAAAGG--TGCAGGCCATATTGTGCTGCCTCA--TAGCAGCACATCATGATTTACA-TACGTTAG--TCAAGATGCGAATCATTATATGCTGCTCTA--CAGCAGCACACTGTGGTTTGTACGGCACTGTGGCCACGTCCAAACCACACTGTGGTGTTAGA--CAGCAGCAATTCATGTTTTGAAGTAT--TCTAAACTGTTCAAAACGTGAGGCGCTGCTATA--TAGCAGCACGT-AAATATTGG-TGTTAAGATTCTAAA-ATTATCTCCAGTATTAACTGTGCTGCTGAA--TAGCAGCACGTAAATATTGGCGTAGTGAAA-TAAATATT---AAACACCAATATTA-TTGTGCTGCTTTA--TAGCAGCACAGAAATATTGGCACT----GGGAAGCAAGTC-----TGCCAATATTGGTTGTGCTGCTCCA--TAGCAGCGGGAACAGTACTGCAGTGAGGGATTT-------GTGCTCTGGAGTGTTGTTTCTGCTGCCAGG--CAAAGTGCTTACAGTGCAGGTAGTGATATG-T-GCATCTACTGCAGTGAAGGCACTTGTAGC--AAAAGTGCTTACA-GTGCAGGTAGCTTTTT-AAGATCTACTGCAATGCAAGCACTTCTTAC--TAAAGTGCTGACAGTGCAGATAGTGGTCCT-CTCTGTGCTACCGCACTGTGGGTACTTGCTGC----------------------------------------------------------------TAAGGTGCATCTAGTGCAGATAGTGAAGTAGATTAGCATCTACTGCCCTAAGTGCTCCTTCTGGC--TAAGGTGCATCTAGTGCAGTTAGTGAAGCAGCTTAGAATCTACTGCCCTAAATGCCCCTTCTGGC-------------------------------------------------------------------TAAAGTGCTTATAGTGCAGGTAGTGTT-CA---GTTATCTACTGCATTATGAGCACTTAAAGT--CAAAGTGCTCATAGTGCAGGTAGTTTTGG-CATTAC--TCTACTGTAGTGTGGGCACTTCCAGT--CAAAGTGCTGTTCGTGCAGGTAGTGTGATTACCTGAC-CTACTGCTGAGCTAGCACTTCCCGA------------------------------------------------------------------AGTTTTGCATAGTTGCACTACAAGAAGAATGTAGTTGTGCAAATCTATGCAAAACTGA--------------------------------------------------------------AGTTTTGCAGGTTTGCATCCAGCTGTGTGATA---TTCTGCTGTGCAAATCCATGCAAAACTGA--AGTTTTGCAGGT-TTGCATTTCAGC--------------GTATAGATATATCTACATGGCTGTGCAAATCCATGCAAAACTGA-----------------------------------------------------------------------------------------------------------------------------------------TAGCTTATCAGACTGATGTTGACTGTTGAA-TCTCATGGCAACAGCAGTCGATGGGCTGTC--AGTTCTTCAGTGGCA-AGCTTTATGTCCTGAC---CCAGCTAAAGCTGCCAGTTGAAGAACTGT--------------------------------------------------------------------GGGGTTCCTGGGGATGGGATTTGCTGTCTG----TCAC-AAATCACATTGCCAGGGATTTCCA--GGGTTCCTGGCATGCTGATTTGTGACTTAAGATTAAAATCACATTGCCAGGGATTACCAC----------------------------------------------------------------------------------------------------------------------------------------GTACCTACTGAGCTGAAACACAGTTGAT-TTGT--GCAGACTGGCTCAGTTCAGCAGGAACAG--GTGCCTACTGAGCTGATAT-CAGTTCTC-TTGTACACACTGGCTCAGTTCAGCAGGAACAG----------------------------------------------------------------------------------------------------------------------------------TTCAAGTAATTCAGGATAGGTTGTG-TGCTGTCC-------AGCCTGTTCTCCATTACTTGGCTC--TTCAAGTAATCCAGGATAGGCTGTTTCCATCT--GTGAGGCCTATTCTTGATTACTTGTTTC--TTCAAGTAATCCAGGATAGGCTGTGCAGGTCCCAACGGGCCTATTCTTGGTTACTTGCACG--AGGGCTTAGCTG-C-TTGTGAGCAG--GGTT-----CCCACC-AGG-CGTGTTCACAGTGGCTAAGTTCCGT--AGAGCTTAGCTGATTGGTGAACAGTGATTGGTTTCCGCTTTGTTCACAGTGGCTAAGTTCTGC----------------------------------------------------------------------------------------------------------------------------------------GCTGGTTTCATATGGTGGTTTAGATTTAAATAGTGATTGTCTAGCACCATTTGAAATCAGTGTT--GCTGGTTTCACATGGTGGCTTAGATTTTTCGAT-CTTTGTATCTAGCACCATTTGAAATCAGTGTT--ACTGATTTCTTTTGGTGTTCAGAG-TCAATATAATTTTCTAGCACCATCTGAAATCGGTTA--ACCGATTTCTCCTGGTGTTCAGAGTCT--GTTTTT-GTCTAGCACCATTTGAAATCGGTTA-----------------------------------------------------------------TGTAAACATCCTCGACTGGAAGCTGGGAGGCCA-GAAT-GGGCTTTCAGTCGGATGTTTGCAGC--TGTAAACATCCTTGACTGGAAGCTGTAAAGTGTTCAGA--GGAGCTTTCAGTCGGATGTTTACAGC--TGTAAACATCCCCGACTGGAAGCTGTAC---AACACAGCTGAGCTTTCAGTCAGATGTTTGCTGC--TGTAAACATCCTACACTCTCAGCTGTG--GACAGTAAGG-AGCTGGGAGAAGG-CTGTTTACTCT--TGTAAACATCCTACACTCTCAGCTGTGAGCTCGAGGTAGCTGGGAGAGGGCTGTTTACTCC--TGTAAACATCCTACACTCAGCTGTAATATATG----AATTGGCTGGGAGGTGGGTGTTTACTTC--AGGCAAGATGCTGGCATAGCTGTTGA-TGTGAGAA-CCTGCTATGCCAACATATTGCCATC--TATTGCACATTTCTAAGTTGCATGTTGTCACGGCCTCAATGCAATTTAGTGTGTGTGATATT--GTGCATTGCTGTTGCATTGCATGTGTGTGAGG--CGGGTGCAGTGCCTCGGCAGTGCAGCC--GTGCATTGTAGTTGCATTGCATGTTCTGGCAGTACC---GTGCAATGTTTCCACAGTGCATCA--TGGCAGTGTCTTAGCTGGTTGTTGTGAGTATTGGTGCAGGAAGCAATCAGCAAGTATACTGCCCTA--AGGCAGTGTAATTAGCTGATTGTGCTGTTGT---GCTTACAATCACTAACT-CCACTGCCATC--AGGCAGTGTAGTTAGCTGATTGCTAATAGT------ACCAATCACTAACCACACGGCCAGG--TGGCAGTGTATTGTTAGCTGGTTGAATATATAT-TATTAGCAGCTAACATACAACTGCTATC--AGGCAGAGTATTCTTAGGTGGCTGCTT--TG-GGTCAAGTCAGTAGCCACAGCT-GGCCTGCCAT--AGGCAGTGCA-TTGCTAGCTGGCTGTTAAGA-TTTTTCATTTTA-GCAGTTGCTAGTTGCACTCCTCT-------------------------------------------------------------------AGGTTGGGATCGGTTGCAATGCTGTGTT--TCTGTATGGTATTGCACTTGTCCCGGCCTGT--GGGTGGGGATTTGTTGCATTACTTGTA-TTATA--TG-TA--AAGTATTGCACTTGTCCCGGCCTGT--AGGGAC-GGG-ACGCGGTGCAGTGTTGTTCTTTCCCCCA-CCAATATTGCACTCGTCCCGGCCTCC---------------------------------------------------------------ACTGTTGCTAGTGTGCA-ACTCTGCTGCGTGCACCCTGGAATTGCACTTTAGCAATGGTGA--CGGGTGGATCACGATGC-AATTTTGATTAGACTAATAGGAG------AAAAATTGCACGGTATCCATCTGTA--AGGCGGAGACTTGGGCAATTGCTGGACGCTGCCCTGGGCATTGCACTTGTCTCGGTCTGA----------------------------------------------------------------TTTGGCACTAGCACATTTTTGCTTGTGTCTCTCTGCTCTGAGCAATCATGTGCAGTGCCAATAT--TTTGGCAATGGTAGAACTCACACTGGTGAGGTAATGGGATCCGGTGGTTCTAGACTTGCCAACTA--TATGGCACTGGTAGAATTCACTGTGAACAGTCTCAGTCAGTGAATTACCGAAGGGCCATAAA--TCAGTTATCACAGTGCTGATGCTGTGTGCTCCAAAGGTACAGTACTGTGATAACTGAAG--TCGGTTATCATGGTACCGATGCTGTATGTCTGAAAGGTACAGTACTGTGATAACTGAAG--AGCTTCTTTACAGTGTTGCCTTGTGGCATGGAGATCAAGCAGCATTGTACAGGGCTATCA--AGCTTCTTTACAGTGCTGCCTTGTAGCATTCAGGTCAAGCAGCATTGTACAGGGCTATGA--GGCTTCTTTACAGTGCTGCCTTGTTGCA-TATGGATCAAGCAGCATTGTACAGGGCTATGA--TGGAGTGTGACAATGGTGTTTG-TGTCCAAAC-TATCAAACGCCATTATCACACTAAATA--CGTGTTCACAGCGGACCTTGATTTAAATGTCCATACAATTAAGGCACGCGGTGAATGCCAA--CGTGTTCACAGCGGACCTTGATTTAATGTCATACAATTAAGGCACGCGGTGAATGCCAA--CGTGTTCACAGCGGACCTTGATTTAATGTCTATACAATTAAGGCACGCGGTGAATGCCAA-----------------------------------------------------------------CATTATTACTTTTGGTACGCGCTGTGACACT-TCAAACTCGTACCGTGAGTAATAATGCG--CGGGGCCGTAGCACTGTCTGAGAGGTTT---ACATTTCTCACAGTGAACCGGTCTCTTT--GGGGGCCGATAC-ACTGTACGAGAGTGAGTAGCA-GGTCTCACAGTGAACCGGTCTCTTT---------------------------------------------------------------CTTTTTGCGGTCTGGGCTTGCTGTTTCTTGCAACGGTAGTCAGGAAGCCCTTACCCCAAAAAGTAT--CTTTTTGCGGTCTGGGCTTGCTGTACATTACTC-ATAGCC-GGAAGCCCTTACCCCAAAAAGCAT-------------------------------------------------------------------------GCTCTTTTCACATTGTGCTACTGTCTGCACTCGTCACAAGCAGTGCAATGTTAAAAGGGCAT---------------------------------------------------------------------------------------------------------------------------------------------------------------------------------------------------GCTCTGACGAGGTTGCACTACTGTGCTCTGA---GAAGCAGTGCAATGATATTGTCAAAGCAT--GCTCTGACTTTATTGCACTACTGTACTTTACAGCTAGCAGTGCAATAGTATTGTCAAAGCAT-------------------------------------------------------------------------------------------------------------------------------------------------------------------------------------------------------------ACCCTATCAATATTGTCTCTGCTGTATAAATAGCTCTGAGTAGTGCAATATTGCTTATAGGGTTT--ACTCTTT-CCCTGTTGCACTACTGTGGGCTAC---TGGG-AAGCAGTGCAATGATGAAAGGGCAT--ACCGTGGCTTTCGATTGTTACTGTGGGAAC-----CGGA-GGTAACAGTCTACAG-CCATGGTCG--ACCTTGGCTCTAGACTGC-TTACTGCCCGGGCCGC--------CCTCAGTAACAGTCTCCAGTCACGGCCA--AGCTGGTAAAATGGAACCAAATCAACTGTTCAATGGATTTGGTCCCCTTCAACCAGCTGT--AGCTGGTAAAATGGAACCAAATCGCCTCTTCAATGGATTTGGTCCCCTTCAACCAGCTGT--GCTGGTCAAACGGAACCAAGTCC-GTCTTCCTGAGAGGTTTGGTCCCCTTCAACCAGCTA---------------------------------------------------------------TATGGCTTTTTATTCCTATGTGATTCTATTGCTCAC-TCATATAGGGATTGGAGCCGTGGC--TATGGC-TTTTTATTCCTATGTGATAGTAATAAAGT-CTCATGTAGGGATGGAAGCCATGAA--TATGGCTTTTCATTCCTATGTGATTGCTG-TTCCAAATTCATGTAGGGCTAAAAGCCATGGG--ACGGGTATTCTTGGGTGGATAATACGGATTACGTTGTTATTGCTTAAGAATACGCGTAG---------------------------------------------------------------AGCTGGTGTTGTGAATCAGGCCGTTGCCC-ATCAGAGAACGGCTACTTCACAACACCAGGGT--AGCTGGTGTTGTGAATCAGGCCGACGAGCAGCGCATCCTCTTACCCGGCTATTTCACGACACCAGGGT--TCTACAGTGCACGTGTCTCCAGCGTGGCTCGG---AGGCTGGAGACGCGGCCCTGTTGGAGT--CAGTGGTTTTACCCTATGGTAGGTTACGTCATGCTGTTCTACCACAGGGTAGAACCACGGAC------------------------------------------------------------------CATAAAGTAGAAAGCACTACTAA-CAGCACT-GGAGGGTGTAGTGTTTCCTACTTTATGGA-----------------------------------------------------------------GGTGCAGTGCTGCATCTCTGGTCAGTTGGGAGTCTGAGATGAAGCACTGTAGCTC--GGATATCATCATATACTGTAAGTTTGTGAT-GAGACACTACAGTATAGATGATGTACTA--GTCCAGTTTTCCCAGGAATCCCTTGGATGCT--AAGATGGGGATTCCTGGAAATACTGTTCT--TGAGAACTGAATTCCATGGGTTGTGTCAG-------CGTCAGACCTGTGAAATTCAGTTCTTCA--TAAGAACTGAATTCTGTAGGCTGTGAGCTC---CAGCAAATGC-CTTAGGGACTCAGTTCTGGA----------------------------------------------------------------------GCGGAAACACTTCCGGACAGGCTTGGGTCTGG--ACA-CCAGTGTGCGGAAGTGCTTCTGCTA--AAAGTTCTGAGACACTCCGACTCTGAGTATGATAGAAGTCAGTGCACTACAGAACTTTGT--CAGGTTCTGTGATACACTCAGACTCGGACT--CTG-GAGCAGTCAGTGCATGACAGAACTTGGG--GAAGTTCTGTTATACACTCAGGCTGTGGCTCTCTGAAAGTCAGTGCATCACAGAACTTTGT---------------------------------------------------------------TCTCCCAACCCTTGTACCAGTGCTGTGCCTC------AGACGCTGGTACAGGCC--TGGGGGGCA--TCATTTTTGTGATCTGCAGCT-AGTATTCT--CGCTCCAGTTGCATAGTCACAAAAGTGGTC--TCATTTTTGTGATGTTGCAGCTAGTAATATGAGCCCAGTTGCATAGTCACAAAAGTGATC----------------------------------------------------------------TTAATGCTAATCGTGATAGGGGTTTTT-------ACCTCT-GACTGACTCCTA-CATGTTAGCATTAACA--AACATTCAACGCTGTCGGTGAGTTTGGAATT-AAAATC----AAAACCATCGACCGTTGATTGTACC--AACATTCAACGCTGTCGGTGAGTTT-GGGATTTA-------AAAAAACCACTGACCGTTGACTGTACC--AACATTCAAC-CTGTCGGTGAGTTTG----GACGACT-CAGGCAAACCATCGACCGTTGAGTGGACC--AACATTCATTGCTGTCGGTGGGTTGAATTGTGTGGACAAGCTCACTGGACAATGAATGCA--AACATTCATTGCTGTCGGTGGGTTTG-AA-TCTG-AATTGACTCACTGATCAATGAATGCAAA--AACATTCATTGTTGTCGGTGGGTTGTGAGGAGGAAGGCCAGACCCACCGGGGGATGAATGTCA--CCTTATCACTTTTCCAGCCCAGCTTTGTGAT--TGTCAGTGTTGGACGGAGAACTGATAAGGGT--TGATATGTTTGATATATTAGGTTGTTATTTAAT-CCAACTATATATCAAACATATTCCTA--TGATATGTTTGATATTGGGTTGTTTA-----ATTAGGAA-CC-AACTAAATGTCAAACATATTCTTA--CAACGGAATCCCAAAAGCAGCTGTTGTCTTGAGAGCATTCCAGCTGCGCTTGGATTTCGTTCCC--CTGACCTATGAATTGACAGCCAGTGCTGTCAGCTCCCCTCTGGCTGCCAATTCCATAGGTCACAG--ATGACCTACAAATTGACAGACGATGTGCCT---GAGTCTGTCTGTCACTTCTGTAGGCCAACA--TGGGTCTTTGCGGGCGAGATGAGGG----TG-TC--GGTTCAACTGG-CCTACAAAGTCCCAGT--CGGGGTTTTGAGGGCGAGATGAGTTT-AT---GTTTTATCCAACTGGCCCACAAAGTCCCGCT--AGGGACTTTCAGGGGCAGCTGTGTTTT-CTGACTCA-GTCATAATGCCCCTAAAAATCCTTAT--AGGGACTTTTGGGGGCAGATGTGTTTCCAT-TCCACTATCATAATGCCCCTAAAAATCCTTA--TGTAACAGCAACTCCATGTGGAAGTG----CCCAC---TGGTTCCAGTGGGGCTGCTGTTATCTG--TGTAACAGCAACTCCATGTGGACTGCGCAACACTGCCCAGTGGAGATGCTGTTACTTT--TAGGTAGTTTCATGTTGTTGGGCCTGGGCTTCTGA-AAACAACAACATCAAACCACCCGA-T--TAGGTAGTTTCATGTTGTTGGGATTGAGTTT--TGAACTCGGCAACAAGAAACTGCCTGAG--TAGGTAGTTTCCTGTTGTTGGGAT-----CCACCTTTCTCTCGACAGCACGACACTGCCTTCA--CCCAGTGTTTAGACTATCTGTTCAGGACTCCCAAATTGTACAGTAGTCTGCACATTGGTTA--CCCAGTGTTCAGACTACCTGTTCAGGCGCCTCTGCATGTGTACAGTAGTCTGCACATTGGTTA--CCCAGTGTTCAGACTACCTGTTCAGGACAATGCCGTTGTACAGTAGTCTGCACATTGGTTA--TTCCTATGCATATACTTCTTTGAGG-ATCTGGCCTAAAGAGGTATATGGCATGGGAAAA--AGTGGTTCTTAACAGTTCAACAGTTCTGTAGGGCAATTGTGAAATGTTTAGGACCACTAG--TTCCCTTTGTCATCCTATGCCTGAGAATATATGAAGGAGGCTGGGAAGGCAAAGGGACGT--TTCCCTTTGTCATCCTTTGCCTAGGGCTCTGA-TAGGGCAGGGACTGCAAAGGGGTAC---------------------------------------------------------------TCCTTCATTCCACCGGAGTCTGTCTG-CGGC----AACCAGACTTCAGTGGAGTGAAGCTCA----------------------------------------------------------------------------------------------------------------------------------GAGCTTTTGGCCCGGGTTATACCTAATGCTCAC---GTATAAGACGAGCAAAAAGCTTGT--AAGCTTTTTGCTCGAATT-ATGTTTCTCATCCAA--ATATAAGACGAACAAAAGGTTTGT--AGCCACTGCCCACCGCACACTGCGCT-GCTCC--CGAC-CCACTGTGCGTGTGACAGCGGCTGA--TGCCTGTCTACACTTGCTGTGCAGAACATCCGCTCACCTGTACAGCAGGCACAGACAGGCAGT--TAATCTCAGCTGGCAACTGTGAGATGCTCATGTAAT-CCCTCACAGTGGTCTCTGGGATTATG--AAATCTCTGCAGGCAAATGTGATGTCACTG-AAG--AATCACACACTTACCTGTAAAGATTCTG--TACTGCATCAGGAACTGATTGGATAAGAATCAGTCACCATCAGTTCCTAATGCATTGCC--TTGTGCTTGATCTAACCATGTGGTTGCGAGGTATG---AGTAAAACATGGTTCCGTCAAGCACCATG--TTGTGCTTGATCTAACCATGTGGTG--GAACGATGGAAACGGAACATGGTTCTGTCAAGCACCGCG---------------------------------------------------------------------TGATTGTCCAAACGCAATTCTCGAGTCTCT----GGCTCCGGCCGAGAGTTGAGTCTGGACGTCCCGA--TGATTGTCCAAACGCAATTCTTGTACGAGTCTGCGG--CCAA-CCGAGAATTGTGGCTGGACATCTGT--ACCTGGCATACAATGTAGATTTCTGTGTTTGTTGA-ACAACAGCTACATTGTCTGCTGGGTTTC--GGCTCAGTAGCCAGTGTAGATCCTGTCTTTTGTAATCAGCAGCTACATCTGGCTACTGGGTCTC-----------------------------------------------------------------------CGTGTATTTGACAAGCTGAGTT-GGACACTCCA--TGTGGTAGAGTGTCAGTTTGTCAAATACCCCAA----------------------------------------------------------------AACAATATCCTGGTGCT---GAGTGA-TGACACA--GGCA-ACTCCAGCATCAGTGATTTTGTTGA------------------------------------------------------------------GCGACGAGCCCCTCGCACAA-ACCG---GACCTGAGCGTTTTGTTCGTTCGGCTCGCGTGA--AATGACACGATCACTCCCGTTGAGTGGGCACCCA-AGAAGCCATCGGGAATGTCGTGTCCGCCC--ACTCTAACGTGGAGGCACTTTCTGGCCTTGCGACA----ACAGTAAGTGCTTCCATGTTTTAGTAG--GCTTTAACATGGGGGTACCTGCTGTGCAA-AGGAAAGTAAGTGCTTCCATGTTTGAGTGG--ACTTAAACGTGGACGTACTTGCTTT-GGAAGCGAGAAA---GTAAGTGCTTCCATGTTTCGGTGA--ACTCCGACAT-GG-GGCACTTGCTGCGGCGT--GACTCAAATAAGTGCTTCCATGTTTGAGCGC--AAACCGTTACCATTACTGAGTTT--AGTAATGGTGACGGTTCTC--TATGTGCCTTTGGACTACATCGTGGAAGCCAGCACCATGCAGTCCATGGGCATATACA-----------------------------------------------------------------TCAGTAACAAAGATTCATTCTTGTGTCAA----TCACACAACAAGGAGAATCTTTGTCACTTCAT--TTAAGACTTGCAGTGATGTTTAATTC-CTCT-CCACGTGAACATCACAGCAAGTCTGTGCT-----------------------------------------------------------------GAAATCAAGCGTGGGTGAGACCTGGTGCG-GAAGGGGAAGGCGACCCATACTTGGTTTCAG------------------------------------------------------------------TATACCTCAGTTTTATCAGGTGTACTTTAAA--ATCACCTGGAAATACTGAGGTTGTGT--CCACCTCCCCTGCAAACGTCCAGTGATGCAGAGGTAATGGACGTTGGCTCTGGTGGTGATG------------------------------------------------------------------AGGACTGTCCAACCTGAGAATGTTGCATCTCCT-GGTCAATCTCAGGTTTGTCAGCCCGTG-------------------------------------------------------------------------------------------------------------------------------------------------------------------------------------------------------------------------------------------------------------------------------------------------------------------------------- [12083]
Ocu    TGAGGTAGTAGGTTGTATAGTTTAGAATTACATCAAGGGAGATAACTGTACAACCTCCTAGCTTTCC--TGAGGTAGGAGGTTGTATAGTTGAGGAGGACA-CCCG--AGGAGATGACTATACGGCCTCCTAGCTTTCC--TGAGGTAGTAGGTTGTATGGTTTAGAGTTACACCCTGGGAGTTAACTGTACAACCTTCTAGCTTTCC--TGAGGTAGTAGGTTGTATAGTTTTAGGGTCACACCCACCACTGGGAGATAACTATACAATCTACTGTCTTTC--TGAGGTAGTAGGTTGTATAGTTTG-GGGCTCCGCC--CTG-CTATGGGATAACTATACAATCTACTGTCTTTC--TGAGGTAGTAGATTGTATAGTTTTAGGGTCATACCCC-ATCTTGGAGATAACTATACAGTCTACTGTCTTTC-----------------------------------------------------------------------------TGAGGTAGTAGATTGTATAGTT-GTGGGGTAGTGA-TTTTACCCTGTTCAGGAGATAACTATACAATCTATTGCCTTCC--TGAGGTAGTAGGTTGTGTGGTTTCAGGGCAGCGG-TGTCGCCCC--TCAGCAGATAACTATACAGCCTACTGCCTTCC--TGAGGTAGTAAGTTGTATTGTTGT-GGGGTAGGGATT------------------TTAGGCCCCAATAAGAAGATAACTATACAACTTACTACTTTCC----------------------------------------------------------------------------------AGAGGTAGTAGGTTGCATAGTTTTAGGGCAGGGATTTTGCCC-ACAAGGAGGTAACTATACGACCTGCTGCCTTTC--TGAGGTAGTAGTTTGTGCTGTTGGTCGGGT-TGTGACATTGCCCGCTGTGGAGATAACTGCGCAAGCTACTGCCTTGC--TGAGGTAGTAGTTTGTACAGTTT-GAGGGTCTATGATACCACCCGGTA-CAGGAGA-TAACTGTACAGGCCACTGCCTTGC--------------------------------------------------------------------------------ACATACTTCTTTATATGCCCATATGGACCTGGTAC-GCTATGGAATGTAAAGAAGTATGTAT--ACATACTTCTTTATGTACCCATATGAACATACAAT-GCTATGGAATGTAAAGAAGTATGTAT--ACATGCTTCTTTATATCCCCATACGGATTACTTTGCTATGGAATGTAAGGAAGTGTGTGG-------------------------------------------------------------------TGGAAGACTAGTGATTTTGTTGTTTTTAGATAACTAAATCGACAACAAATCACAGTCTGCCATA--TGGAAGACTAGTGATTTTGTTGTTGT---CTCGCT--GTGCTCAACAACAAGTCCCAGTCTGCCGCA--TGGAAGACTAGTGATTTTGTTGTCCT--GGAATA---GCTCGGCAACAAGTCACAGCCAGCCTCA-----------------------------------------------------------------------CATCTTACTGGACAGTGCTGGATT-CTCGGCAT-GGCTCTAACACTGTCTGGTAACGATGCT--CATCTTCCAGCACAGTGTTGGATGGTCTACTTGTGAAGCTCCTAACACTGTCTGGTAAAGATGGC--CATCTTACTGGGCAGCATTGGATGGTGACTG-GTCTCTAATACTGCCTGGTAATGATGGC--CGTCTTACCCAGCAGTGTTTGGGTGCTGGT-TGGGAGTCTCTAATACTGCCGGGTAATGATGGA--GTCTTACCAGACACGGTTAGATC-TG-GGTCCTGCCGTCTAATACTGTCTGGTAAC-CCGT--------------------------------------------------------------TCTTTGGTTATCTAGCTGTATGAGTGGTGTGGAGT-CTTCATAAAGCTAGATAACCGAAAGTA--TCTTTGGTTATCTAGCTGTATGAGTGTATTGGCCT-TCATAAAGCTAGATAACCGAAAGTA--TCTTTGGTTATCTAGCTGTATGAGTGCCGCAGAGCCGTCATAAAGCTAGATAACCGAAAGTA-----------------------------------------------------------------TACCCTGTAGATCCGAATTTGTGTAA--GGAATTTT---GTGGTCACAAATTCGTATCTA--GGGGAATA--TACCCTGTAGAACCGAATTTGTGTGGTATCTACATAGTCACAGATTCGATTCTAGGGGAATA-------------------------------------------------------------------AACCCGTAGATCCGAACTTGTGGT-GATAGTC-----CAC-ACAAGCTTGCGTCTATAGGTCTG--CACCCGTAGAACCGACCTTGCGGGGCCTTCGCCGCACACAAGCTCGTGTCTGTGGGTCCG--AACCCGTAGATCCGATCTTGTGGTGAAGTGGAC-CGCACAAGCTCGCTTCTATGGGTCTG--TCCCTGAGACCCTAACTTGTGATGTTTACCGTT-TAAATCCACGGGTTAGGCTCTTGGGAGCT--TCCCTGAG-ACCCTTTAACCTGTGAGGAC-GTCCAGGG-TCACAGGTGAGGTTCTTGGGAGCC--TCCCTGAGACCCTAACTTGTGAGG---TATTTTAGTAAC-ATCACAAGTCAGGCTCTTGGGACCT--TAGCAGCACATAATGGTTTGTGGAGTTTAAAAAGG--TGCAGGCCATATTGTGCTGCCTCA--TAGCAGCACATCATGGTTTACA-TAATATAG--TCAAGATGCGAATCATAATTTGCTGCTCTA--CAGCAGCACACTGTGGTTTGTACGGCACTGTGGCCACGTCCAAACCACACTGTGGTGTTAGA--CAGCAGCAATTCATGTTTTGAAGTGC--TATGATTCATTCAAAACGTGAGGCGCTGCTATA--TAGCAGCACGT-AAATACTGG-CGTTAAGATTCTAAA-ATTATCTCCAGTATTAACTGTGCTGCTGAA--TAGCAGCACGTAAATATTGGCGTAGTGAAA-TAAATATT---AAACACCAATATTA-TTGTGCTGCTTTA--TAGCAGCACAGAAATATTGGCACC----GGGAGGCGAGTC-----TGCCAATATTGGCTGTGCTGCTCCA--TAGCAGCGGGAACAGTACTGCAGTGAGCTATAG-------GACTTCTGGAGTATTGCTTCTGCTGCCAGG--CAAAGTGCTTACAGTGCAGGTAGTGATATG-T-GCATCTACTGCAGTGAAGGCACTTGTAGC--AAAAGTGCTTACA-GTGCAGGTAGCTTTTT-GAGATCTACTGCAATGCGAGCACTTCTTAC--TAAAGTGCTGACAGTGCAGATAGTGGTCCT-GTCCGTGCTACCGCACTGTGGGTACTTGCTGC----------------------------------------------------------------TAAGGTGCATCTAGTGCAGATAGTGAAGTAGATTAGCATCTACTGCCCTAAGTGCTCCTTCTGGC--TAAGGTGCATCTAGTGCAGTTAGTGAAGCAACTTCGAATCTACTGCCCTAAATGCCCCTTCTGGC-------------------------------------------------------------------TAAAGTGCTTATAGTGCAGGTAGTGTT-TA---GTTATCTACTGCATTATGAGCACTTAAAGT--CAAAGTGCTCATAGTGCAGGTAGTTCTAG-CATCAT--TCTACTGTAGTGTGAGCACTTCTAGT--CAAAGTGCTGTTCGTGCAGGTAGTGTGATTACCTGAC-CTACTGCTGAGCTAGCACTTCCCGA------------------------------------------------------------------AGTTTTGCATAGTTGCACTACAAGAAGAATGTAGTTGTGCAAATCTATGCAAAACTGA--------------------------------------------------------------AGTTTTGCAGGTTTGCATCCAGCTGTGTGATA---TTCTGCTGTGCAAATCCATGCAAAACTGA--AGTTTTGCAGGT-TTGCATTTCAGC--------------GTATACCTGTA--TACATGGCTGTGCAAATCCATGCAAAACTGA-----------------------------------------------------------------------------------------------------------------------------------------TAGCTTATCAGACTGATGTTGACTGTTGAA-TCTCATGGCAACAGCAGTCGATGGGCTGTC--AGTTCTTCAGTGGCA-AGCTTTATGTCCTGAC---CCAGCTAAAGCTGCCAGTTGAAGAACTGT--------------------------------------------------------------------GGGGTTCCTGGGGATGGGATTTGCTGTAAG----TCAC-AAATCACATTGCCAGGGAATTCCA--GGGTTCCTGGCATGCTGATTTGTGACTTAAGATTAAAATCACATTGCCAGGGATTACCAC----------------------------------------------------------------------------------------------------------------------------------------GTACCTACTGAGCTGAAACACAGTTGATGTCGT--GGACACTGGCTCAGTTCAGCAGGAACAG--GTGCCTACTGAGCTGATAT-CAGTTCTCGTTTCACACACTGGCTCAGTTCAGCAGGAACAG----------------------------------------------------------------------------------------------------------------------------------TTCAAGTAATTCAGGATAGGTTGTG-TGCTGTCC-------AGCCTGTTCTCCATTACTTGGCTC--TTCAAGTAATCCAGGATAGGCTGTTGCCATCC--GTGAGGCCTATTCTTGATTACTTGTTTC--TTCAAGTAATCCAGGATAGGCTGTGCAGGTCCCGAGGGGCCTATTCTTGGTTACTTGGACG--AGGGCTTAGCTG-C-TTGTGAACAG--GTTC-----CCCCCC-AAGTCGTGTTCACAGTGGCTAAGTTCCGC--AGAGCTTAGCTGATTGGTGAACAGTGATTGGTTTCCGCCTTGTTCACAGTGGCTAAGTTCTGC----------------------------------------------------------------------------------------------------------------------------------------GCTGGTTTCATATGGTGGTTTAGATTTAAATAGTGATTGTCTAGCACCATTTGAAATCAGTGTT--GCTGGTTTCACATGGTGGCTTAGATTTTTCCAT-CTTTGTATCTAGCACCATTTGAAATCAGTGTT--ACTGATTTCTTTTGGTGTTCAGAG-TCAATAGAATTTTCTAGCACCATCTGAAATCGGTTA--ACCGATTTCTCCTGGTGTTCAGAGTCT--GTTTTT-GTCTAGCACCATTTGAAATCGGTTA-----------------------------------------------------------------TGTAAACATCCTCGACTGGAAGCTGTGAGGC-GCAGAC-GGGCTTTCAGTCGGATGTTTGCAGC--TGTAAACATCCTTGACTGGAAGCTGTAAGGTGTTAAGA--GGAGCTTTCAGTCGGATGTTTACAGC--TGTAAACATCCCCGACTGGAAGCTGTAA-----AACAACTAAGCTTTCAGTCAGATGTTTGCTGC--TGTAAACATCCTACACTCTCAGCTGTG--GAATGTAAGAAAGCTGGGAGAAGG-CTGTTTACTCT--TGTAAACATCCTACACTCTCAGCTGTGAGCTCAAGGTGGCTGGGAGAGGGTTGTTTACTCC--TGTAAACATCCTACACTCAGCTGTAATACATG----AATTGGCTGGGAGGTGGATGTTTACGTC--AGGCAAGATGCTGGCATAGCTGTTGA-ACTGAGAA-CCTGCTATGCCAACATATTGCCATC--TATTGCACATTACTAAGTTGCATGTTGTCACGGCCTCAATGCAATTTAGTGTGTGTGATATT--GTGCATTGCTGTTGCATTGCATGTGTGCGCGG--CAGGTGCAGTGCCTCGGCAGTGCAGCC--GTGCATTGTAGTTGCATTGCATGTTCTGGAAGTACC---GTGCAATGTTTCCACAGTGCATCC--TGGCAGTGTCTTAGCTGGTTGTTGTGAGTCACAGAGAAGGAAGCAATCAGCAAGTATACTGCCCTA--AGGCAGTGTAATTAGCTGATTGTACTGTGGT---GCTTACAATCACTAACT-CCACTGCCATC--AGGCAGTGTAGTTAGCTGATTGCTGATAGT------ACCAATCACTAACCACACGGCCAGG--TGGCAGTGTATTGTTAGCTGGTTGAATATGTGTGTGATATCAGCTAACATACAACTGCTATC--AGGCAGTGTAATGTTAGTTGGCTGCTT--TG-GGTCAAGTCAGCAGCCACAGGT-ACGCTGCCAC-----------------------------------------------------------------------------------------------------------------------------------------AGGTTGGGATCAGTTGCAATGCTGTGTT--TCTGTATGGTATTGCACTTGTCCCGGCCTGT--TGGTGGGGATTTGTCGCATTACTTGTG-TTCTA--TGGTA--AAGTATTGCACTTGTCCCGGCCTGT--AGGGACGGGG-ACGCGGTGCAGTGTTGTTCTTTCCCCCG-CCAATATTGCACTCGTCCCGGCCTCC---------------------------------------------------------------ACTGTTGCTAATATGCA-ACTCTGTTGAATATATATTGGAATTGCACTTTAGCAATGGTGA--CGGGTGGATCACGATGC-AATTTTGATTAGTACAATAGGAG------AAAAATTGCACGGTATCCATCTGTA--AGGCGGAGACTTGGGCAATTGCTGGACGCTGCCCTGGGCATTGCACTTGTCTCGGTCTGA----------------------------------------------------------------TTTGGCACTAGCACATTTTTGCTTGTGTCTCTCCGCTCTGAGCAATCATGTGCAGTGCCAATAT--TTTGGCAATGGTAGAACTCACACTGGTGAGGTA-TGGGATCCGGTGGTTCTAGACTTGCCAACTA--TATGGCACTGGTAGAATTCACTGTGAACAGTCTCGGTCAGTGAATTACCGAAGGGCCATAAA--TCAGTTATCACAGTGCTGATGCTGTCCATTCTAAAGGTACAGTACTGTGATAACTGAAG--TCGGTTATCATGGTACCGATGCTGTATATCTGAAAGGTACAGTACTGTGATAACTGAAG--AGCTTCTTTACAGTGTTGCCTTGTGGCATGGAGTTCAAGCAGCATTGTACAGGGCTATCA--AGCTTCTTTACAGTGCTGCCTTGTAGCATTCAGGTCAAGCAGCATTGTACAGGGCTATGA--GGCTTCTTTACAGTGCTGCCTTGTTGCA-TATGGATCAAGCAGCATTGTACAGGGCTATGA--TGGAGTGTGACAATGGTGTTTG-TGTCCAAAC-TATCAAACGCCATTATCACACTAAATA--CGTGTTCACAGCGGACCTTGATTTAAATGTCCATACAATTAAGGCACGCGGTGAATGCCAA--CGTGTTCACAGCGGACCTTGATTTAATGTCATACAATTAAGGCACGCGGTGAATGCCAA--CGTGTTCACAGCGGACCTTGATTTAATGTCCATACAATTAAGGCACGCGGTGAATGCCAA-----------------------------------------------------------------CATTATTACTTTCGGTACGCGCTGTGCCACT-TCAAACTCGTACCGTGAGTAATAATGCG--CGGGGCCGTAGCACTGTCTGAGAGGTTT---ACATTTCTCACAGTGAACCGGTCTCTTT--GGGGGCCGATAC-ACTGTACGAGAGTGAGTAGCA-GGTCTCACAGTGAACCGGTCTCTTT---------------------------------------------------------------CTTTTTGCGGTCTGGGCTTGCTGTTCCTCTCAGCAGTAGTCAGGAAGCCCTTACCCCAAAAAGTAT--CTTTTTGCGGTCTGGGCTTGCTGTACATAACTCAATAGCC-GGAAGCCCTTACCCCAAAAAGCAT-------------------------------------------------------------------------GCTCTTTTCACATTGTGCTACTGTCTGCGCCTATCACGAGCAGTGCAATGTCAAAAGGGCAT---------------------------------------------------------------------------------------------------------------------------------------------------------------------------------------------------GCTCTGACGAGGTTGCACTACTGTGCTCTAA---GAAGCAGTGCAATGATATTGTCAAAGCAT--GCTCTGACTTTATTGCACTACTGTACTTTACAGCTAGCAGTGCAATAGTATTGTCAAAGCAT--------------------------------------------------------------------------------------------------------------------------------------------------------------------------------------------------------------------------------------------------------------------------------ACTCTTT-CCCTGTTGCACTACTGTGGACCAC---TGGG-AAGCAGTGCAATGATGAAAGGGCAT--ACCATGGCTTTCGATTGTTACTAGGGTAAC-----CCGA-GGTAACAGTTTACAGTTCATGGTCG--ACCTTGGCTCTAGACTGC-TTACTGCCCGGGCCGC--------CCTCAGTAACAGTCTCCAGTCACGGCCA----------------------------------------------------------------AGCTGGTAAAATGGAACCAAATCGCCTCTTCAATGGATTTGGTCCCCTTCAACCAGCTGT--GCTGGTCAAACGGAACCAAGTCC-GTCTTCCTGAGAGGTTTGGTCCCCTTCAACCAGCTA---------------------------------------------------------------TATGGCTTTTTATTCCTATGTGATTCTACTGCTCAC-TCATATAGGGATTGGAGCCGTGGC--TATGGC-TTTTTATTCCTATGTGATAGTAATAAAGT-CTCATGTAGGGATGGAAGCCATGAA--TATGGCTTTTCATTCCTATGTGATTGCTC-CTCCAAACTCATGTAGGGCTAAAAGCCATGGG--ACGGGTATTCTTGGGTGGATAATACGGATTACGTTGTTATTGCTTAAGAATACGCGTAG---------------------------------------------------------------AGCTGGTGTTGTGAATCAGGCCGTTGCCA-CTCCGAGAACGGCTACTTCACAACACCAGGGT--AGCTGGTGTTGTGAATCAGGCCGACGAGCAGCGCATCCTCTTACCCGGCTATTTCACGACACCAGGGT--TCTACAGTGCACGTGTCTCCAGTGTGGCTTGG---AGGCTGGAGACGCGGCCCTGTTGGAGT--CAGTGGTTTTACCCTATGGTAGGTTACGTCATGCTGTTCTACCACAGGGTAGAACCACGGAC------------------------------------------------------------------CATAAAGTAGAAAGCACTACTAA-CAGCACT-GGAGGGTGTAGTGTTTCCTACTTTATGGA-----------------------------------------------------------------GGTGCAGTGCTGCATCTCTGGTCAGTTGGGAGTCTGAGATGAAGCACTGTAGCTC--GGATATCATCATATACTGTAAGTTTGAGAT-GAGACACTACAGTATAGATGATGTACTA--GTCCAGTTTTCCCAGGAATCCCTTAGATGCT--AAGATGGGGATTCCTGGAAATACTGTTCT--TGAGAACTGAATTCCATGGGTTGTGTCAG-------TGTCAGACCTGTGAAATTTAGTTCTTCA--TGAGAACTGAATTCCATAGGCCGTGAGCTC---TAGCAAATGC-CCTGGGGACTCAGTTCTGGT----------------------------------------------------------------------GTGGAAACATTTCTGCACAGACTAGATTATGG--ATG-GCAGTGTGCGGAAATGCTTCTGCTA--AAAGTTCTGAGACACTCCGACTCTGAGTACGATAGAAGTCAGTGCACTACAGAACTTTGT--CAGGTTCTGTGATACACTCCGACTCGGGCT--CTG-GAGCAGTCAGTGCATGACAGAACTTGGG--GAAGTTCTGTTATACACTCAGGCTGTGGCTCTCTGAAAGTCAGTGCATCACAGAACTTTGT---------------------------------------------------------------TCTCCCAACCCTCGTACCAGTGCCGCACCTC------AGACCCTGGTACAGGCA--TGGGGGGCA------------------------------------------------------------------TCATTTTTGTGATGTTGCAGCTAGTAATATGAGCCCAGTTGCATAGTCACAAAAGTGATC----------------------------------------------------------------TTAATGCTAATCGTGATAGGGGTTTTT-------ACCTCC-AACTGACTCCTA-CATGTTAGCATTAACA--AACATTCAACGCTGTCGGTGAGTTTGGAATT-AAAATC----AAAACCATCGACCGTTGATTGTACC--AACATTCAACGCTGTCGGTGAGTTT-GGGATTTG-------AAAAAACCACCGACCGTTGACTGTACC--AACATTCAAC-CTGTCGGTGAGTTTG----GAAGGCT-CAGGCAAACCATCGACCGTTGAGTGGACC--AACATTCATTGCTGTCGGTGGGTTGAACTGTGTGGACAAGCTCACTGAACAATGAATGCA--AACATTCATTGCTGTCGGTGGGTTTG-AG-TGCA-AATCAACTCACTGATCAATGAATGCAAA--AACATTCATTGTTGTCGGTGGGTTGTGAGGACACAGGCCAGACCCACGGGCAGGTGAATGTCA--CCTTATCACTTTTCCAGCCCAGCTTTGTGAC--TCTGACTGTTGGACGGAGAACTGATAAGGGT--TGATATGTTTGATATATTAGGTTGTTATTTAAT-CCAACTATATATCAAACATATTCCTA--TGATATGTTTGATATTGGGTTGTTTA-----ATTAGGAA-CC-AACTAAATGTCAAACATATTCTTA--CAACGGAATCCCAAAAGCAGCTGTTGTCTCCAGAGCATTCCAGCTGCGCTTGGATTTCGTTCCC--CTGACCTATGAATTGACAGCCAGTGCTC-CGTCTCCCCTCTGGCTGCCAATTCCATAGGTCACAG--TTGACCTATGAAATGACAGATGATATGGCT---AAATTTGTCTGTCATTTCTGTAGGCCAATA--TGGGTCTTTGCGGGCGAGATGAGGG----TG-TC--GGTTCAACTGG-CCTACAAAGTCCCAGT--CGGGGTTTTGAGGGCGAGATGAGTTT-AT---GTTTTATCCAACTGGCCCACAAAGTCCCGCT--AGGGACTTTCAGGGGCAGCTGTGTTTC-CTGACTCA-GTCATAATGCCCCTAAAAATCCTTAT--AGGGACTTTTGGGGGCAGATGTGTTTGCAT-TCCAGTATCATAATGCCCCTAAAAATCCTTA--TGTAACAGCAACTCCATGTGGAA-TG----CCCG----TCTTTCCAGTGGGGCTGCTGTTATCCG--TGTAACAGCAACTCCATGTGGACTATGTACCAATTTCCAGTGGAGATGCTGTTACTTT--TAGGTAGTTTCATGTTGTTGGGCCTGGGTCTCTGA-ACACAACGACATGGAACCACCTGA-C--TAGGTAGTTTCATGTTGTTGGGATTGAGTTT--TGAACTCGGCAACAAGAAACTGCCTGAG--TAGGTAGTTTCCTGTTGTTGGGAT-----CCACCTTTCTCTCGACAGCACGACACTGCCTTCA--CCCAGTGTTTAGACTATCTGTTCAGGACTCCCAAATTGTACAGTAGTCTGCACATTGGTTA--CCCAGTGTTCAGACTACCTGTTCAGGGGACTCCAGATGTGTACAGTAGTCTGCACATTGGTTA--CCCAGTGTTCAGACTACCTGTTCAGGACAATGCCGTTGTACAGTAGTCTGCACATTGGTTA--TTCCTATGCATATACTTCTTTGAGG-GTCTGGCCTAAAGAGGTGTAGAGCATGGGAAAA--AGTGGTTCTTAGCAGTTCAACAGTTCTGTAGCGCAATTGTGAAATGTTTAGGACCACTAG--TTCCCTTTGTCATCCTATGCCTGAGAATATATGAAGGAGGCTGGGAAGGCAAAGGGACGT--TTCCCTTTGTCATCCTTTGCCTAGGGTTCTGAGCAGGGCAGGGACAGCAAAGGGGTGC---------------------------------------------------------------TCCTTCATTCCACCGGAGTCTGTCTC-ATAC-CC-AACCAGATTTCAGTGGAGTGAAGTTCA----------------------------------------------------------------------------------------------------------------------------------GAGCTTTTAGCCCGGGTTATACCTGATGCTCAC---GTATAAGACGAGCAAAAAGCTTGT--AAGCTTTTTGCTCGCATT-ATGTTTCTCATCCGA--ATATAAGACGAACAAAAGGTTTGT--AGCCACTGCCAACCGCACACTGCGCT-GCTCC--GGAC-CCACTGTGCGTGTGACAGCGGCTGA--TGCCTGTCTACACTTGCTGTGCAGAACATCCGCTCACCTGTACAGCAGGCACAGACAGGCAGT--TAATCTCAGCTGGCAACTGTGAGATATTCATACAAT-CCCTCACAGTGGTCTCTGGGGTTATG--AAATCTCTGCAGGCAAATGTGATGTCACTG-AGG-AAATCACACACTTACCCGTAGAGATTCTT--TACTGCATCAGGAACTGATTGGATAAGAATCTGTCACCATCAGTTCCTAATGCATTGCC--TTGTGCTTGATCTAACCATGTGGTTGCGAGGTATG---AGTAAAACATGGTTCCGTCAAGCACCATG--TTGTGCTTGATCTAACCATGTGGTG--GAACGATGGAAACGGAACATGGTTCTGTCAAGCACCGCG---------------------------------------------------------------------TGATTGTCCAAACGCAATTCTCGAGTCTAT----GGCTCCGGCCGAGAGTTGGGTTTGGACGTCCCGA--TGATTGTCCAAACGCAATTCTTGTACGAGTCTGCGG--CCAA-CCGAGAATTGTGGCTGGACATCTGT--ACCTGGCATACAATGTAGATTTCTGTGTTTTTTGG-GCAACAGCTACATTGTCTGCTGGGTTTC--GGCTCAGTAGCCAGTGTAGATCCTGTCTTTTGTAATCAGTAGCTACATCTGGCTACTGGGTCTC-----------------------------------------------------------------------CGTGTATTTGACAAGCTGAGTT-GGACACTCCG--TGTGGTAGAGTGTCAGTTTGTCAAATACCCCAA----------------------------------------------------------------AGCAGCATCCTGGTGCT---GAGTGA-TGGCTGA---ACG-ACTCCAGCATCAGCGATTTTGTTGG------------------------------------------------------------------GCGACGAGCCCCTCGCACAA-ACCG---GACCTGAGCGTTTTGTTCGTTCGGCTCGCGTGA--AATGACACGATCACTCCCGTTGAGTGGGCACCCA-GGAAGCCATCGGGAATGTCGTGTCCGCCC--ACTTTAACATGGAGGTGCTTTCTGTGACTTTCGTTAGAAAAAGTAAGTGCTTCCATGTTTTAGTCG--GCTTTAACATGGGGGTACCTGCTGTGTGAAACAAAAGTAAGTGCTTCCATGTTTCAGTGG--ACTTAAACGTGGATGTACTTGCTTT-GAAACTAAAAAA---GTAAGTGCTTCCATGTTTTGGTGA--ACTTTAACAT-GGAGGCACTTGCTGTGCCAT--GATAAAAATAAGTGCTTCCATGTTTGAGTGT--AAACCGTTACCATTACTGAGTTT--AGTAATGGTAACGGTTCTC--TATGTGCCTTTGGACTACATCGTGGAAGCCAGCACCATGCAGTCCATGGGCATATACA-----------------------------------------------------------------TCAGTAACAAAGATTCAGCCTTGGGTCTG----TCACGCAACAAGGAGAATCTTTGTCACTTAGT--TTAAGACTTGCAGTGATGTTTAATTC-CTCT-CCACGTGAACATCACAGCAAGTCTGTGCT-----------------------------------------------------------------GAAATCAAGCGTGGGTGAGACCTGGTGCA-GAACAGGAAGGCGACCCATACTTGGTTTCAG------------------------------------------------------------------TATACCTCAGTTTTATCAGGTGTTATTTAAA--ATCACCTGGAAATACTGAGGTTATGT--CCACCTCCCCTGCAAACGTCCAGTGATGCAGAGGTAATGGACGTTGGCTCTGGTGGTGATG--------------------------------------------------------------------------------------------------------------------------------------------------------------------------------------------------------------------------------------------------------------------------------------------------------------------------------------------------------------------------------------------------------------------------------------------------------------- [11786]
Bta    TGAGGTAGTAGGTTGTATAGTTTAGAATTACATCAAGGGAGATAACTGTACAGCCTCCTAGCTTTCC--TGAGGTAGGAGGTTGTATAGTTGAGGAGGACA-CCCA--AGGAGATCACTATACGGCCTCCTAGCTTTCC--TGAGGTAGTAGGTTGTATGGTTTAGAGTTACACCCTGGGAGTTAACTGTACAACCTTCTAGCTTTCC--TGAGGTAGTAGGTTGTATAGTTTTAGGGTCACACCCACCACTGGGAGATAACTATACAATCTACTGTCTTTC--TGAGGTAGTAGGTTGTATAGTTTG-GGGCTCTGCC--CTG-CTATGGGATAACTATACAATCTACTGTCTTTC--TGAGGTAGTAGATTGTATAGTTTTAGGGTCATACCCC-ATCTTGGAGATAACTATACAGTCTACTGTCTTTC-----------------------------------------------------------------------------TGAGGTAGTAGATTGTATAGTT-GTGGGGTAGTGA-TTTTACCCTGTTCAGGAGATAACTATACAATCTATTGCCTTCC--TGAGGTAGTAGGTTGTGTGGTTTCAGGGTAGTGA-TGTTGCCCCC-TCGGAAGATAACTATACAACCTACTGCCTTCC--TGAGGTAGTAAGTTGTATTGTTGT-GGGGTAGGGATT------------------TTAGGCCCCAATTTGAAGATAACTATACAACTTACTACTTTCC----------------------------------------------------------------------------------AGAGGTAGTAGGTTGCATAGTTTTCGGGCAGGGATTTTGCCC-ACAAGGAGGTAACTATACGACCTGCTGCCTTTC--TGAGGTAGTAGTTTGTGCTGTTGGTCGGGT-TGTGACATTGCCCGCTGTGGAGATAACTGCGCAAGCTACTGCCTTGC--TGAGGTAGTAGTTTGTACAGTTT-GAGGGTCTATGATACCACCCGGTA-CAGGAGA-TAACTGTACAGGCCACTGCCTTGC--------------------------------------------------------------------------------ACATACTTCTTTATGTGCCCATATGGACCTGCTAA-GCTATGGAATGTAAAGAAGTATGTAT--ACATACTTCTTTATGTACCCATATGAACATACAAT-GCTATGGAATGTAAAGAAGTATGTAT--ACATGCTTCTTTATATCCCCATACGGATTACTTTGCTATGGAATGTAAGGAAGTGTGTGG-------------------------------------------------------------------TGGAAGACTAGTGATTTTGTTGTTTTTAGATAACTGAATCGACAACAAATCACAGTCTGCCATA--TGGAAGACTAGTGATTTTGTTGTTGT---CTC-CT--GCGCTCAACAACAAGTCCCAGTCTGCCGCA--TGGAAGACTAGTGATTTTGTTGTTCT--GATGTA---CTATGACAACAAGTCACAGCTT-CCTCA-----------------------------------------------------------------------CATCTTACCGGACAGTGCTGGATTTCTCGGCTC-GACTCTAACACTGTCTGGTAACGATGTT--CATCTTCCAGCACAGTGTTGGATGGTCTAATGGTGAAGCTCCTAACACTGTCTGGTAAAGATGGC--CATCTTACTGGGCAGCATTGGATGGTGTCTG-GTCTCTAATACTGCCTGGTAATGATGAC--CGTCTTACCCAGCAGTGTTTGGGTGCTGGT-TGGGAGTCTCTAATACTGCCGGGTAATGATGGA--GTCTTACCAGACACGGTTAGATC-TG-G-TCCTTCTGTCTAATACTGTCTGGTAATGCCGT--------------------------------------------------------------TCTTTGGTTATCTAGCTGTATGAGTGGTGTGGAGT-CTTCATAAAGCTAGATAACCGAAAGTA--TCTTTGGTTATCTAGCTGTATGAGTGTATTGGTCT-TCATAAAGCTAGATAACCGAAAGTA--TCTTTGGTTATCTAGCTGTATGAGTGCCACAGAGCCGTCATAAAGCTAGATAACCGAAAGTA-----------------------------------------------------------------TACCCTGTAGATCCGAATTTGTGTAA--GGAATTTT---GTGATCACAAATTCGTATCTA--GGGGAATA--TACCCTGTAGAACCGAATTTGTGTGGTATCCATGTAGTCACAGATTCGATTCTAGGGGAATA-------------------------------------------------------------------AACCCGTAGATCCGAACTTGTGGT-GGTAGTG-----CAC-ACAAGCTTGTGTCTATAGGTATG--CACCCGTAGAACCGACCTTGCGGGGCCTTCGCCGCACACAAGCTCGTGTCTGTGGGTCCG--AACCCGTAGATCCGATCTTGTGGTGAAGTGGAC-CGCACAAGCTCGCTTCTATGGGTCTG--TCCCTGAGACCCTAACTTGTGATGTTTACCGTT-TAAATCCACGGGTTAGGCTCTTGGGAGCT--TCCCTGAG-ACCCTTTAACCTGTGAGGAC-GTCCAGGG-TCACAGGTGAGGTTCTTGGGAGCC--TCCCTGAGACCCTAACTTGTGAGG---TATTTTAGTAGC-ATCACAAGTCAGGCTCTTGGGACCT--TAGCAGCACATAATGGTTTGTGGATTTTGAAAAGG--TGCAGGCCATATTGTGCTGCCTCA--TAGCAGCACATCATGGTTTACA-TACTACAG--TCAAGATGCGAATCATTATTTGCTGCTCTA--CAGCAGCACACTGTGGTTTGTACGGCACTGTGGCCACGTCCAAACCACACTGTGGTGTTAGA--CAGCAGCAATTCATGTTTTGAAGTGC--TTTAAACGGTTCAAAACGTGAGGCGCTGCTATA--TAGCAGCACGT-AAATATTGG-TGTTAAGATTCTAAA-ATTATCTCCAGTATTAACTGTGCTGCTGAA--TAGCAGCACGTAAATATTGGCGTAGTAAAA-TAAATATT---AAACACCAATATTA-TTGTGCTGCTTTA--TAGCAGCACAGAAATATTGGCACT----GGGAAGAAAGCC-----TGCCAATATTGGCTGTGCTGCTCCA--TAGCAGCGGGAACAGTACTGCAGTGGGCAATTG-------GTGATCTGGAGTATTGTTTCTGCTGCCCGG--CAAAGTGCTTACAGTGCAGGTAGTGATATG-T-GCATCTACTGCAGTGAAGGCACTTGTAGC--AAAAGTGCTTACA-GTGCAGGTAGCTTTTT-GAGATCTACTGCAATGCAAGCACTTCTTAC--TAAAGTGCTGACAGTGCAGATAGTGGTCCT---GTGTGCTACCGCACTGTGGGTACTTGCTGC----------------------------------------------------------------TAAGGTGCATCTAGTGCAGATAGTGAAGTAGATTAGCATCTACTGCCCTAAGTGCTCCTTCTGGC--TAAGGTGCATCTAGTGCAGTTAGTGAAGCAGCTCAGAATCTACTGCCCTAAATGCTCCTTCTGGC-------------------------------------------------------------------TAAAGTGCTTATAGTGCAGGTAGTGTT-TA---GTTATCTACTGCATTATGAGCACTTAAAGT--CAAAGTGCTCACAGTGCAGGTAGTTTTGG-CAGCGC--TCTACTGTAGTGTGGGCACTTCCAGT--CAAAGTGCTGTTCGTGCAGGTAGTGTGATCACCTGAC-CTACTGCTGAGCCAGCACTTCCCGA------------------------------------------------------------------AGTTTTGCATAGTTGCACTACAAGAAGAATGTAGTTGTGCAAATCTATGCAAAACTGA--------------------------------------------------------------AGTTTTGCAGGTTTGCATCCAGCTGTGTGATA---TTCTGCTGTGCAAATCCATGCAAAACTGA--AGTTTTGCTGGT-TTGCATTTCAGC--------------GTGTGGA------TATATGGCTGTGCAAATCCATGCAAAACTGA-----------------------------------------------------------------------------------------------------------------------------------------TAGCTTATCAGACTGATGTTGACTGTTGAA-TCTCATGGCAACAGCAGTCGATGGGCTGTC--AGTTCTTCAGTGGCA-AGCTTTATGTCCTGAC---CCAGCTAAAGCTGCCAGTTGAAGAACTGT--------------------------------------------------------------------GGGGTTCCTGGGGATGGGATTTGCTGCCTG----TCAC-AAATCACATTGCCAGGGATTTCCA--GGGTTCCTGGCATGCTGATTTGTGACTTAAGATTAAAATCACATTGCCAGGGATTACCAC----------------------------------------------------------------------------------------------------------------------------------------GTGCCTACTGAGCTGAAACACAGTTGAT-TTGT--GCACACTGGCTCAGTTCAGCAGGAACAG--GTGCCTACTGAGCTGATAT-CAGTTCTCATTTTACACACTGGCTCAGTTCAGCAGGAACAG----------------------------------------------------------------------------------------------------------------------------------TTCAAGTAATTCAGGATAGGTTGTG-TGCTGTCC-------AGCCTGTTCTCCATTACTTGGCTC--TTCAAGTAATCCAGGATAGGCTGTTTCCATCT--GTGAGGCCTATTCTTGATTACTTGTTTC--TTCAAGTAATCCAGGATAGGCTGTGCAGGTCCCAAGGGGCCTATTCTCGGTTACTTGCACG--AGGGCTTAGCTG-C-TTGTGAGCAG---GTC-----CACATC-AAATCGTGTTCACAGTGGCTAAGTTCCGC--AGAGCTTAGCTGATTGGTGAACAGTGACTGGTTTCCGCTTTGTTCACAGTGGCTAAGTTCTGC----------------------------------------------------------------------------------------------------------------------------------------GCTGGTTTCATATGGTGGTTTAGATTTAAATAGTGATTGTCTAGCACCATTTGAAATCAGTGTT--GCTGGTTTCACATGGTGGCTTAGATTTTTCCAT-CTTTGTATCTAGCACCATTTGAAATCAGTGTT--ACTGATTTCTTTTGGTGTTCAGAG-TCAATATAATTTTCTAGCACCATCTGAAATCGGTTA--ACCGATTTCTCCTGGTGTTCAGAGTCT--GTTTTT-GTCTAGCACCATTTGAAATCGGTTA-----------------------------------------------------------------TGTAAACATCCTCGACTGGAAGCTGTGAGGCTGCAGAA-AGGCTTTCAGTCGGATGTTTGCAGC--TGTAAACATCCTTGACTGGAAGCTGTAAGGCGTTGCAA--GGAGCTTTCAGTCGGATGTTTACAGC--TGTAAACATCCCCGACTGGAAGCTGTAC---CACACAGCTAAGCTTTCAGTCAGATGTTTGCTGC--TGTAAACACCCTACACTCTCAGCTGTG--CACAGTGAGAAAGCTGGGAGAAGG-CTGTTTACTCT--TGTAAACATCCTACACTCTCAGCTGTGAGCTCGAGGTGGCTGGGAGAGGGTTGTTTACTCC--TGTAAACATCCTACACTCAGCTGTAACACACG----AGTCGGCTGGGAGGTGGATGTTTACTTC--AGGCAAGATGCTGGCATAGCTGTTGA-ACTGCGAA-CCTGCTATGCCAACATATTGCCATC--TATTGCACATGACTAAGTTGCATGTTGTCACGGCCTCAGTGCAATTTAGTATGTGTGATATT--GTGCATTGCTGTTGCATTGCATGTGTGAGG----CAGGTGCAGTGCCTCGGCAGTGCAGCC--GTGCATTGTAGTTGCATTGCATGTTCTGGCGGTACCC--GTGCAATGTTTCCACAGTGCATCA--TGGCAGTGTCTTAGCTGGTTGTTGTGAGTAATAATGCAGGAAGCAATCAGCAAGTATACTGCCCTA--AGGCAGTGTAATTAGCTGATTGTACTCTCAT---GCTTACAATCACTAGTT-CCACTGCCATC--AGGCAGTGTAGTTAGCTGATTGCTAATAAT------ACCAATCACTAACCACACGGCCAGG--TGGCAGTGTATTGTTAGCTGGTTGAATATGTGAGTGCCATCAGCTAACATGCAACTGCTATC--AGGCAGTGTATTGTTAGCTGGCTGCTT--TG-GGTCAATTCAGCAGCCACAACT-GCCCTGCCAC--AGGCAGTGCA-TCTCTAGCTGGCTGTTAAA---ATTTCTTTTTA-ACAGTTGCTAGTTGCACTCCCCT-------------------------------------------------------------------AGGTTGGGATCGGTTGCAATGCTGTGTT--TCTGTATGGTATTGCACTTGTCCCGGCCTGT--GGGTGGGGATTTGTTGCACTGCTTGTG-TTATA--TA-TA--AAGTATTGCACTTGTCCCGGCCTGT--AGGGAC-GGG-ACGCGGTGCAGTGTTGTTCTTTCCCCTG-CCAATATTGCACTCGTCCCGGCCTCC---------------------------------------------------------------ACTGTTGCTAATATGCA-ACTCTGTTCAATTCAAATTGGAATTGCACTTTAGCAATGGTGA--CGGGTGGATCACGATGC-AATTTTGATTAGTATAATAGGAG------AAAAATTGCACGGTATCCATCTGCG--AGGCGGAGACTTGGGCAATTGCTGGACGCTGCCCCGGGCATTGCACTTGTCTCGGTCTGA----------------------------------------------------------------TTTGGCACTAGCACATTTTTGCTTGTGTCTCTCCGCTCTGAGCAATCATGTGCAGTGCCAATAT--TTTGGCAATGGTAGAACTCACACTGGTGAGGTAATGGGATCCGGTGGTTCTAGACTTGCCAACTA--TATGGCACTGGTAGAATTCACTGTGAACAGTCTCGGTCAGTGAATTACCGAAGGGCCATAAA--TCAGTTATCACAGTGCTGATGCTGTCCATTCTAAAGGTACAGTACTGTGATAACTGAAG--TCGGTTATCATGGTACCGATGCTGTATATCTGAAAGGTACAGTACTGTGATAACTGAAG--AGCTTCTTTACAGTGTTGCCTTGTGGCATGGAGTTCAAGCAGCATTGTACAGGGCTATCA--AGCTTCTTTACAGTGCTGCCTTGTAGCATTCAGGTCAAGCAGCATTGTACAGGGCTATGA--GGCTTCTTTACAGTGCTGCCTTGTTGCA-TATGGATCAAGCAGCATTGTACAGGGCTATGA--TGGAGTGTGACAATGGTGTTTG-TGTCCAAAC-TATCAAACGCCATTATCACACTAAATA--CGTGTTCACAGCGGACCTTGATTTAAATGTCCATACAATTAAGGCACGCGGTGAATGCCAA--CGTGTTCACAGCGGACCTTGATTTAATGTCATACAATTAAGGCACGCGGTGAATGCCAA--CGTGTTCACAGCGGACCTTGATTTAATGTCTATACAATTAAGGCACGCGGTGAATGCCAA-----------------------------------------------------------------CATTATTACTTTTGGTACGCGCTGTGACACT-TCAAACTCGTACCGTGAGTAATAATGCG--CGGGGCCGTAGCACTGTCTGAGAGGTTT---ACATTTCTCACAGTGAACCGGTCTCTTT--GGGGGCCGAGGC-ACTGTCCGAGAGTGAGTAGCA-GGTCTCACAGTGAACCGGTCTCTTT---------------------------------------------------------------CTTTTTGCGGTCTGGGCTTGCTGTTCCTCTCTACAGTAGTCAGGAAGCCCTTACCCCAAAAAGTAT--CTTTTTGCGGTCTGGGCTTGCTGTACATAACTCAATAGCC-GGAAGCCCTTACCCCAAAAAGCAT-------------------------------------------------------------------------GCTCTTTTCACATTGTGCTACTGTCTGCGCCTGTCACTAGCAGTGCAATGTTAAAAGGGCAT---------------------------------------------------------------------------------------------------------------------------------------------------------------------------------------------------GCTCTGACGAGGTTGCACTACTGTGCTTTGA---GGAGCAGTGCAATGATATTGTCAAAGCAT--GCTCTGACTTTATTGCACTACTGTACTTTACAGCTAGCAGTGCAATAGTATTGTCAAAGCAT-------------------------------------------------------------------------------------------------------------------------------------------------------------------------------------------------------------ACCCTATCGATATTGTCTCTGCTGTGTAAATAGCTCTGAGTAGTGCAATATTGCTTATAGGGTTT--ACTCTTT-CCCTGTTGCACTACTGTGCGCCCC---TGGC-AAGCAGTGCAATGATGAAAGGGCAT--ACCGTGGCTTTCGATTGTTACTGTGGGAAC-----CGGA-GGTAACAGTCTACAG-CCATGGTCG--ACCTTGGCTCTAGACTGC-TTACTGCCCGGGCCGC--------CCTCAGTAACAGTCTCCAGTCACGGCCA--AGCTGGTAAAATGGAACCAAATCAACTGTTCGATGGATTTGGTCCCCTTCAACCAGCTGT--AGCTGGTAAAATGGAACCAAATCGCCTCTTCAATGGATTTGGTCCCCTTCAACCAGCTGT--GCTGGTCAAACGGAACCAAGTCC-GTCTTCCTGAGAGGTTTGGTCCCCTTCAACCAGCTA---------------------------------------------------------------TATGGCTTTTTATTCCTATGTGATTCTACTGCTCAC-TCATATAGGGATTGGAGCCGTGGC--TATGGC-TTTTTATTCCTATGTGATAGTAATAAAGT-CTCATGTAGGGATGGAAGCCATGAA--TATGGCTTTTCATTCCTATGTGATTACTG-TTCCAAACTCATGTAGGGCTAAAAGCCATGGG--ACGGGTATTCTTGGGTGGATAATACGGATTACGTTGTTATTGCTTAAGAATACGCGTAG---------------------------------------------------------------AGCTGGTGTTGTGAATCAGGCCGTCGCCA-ATCAGAGAACGGCTACTTCACAACACCAGGGT--AGCTGGTGTTGTGAATCAGGCCGACGAGCAGCGCATCCTCTTACCCGGCTATTTCACGACACCAGGGT--TCTACAGTGCACGTGTCTCCAGTGTGGCTCGG---AGGCTGGAGACGCGGCCCTGTTGGAGT--CAGTGGTTTTACCCTATGGTAGGTTACGTCATGCTGTTCTACCACAGGGTAGAACCACGGAC------------------------------------------------------------------CATAAAGTAGAAAGCACTACTAA-CAGCACT-GGAGGGTGTAGTGTTTCCTACTTTATGGA-----------------------------------------------------------------GGTGCAGTGCTGCATCTCTGGTCAGTTGGGAGTCTGAGATGAAGCACTGTAGCTC--GGATATCATCATATACTGTAAGTTTGCAAC-GAGACACTACAGTATAGATGATGTACTA--GTCCAGTTTTCCCAGGAATCCCTTAGATGCT--AAGATGGGGATTCCTGGAAATACTGTTCT--TGAGAACTGAATTCCATAGGTTGTGTCAG-------TGTCAGACCTGTGAAGTTTAGTTCTTTA--TGAGAACTGAATTCCATAGGCTGTGAGCTC---TAGCAAATGC-CCTAGGGACTCAGTTCTGGT----------------------------------------------------------------------GTGGAAACACTTCTGCACAGGCTAGATTATGG--ATA-CCAGTGTGCGGAAATGCTTCTGCTA--AAAGTTCTGAGACACTCCGACTCTGAATATGATAGAAGTCAGTGCACTACAGAACTTTGT--CAGGTTCTGTGATACACTCCGACTCGGGCT--CTG-GAGCAGTCAGTGCATGACAGAACTTGGG--GAAGTTCTGTTATACACTCAGGCTGTGGCTCTCTGAAAGTCAGTGCATCACAGAACTTTGT---------------------------------------------------------------TCTCCCAACCCTTGTACCAGTG-TGTGTCTC------AGACCCTGGTACAGGTAC-GGGGAGGCA--TCATTTTTGTGATCTGCAGCT-AGTATTCT--CACTCCAGTTGCATAGTCACAAAAGTGATC--TCATTTTTGTGATGTTGCAGCTAGTAATATGAGCCCAGTTGCATAGTCACAAAAGTGATC----------------------------------------------------------------TTAATGCTAATCGTGATAGGGGTTTTT-------ACCTCG-GACTGACTCCTA-CATGTTAGCATTAACA--AACATTCAACGCTGTCGGTGAGTTTGGAATTAAAAATC----AAAACCATCGACCGTTGATTGTACC--AACATTCAACGCTGTCGGTGAGTTT-GGGATTTG-------AAAAAACCACCGACCGTTGACTGTACC--AACATTCAAC-CTGTCGGTGAGTTTG----GGCAGCT-CAGGCAAACCATCGACCGTTGAGTGGACC--AACATTCATTGCTGTCGGTGGGTTGAACTGTGTGGACAAGCTCACTGAACAATGAGTGCA--AACATTCATTGCTGTCGGTGGGTTTG-AC-TTTG-AATCAACTCACTGATCAATGAATGTAAA--AACATTCATTGTTGTCGGTGGGTTGTGA---CAGAGACCAGACCCACCGAGGGATGAATGTCA--CCTTATCACTTTTCCAGCC-AGCTTTGTGAC--TCTAACTGTTGGACGGAGAACTGATAAGGGT--TGATATGTTTGATATATTAGGTTGTTATTTAAT-CCAACTATATATCAAACATATTCCTA--TGATATGTTTGATATTGGGTTGTTTA-----ATTAGGAA-CC-AACTAAATGTCAAACATATTCTTA--CAACGGAATCCCAAAAGCAGCTGTTGTCTCCAGAGCATTCCAGCTGCGCTTGGATTTCGTTCCC--CTGACCTATGAATTGACAGCCAGTGCTCTTGTGTCCCCTCTGGCTGCCAATTCCATAGGTCACAG--ATGACCTATGAATTGACAGACAACGTGACT---AAGTCTGTCTGTCATTTCTGTAGGCCAATG--TGGGTCTTTGCGGGCGAGATGAAGG----TG-TC--GGTTCAACTGG-CCTACAAAGTCCCAGT--CGGGGTTTTGAGGGCGAGATGAGTTT-AT---GTTTTATCCAACTGGCCCACAAAGTCCCGCT--AGGGACTTTCAGGGGCAGCTGTGTTTT-CTGACTCA-GTCATAATGCCCCTAAAAATCCTTAT--AGGGACTTTTGGGGGCAGATGTGTTTGCAT-TCCACTATCATAATGCCCCTAAAAATCCTTA--TGTAACAGCAACTCCATGTGGAAGTA----CCT-C---TAGTTCCAGTGGGGCTGCTGTTATCTG--TGTAACAGCAACTCCATGTGGACTGTGCGTCAATTTCCAGTGGAGATGCTGTTACTTT--TAGGTAGTTTCATGTTGTTGGGCCTGGATTTCTGA-ACACAACGACATTAAACCACCCGA-C--TAGGTAGTTTCATGTTGTTGGGATTGAGTTT--TGAACTCGGCAACAAGAAACTGCCTGAG--TAGGTAGTTTCCTGTTGTTGGGAT-----CCACCTTTCTCTCGACAGCACGACACTGCCTTCA--CCCAGTGTTTAGACTATCTGTTCAGGACTCCCAAATTGTACAGTAGTCTGCACATTGGTTA--CCCAGTGTTCAGACTACCTGTTCAGGGGGCTCTGAATGTGTACAGTAGTCTGCACATTGGTTA--CCCAGTGTTCAGACTACCTGTTCAGGACAATGCCGTTGTACAGTAGTCTGCACATTGGTTA--TTCCTATGCATATACTTCTTTGAGG-GTCTGGCCTAAAGAGGTGTAGGGCATGGGAAAA--AGTGGTTCTTAACAGTTCAACAGTTCTGTAGCGCAATTGTGAAATGTTTAGGACCACTAG--TTCCCTTTGTCATCCTATGCCTGAGAATATATGAAGGAGGCTGGGAAGGCAAAGGGACGT--TTCCCTTTGTCATCCTTTGCCCAGGGTTCTGAGTGGGGCAGGGACAGCAAAGGGGTGC---------------------------------------------------------------TCCTTCATTCCACCGGAGTCTGTCTC-GTAC-CC-AACCAGATTTCAGTGGAGTGAAGTTCA----------------------------------------------------------------------------------------------------------------------------------GAGCTTTTGGCCCGGGTTATACCTGATGCTCAC---GTATAAGACGAGCAAAAAGCTTGT--AAGCTTTTTGCTCGCGTT-ATGTTTCTCATCCGA--ATATAAGACGAACAAAAGGTTTGT--AGCCACTGCCCACCGCACACTGCGCT-GCTCC--GGAC-CCACTGTGCGTGTGACAGCGGCTGA--TGCCTGTCTACACTTGCTGTGCAGAACATCCGCTCACCTGTACAGCAGGCACAGACAGGCAGT--TAATCTCAGCTGGCAACTGTGAGATGTTCATACAGT-CCTCCACAGTGGTCTCTGGGATTATG--AAATCTCTGCAGGCAAATGTGATGTCACTA-AAG-AAATCACACACTTACCCGTAGAGATTCTA--TACTGCATCAGGAACTGATTGGATAAGAATCGGTCACCATCAGTTCCTCATGCATTGCC--TTGTGCTTGATCTAACCATGTGGTTGCCAGGTATG---AGTAAAACATGGTTCCGTCAAGCACCATG--TTGTGCTTGATCTAACCATGTGGTG--GAACGATGGAAACGGAACATGGTTCTGTCAAGCACCGCG---------------------------------------------------------------------TGATTGTCCAAACGCAATTCTCGAGTCTCT----AGCTCTGGCCGAGAGTTGAGTCTGGACGTCCCGA--TGATTGTCCAAACGCAATTCTTGTACGAGTCTGCGG--CCAA-CCGAGAATTGTGGCTGGACATCTGT--ACCTGGCATACAATGTAGATTTCTGTGTTTGTTGA-GCAACAGCTACATTGTCTGCTGGGTTTC--GGCTCAGTAGCCAGTGTAGATCCTGTCTTTTGTAATCAGTAGCTACATCTGGCTACTGGGTCTC-----------------------------------------------------------------------CGTGTATTTGACAAGCTGAGTT-GGACACTCCA--TGTAGT--AGTGTCAGTTTGTCAAATACCCCAA----------------------------------------------------------------AACAATATCCTGGTGCT---GAGTGA-TGACACAC--GCA-ACTCCAGCATCAGTGATTTTGTTGA------------------------------------------------------------------GCGACGAGCCCCTCGCACAA-ACCG---GACCTGAGCGTTTTGTTCGTTCGGCTCGCGTGA--AATGACACGATCACTCCCGTTGAGTGGGCACCCA-AGAAGCCATCGGGAATGTCGTGTCCGCCC--ACTTTAACATGGTAGTACTTTCTGTGACTTTTGAA----ATAGTAAGTGCTTCCATGTTTTAGTAG--GCTTTAACATGGGGGTACCTGCTGTGTAAAGCAAAAGTAAGTGCTTCCATGTTTCAGTGG--ACTTAAACGTGGATGTACTTGCTTT-ATAGCTAAAAAA---GTAAGTGCTTCCATGTTTTAGTGA--ACTTTAACAT-GGAGGCACTTGCTGTGACTTCATAAAAAAATAAGTGCTTCCATGTTTTAGTGC--AAACCGTTACCATTACTGAGTTT--AGTAATGGTAACGGTTCTC--TATGTGCCTTTGGACTACATCGTGGAAGCCAGCACCATGCAGTCCATGGGCATATACA-----------------------------------------------------------------TCAGTAACAAAGATTCATCCTTGTGTCCA----TCAAGCAACAAGGAGAATCTTTGTCACTAAGT--TTAAGACTTGCAGTGATGTTTAACTC-CTCT-CCACGTGAACATCACAGCAAGTCTGTGCT--GAAACCCAGAGCAGGTGAGGCCTGT-CTGACTGTTTCTGGGCGACCCAATCTTGGTTTCCA--GAAATCAAGCGTGGGTGAGACCTGGTGCA-GAACAGGAAGGCGACCCATACTTGGTTTCAG------------------------------------------------------------------TATACCTCAGTTTTATCAGGTGTTATTTAAA--ATCACCTGGAAATACTGAGGTTGTGT--CCACCTCCCCTGCAAACGTCCAGTGATGCAGAGGTAATGGACGTTGGCTCTGGTGGTGATG--TACAGTGACCAGGTGACGACGGATTT-CTCAAGTAACAACCTCATGGCTTGGTCACAGTGTC--AGGACTGTCCAACCTGAGAATGGTGAGCATCCAGGGACAATCTCAGGTTTGTCAGCCCGCA-------------------------------------------------------------------------------------------------------------------------------------------------------------------------------------------------------------------------------------------------------------------------------------------------------------------------------- [12203]
Cfa    TGAGGTAGTAGGTTGTATAGTTTAGAATTACATCAAGGGAGATAACTGTACAGCCTCCTAGCTTTCC--TGAGGTAGGAGGTTGTATAGTTGAGGAGGACA-CCCA--CGGAGATCACTATACGGCCTCCTAGCTTTCC--TGAGGTAGTAGGTTGTATGGTTTAGAGTTACACCCTGGGAGTTAACTGTACAACCTTCTAGCTTTCC--TGAGGTAGTAGGTTGTATAGTTTTAGGGTCACACCCACCACTGGGAGATAACTATACAATCTACTGTCTTTC--TGAGGTAGTAGGTTGTATAGTTTG-GGGCTCTGCC--CTG-CTCTGGG-TAACTATACAATCTACTGTCTTTC--TGAGGTAGTAGATTGTATAGTTTTAGGGTCATACCCC-ATCTTGGAGATAACTATACAGTCTACTGTCTTTC-----------------------------------------------------------------------------TGAGGTAGTAGATTGTATAGTT-GTGGGGTAGTGA-TTTTACCCTGTTCAGGAGATAACTATACAATCTATTGCCTTCC--TGAGGTAGTAGGTTGTGTGGTTTCAGGGCAGTGA-TGTTGCCCCC-TCGGAAGATAACTATACAACCTACTGCCTTCC--TGAGGTAGTAAGTTGTATTGTTGT-GGGGTAGGGATT------------------TTAGGCCCCAATTAGAAGATAACTATACAACTTACTACTTTCC----------------------------------------------------------------------------------AGAGGTAGTAGGTTGCATAGTTTTAGGGCAGGGATTTTGCCC-ACAAGGAGGTAACTATACGACCTGCTGCCTTTC--TGAGGTAGTAGTTTGTGCTGTTGGTCGGGC-TGTGACATTGCCCGCTGTGGAGATAACTGCGCAAGCTACTGCCTTGC--TGAGGTAGTAGTTTGTACAGTTT-GAGGGTCTATGATACCACCCGGTA-CAGGAGA-TAACTGTACAGGCCACTGCCTTGC--------------------------------------------------------------------------------ACATACTTCTTTATATGCCCATATGGACCTGCTAA-GCTATGGAATGTAAAGAAGTATGTAT--ACATACTTCTTTATGTACCCATATGAACATACAAT-GCTATGGAATGTAAAGAAGTATGTAT--ACATGCTTCTTTATATCCCCATACGGATTACGTTGCTATGGAATGTAAGGAAGTGTGTGG-------------------------------------------------------------------TGGAAGACTAGTGATTTTGTTGTTTTTAGATAACTAAATCGACAACAAATCACAGTCTGCCATA--TGGAAGACTAGTGATTTTGTTGTTGT---CTCACT--GCATCCAACAACAAGTCCCAGTCTGCCACA--TGGAAGACTAGTGATTTTGTTGTTCT--GATGTA---CTATGACAACAAGTCACAGCTT-CCTCA-----------------------------------------------------------------------CATCTTACCGGACAGTGCTGGATTTCTTGGCTT-GACTCTAACACTGTCTGGTAACGATGTT--CATCTTCCAGTACAGTGTTGGATGGTCTAGTCACGAAGCTCCTAACACTGTCTGGTAAAGATGGC--CATCTTACTGGGCAGCATTGGATGGTGTCAG-GTCTCTAATACTGCCTGGTAATGATGAC--CGTCTTACCCAGCAGTGTTTGGGTGCTGGT-TGGGAGTCTCTAATACTGCCGGGTAATGATGGA--GTCTTACCAGACACGGTTAGATC-TG-GGTTCTGGTGTCTAATACTGTCTGGTAATGCCGT--------------------------------------------------------------TCTTTGGTTATCTAGCTGTATGAGTGGTGTGGAGT-CTTCATAAAGCTAGATAACCGAAAGTA--TCTTTGGTTATCTAGCTGTATGAGTGTATTGGTCT-TCATAAAGCTAGATAACCGAAAGTA--TCTTTGGTTATCTAGCTGTATGAGTGCCACAGAGCCGTCATAAAGCTAGATAACCGAAAGTA-----------------------------------------------------------------TACCCTGTAGATCCGAATTTGTGTAA--GGAATTTT---GTGGTCACAAATTCGTATCTA--GGGGAATA--TACCCTGTAGAACCGAATTTGTGTGGTATCCACATAGTCACAGATTCGATTCTAGGGGAATA-------------------------------------------------------------------AACCCGTAGATCCGATCTTGTGGT-GATAGTC-----CAC-ACAAGCTTGTGTCTATAGGTATG--CACCCGTAGAACCGACCTTGCGGGGCCTTCGCCGCACACAAGCTCGAGTCTGTGGGTCTG--AACCCGTAGATCCGATCTTGTGGTGAAGTGGAC-GGCACAAGCTCGCTTCTATGGGTCTG--TCCCTGAGACCCTAACTTGTGATGTTTACCGTT-TAAATCCACGGGTTAGGCTCTTGGGAGCT--TCCCTGAG-ACCCTTTAACCTGTGAGGAC-ATCCAGGG-TCACAGGTGAGGTTCTTGGGAGCC--TCCCTGAGACCCTAACTTGTGAGG---TATTTTAGTAAC-ATCACAAGTCAGGCTCTTGGGACCT--TAGCAGCACATAATGGTTTGTGGATTTTGAAAAGG--TGCAGGCCATATTGTGCTGCCTCA--TAGCAGCACATCATGGTTTACA-TACTACAG--TCAAGATGCGAATCATTATTTGCTGCTCTA--CAGCAGCACACTGTGGTTTGTACGGTACTGTGGCCACGTCCAGACCACACTGTGGTGTTAGG--CAGCAGCAATTCATGTTTTGAAGTGC--TTTAAATGGTTCAAAACGTGAGGCGCTGCTATA--TAGCAGCACGT-AAATATTGG-CGTTAAGATTCTAAA-ATTATCTCCAGTATTAACTGTGCTGCTGAA--TAGCAGCACGTAAATATTGGCGTAGTGAAA-TAAAAATT---AAACACCAATATTA-TTGTGCTGCTTTA--TAGCAGCACAGAAATATTGGCACT----GGGAAGAGAGTC-----TGCCAATATTGGCTGTGCTGCTCTA--TAGCAGCGGGAACAGTACTGCAGTGGGCAATCG-------GTGTTCTGGAGTATTGTTTCTGCTGCCCGG--CAAAGTGCTTACAGTGCAGGTAGTGATATG-T-GCATCTACTGCAGTGAAGGCACTTGTAGC--AAAAGTGCTTACA-GTGCAGGTAGCATTCT-GCGATCTACTGCAATGCAAGCACTTCTTAC--TAAAGTGCTGACAGTGCAGATAGCGGTCCT---CCGTGCTACCGCACTGTGGGTACTTGCTGC----------------------------------------------------------------TAAGGTGCATCTAGTGCAGATAGTGAAGTAGATTAGCATCTACTGCCCTAAGTGCTCCTTCTGGC--TAAGGTGCATCTAGTGCAGTTAGTGAAGCCGCTTAGAACCTACTGCCCTAAATGCCCCTTCCGGC-------------------------------------------------------------------TAAAGTGCTTATAGTGCAGGTAGTGTT-TC---GTTATCTACTGCATTATGAGCACTTAAAGT--CAAAGTGCTCACAGTGCAGGTAGTCTGGG-CTTTTC--TCTACTGTAGTGTGGGCACTTCCGGT--CAAAGTGCTGTTCGTGCAGGTAGTGTGATTACCTGAC-CTACTGCTGAGCTAGCACTTCCCGA------------------------------------------------------------------AGTTTTGCATAGTTGCACTACAAGAAGAATGTAGTTGTGCAAATCTATGCAAAACTGA--------------------------------------------------------------AGTTTTGCAGGTTTGCATCCAGCTGTGTGATA---TTCTGCTGTGCAAATCCATGCAAAACTGA--AGTTTTGCAGGT-TTGCATTTCAGC--------------GTACTTGTGCA--TATAGGGCTGTGCAAATCCATGCAAAACTGA-----------------------------------------------------------------------------------------------------------------------------------------TAGCTTATCAGACTGATGTTGACTGTTGAA-TCTCATGGCAACAGCAGTCGATGGGCTGTC--AGTTCTTCAGTGGCA-AGCTTTATGTCCTGAC---CCAGCTAAAGCTGCCAGTTGAAGAACTGT--------------------------------------------------------------------GGGGTTCCTGGGGATGGGATTTGCTGCCTG----TCAC-AAATCACATTGCCAGGGATTTCCA--GGGTTCCTGGCATGCTGATTTGTGACTTAAGATTAAAATCACATTGCCAGGGATTACCAC----------------------------------------------------------------------------------------------------------------------------------------GTGCCTACTGAGCTGAAACACAGTTGAT-TTGT--GCAGACTGGCTCAGTTCAGCAGGAACAG--GTGCCTACTGAGCTGATAT-CAGTTCTCATTGTACACACTGGCTCAGTTCAGCAGGAACAG----------------------------------------------------------------------------------------------------------------------------------TTCAAGTAATTCAGGATAGGTTGTG-TGCTGTCC-------AGCCTGTTCTCCATTACTTGGCTC--TTCAAGTAATCCAGGATAGGCTGTTTCCGTCT--GTGAGGCCTATTCTTGATTACTTGTTTC--TTCAAGTAATCCAGGATAGGCTGTGCAGGTCCCAATGGGCCTATTCTTGGTTACTTGCACG--AGGGCTTAGCTG-C-TTGTGAGCAG--AGTC-----CACACC-AAGTCGTGTTCACAGTGGCTAAGTTCCGC--AGAGCTTAGCTGATTGGTGAACAGTGACTGGTTTCCGCTTTGTTCACAGTGGCTAAGTTCTGC----------------------------------------------------------------------------------------------------------------------------------------GCTGGTTTCATATGGTGGTTTAGATTTAAATAGTGATTGTCTAGCACCATTTGAAATCAGTGTT--GCTGGTTTCACATGGTGGCTTAGATTTTTCCAT-CTTTGTATCTAGCACCATTTGAAATCAGTGTT--ACTGATTTCTTTTGGTGTTCAGAG-TCAATATAATTTTCTAGCACCATCTGAAATCGGTTA--ACCGATTTCTCCTGGTGTTCAGAGTCT--GTTTTT-GTCTAGCACCATTTGAAATCGGTTA-----------------------------------------------------------------TGTAAACATCCTCGACTGGAAGCTGTGAAGCCACAGAT-GGGCTTTCAGTCGGATGTTTGCAGC--TGTAAACATCCTTGACTGGAAGCTGTAAGGTGCTCAGA--GGGGCTTTCAGTCGGATGTTTACAGC--TGTAAACATCCCCGACTGGAAGCTGGAA-----GACAGCAAAGCTTTCAGTCAGATGTTTGCTGC--TGTAAACATCCTACACTCTCAGCTGTG--GAAAGTAAGAAAGCTGGGAGAAGG-CTGTTTACTCT--TGTAAACATCCTACACTCTCAGCTGTGAGCTCAAGGTGGCTGGGAGAGGGTTGTTTACTCC--TGTAAACATCCTACACTCAGCTGTAGTACATG----GATTGGCTGGGAGGTGGATGTTTACTTC--AGGCAAGATGCTGGCATAGCTGTTGA-ACTGAGAA-CCTGCTATGCCAACATATTGCCATC--TATTGCACATTACTAAGTTGCATGTTGTCACGGCCTCAATGCAATTTAGTGTGTGTGATATT--GTGCATTGCTGTTGCATTGCACGTGAGTGACG--CGGGTGCAGTGCCTCGGCAGTGCAGCC--GTGCATTGTAGTTGCATTGCATGTTCTGGCGGTACCC--GTGCAATGTTTCCACAGTGCATCA--TGGCAGTGTCTTAGCTGGTTGTTGTGAGTAATAGTGAAGGAAGCAATCAGCAAGTATACTGCCCTA--AGGCAGTGTAATTAGCTGATTGTCCTCTGCT---GCTTACAATCACTAACT-CCACTGCCATC--AGGCAGTGTAGTTAGCTGATTGCTAATAGT------ACCAATCACTAACCACACGGCCAGG--TGGCAGTGTATTGTTAGCTGGTTGAATATATGAATGGCATCAGCTAACATGCAACTGCTATC--AGGCAGTGTATTGTTAGCTGGCTGCTT--TG-GGTCAATCTGGCAGCCACCACT-ACCCTGCCAC-----------------------------------------------------------------------------------------------------------------------------------------AGGTTGGGATCGGTTGCAATGCTGTGTT--TCTGTATGGTATTGCACTTGTCCCGGCCTGT--GGGTGGGGATTTGTGGCATTACTTGTG-TTCCA--TA-TA--AAGTATTGCACTTGTCCCGGCCTGT--AGGGAC-GGG-ACGCGGTGCAGTGTTGTTCTCTCCCCCG-CCAATATTGCACTCGTCCCGGCCTCC---------------------------------------------------------------ACTGTTGCTAATATGCA-ACTCTGTTCAATACAAATTGGAATTGCACTTTAGCAATGGTGA--CGGGTGGATCACGATGC-AATTTTGATGAGTATAATAGGAG------AAAAATTGCACGGTATCCATCTGTA--AGGCGGAGACTTGGGCAATTGCTGGACGCTGCCC-GCGCATTGCACTTGTCTCGGTCTGA----------------------------------------------------------------TTTGGCACTAGCACATTTTTGCTTGTGTCTCTCCGCTCTGAGCAATCATGTGCAGTGCCAATAT--TTTGGCAATGGTAGAACTCACACTGGTGAGGTAATGGGATCCGGTGGTTCTAGACTTGCCAACTA--TATGGCACTGGTAGAATTCACTGTGAACAGTCTCGGTCAGTGAATTACCGAAGGGCCATAAA--TCAGTTATCACAGTGCTGATGCTGTCCATTCTAAAGGTACAGTACTGTGATAACTGAAG--TCGGTTATCATGGTACCGATGCTGTATATCTGAAAGGTACAGTACTGTGATAACTGAAG--AGCTTCTTTACAGTGTTGCCTTGTGGCATGGAGTTCAAGCAGCATTGTACAGGGCTATCA--AGCTTCTTTACAGTGCTGCCTTGTAGCATTCAGGTCAAGCAGCATTGTACAGGGCTATGA--GGCTTCTTTACAGTGCTGCCTTGTTGCA-TATGGATCAAGCAGCATTGTACAGGGCTATGA--TGGAGTGTGACAATGGTGTTTG-TGTCCAAAC-TATCAAACGCCATTATCACACTAAATA--CGTGTTCACAGCGGACCTTGATTTAAATGTCCATACAATTAAGGCACGCGGTGAATGCCAA--CGTGTTCACAGCGGACCTTGATTTAATGTCATACAATTAAGGCACGCGGTGAATGCCAA--CGTGTTCACAGCGGACCTTGATTTAATGTCCATACAATTAAGGCACGCGGTGAATGCCAA-----------------------------------------------------------------CATTATTACTTTTGGTACGCGCTGTGACACT-TCAAACTCGTACCGTGAGTAATAATGCG--CGGGGCCGTAGCACTGTCTGAGAGGTTT---ACATTTCTCACAGTGAACCGGTCTCTTT--GGGGGCCGATAC-ACTGTACGAGAGTGAGTAGCA-GGTCTCACAGTGAACCGGTCTCTTT---------------------------------------------------------------CTTTTTGCGGTCTGGGCTTGCTGTTCCTCTCAACAGTAGTCAGGAAGCCCTTACCCCAAAAAGTAT--CTTTTTGCGGTCTGGGCTTGCTGTACATAACTCGATAGCC-GGAAGCCCTTACCCCAAAAAGCAT-------------------------------------------------------------------------GCTCTTTTCACATTGTGCTACTGTCTGCACCTACCACTAGCAGTGCAATGTTAAAAGGGCAT---------------------------------------------------------------------------------------------------------------------------------------------------------------------------------------------------GCTCTGACGAGGTTGCACTACTGTGCTCTGA---GAAGCAGTGCAATGATATTGTCAAAGCAT--GCTCTGACTTTATTGCACTACTGTACTTTACAGCTAGCAGTGCAATAGTATTGTCAAAGCAT-------------------------------------------------------------------------------------------------------------------------------------------------------------------------------------------------------------ACCCTATCGATATTGTCTCTGCTGTGTAAATAGCTCTGAGTAGTGCAATATTGCTTATAGGGTTT--ACTCTTT-CCCTGTTGCACTACTGTGGGCCGC---TGGG-AAGCAGTGCAATGATGAAAGGGCAT--ACCGTGGCTTTCGATTGTTACTGTGGGAAC-----CGGA-GGTAACAGTCTACAG-CCATGGTCG--ACCTTGGCTCTAGACTGC-TTACTGCCCGGGCCGC--------CCTCAGTAACAGTCTCCAGTCACGGCCA--AGCTGGTAAAATGGAACCAAATCAACTGTTCAATGGATTTGGTCCCCTTCAACCAGCTGT--AGCTGGTAAAATGGAACCAAATCGCCTCTTCAATGGATTTGGTCCCCTTCAACCAGCTGT--GCTGGTCAAACGGAACCAAGTCC-GTCTTCCTGAGAGGTTTGGTCCCCTTCAACCAGCTA---------------------------------------------------------------TATGGCTTTTTATTCCTATGTGATTTTACTGCTCAC-TCATATAGGGATTGGAGCCGTGGC--TATGGC-TTTTTATTCCTATGTGATAGTAATAAAGT-CTCATGTAGGGATGGAAGCCATGAA--TATGGCTTTTCATTCCTATGTGATTGCTG-TTTCTAATTCATGTAGGGCTAAAAGCCATGGG--ACGGGTATTCTTGGGTGGATAATACGGATTACGTTGTTATTGCTTAAGAATACGCGTAG---------------------------------------------------------------AGCTGGTGTTGTGAATCAGGCCGTTGCCA-ATCAGAGAACGGCTACTTCACAACACCAGGGT--AGCTGGTGTTGTGAATCATGCCGACGAGCAGCGCATCCTCTTACCCGGCTATTTCACGACACCAGGGT--TCTACAGTGCACGTGTCTCCAGTGTGGCTCCG---AGGCTGGAGACGCGGCCCTGTTGGAAT--CAGTGGTTTTACCCTATGGTAGGTTACGTCATGCTGTTCTACCACAGGGTAGAACCACGGAC------------------------------------------------------------------CATAAAGTAGAAAGCACTACTAA-CAGCACT-GGAGGGTGTAGTGTTTCCTACTTTATGGA-----------------------------------------------------------------GGTGCAGTGCTGCATCTCTGGTCAGTTGGGAGTCTGAGATGAAGCACTGTAGCTC--GGATATCATCATATACTGTAAGTTTGCGAC-AAGATACTACAGTATAGATGATGTACTA--GTCCAGTTTTCCCAGGAATCCCTTAGATGCT--AAGATGGGGATTCCTGGAAATACTGTTCT--TGAGAACTGAATTCCATGGGTTGTGTCAG-------TGTCAGACCTGTGAAGTTCAGTTCTTCA--TGAGAACTGAATTCCATAGGCTGTGAGCTT---GAGCAAACAG-CCTAGGGACTCAGTTCTGGT----------------------------------------------------------------------GTGGAAACATTGCTGCACAAACTAGATTATGG--ATA-CCAGTGTGCGGAAATGCTTCTGCTA--AAAGTTCTGAGACACTCCGACTCTGAATATGATAGAAGTCAGTGCACTACAGAACTTTGT--CAGGTTCTGTGATACACTCCGACTCGGGCT--CTG-GAGCAGTCAGTGCATGACAGAACTTGGG--GAAGTTCTGTTATACACTCAGGCTGTGGCTCTCTGAAAGTCAGTGCATCACAGAACTTTGT---------------------------------------------------------------TCTCCCAACCCTTGTACCAGTGCTGTGCCTC------AGTCCCTGGTACAGGCA--TGGGGGGCA--TCATTTTTGTGATCTGCAGCT-AGTGTTCT--CTCTCCAGTTGCATAGTCACAAAAGTGATC--TCATTTTTGTGATGTTGCAGCTAGTAATATGAGCCCAGTTGCATAGTCACAAAAGTGATC----------------------------------------------------------------TTAATGCTAATCGTGATAGGGGTTTTT-------ACCTCC-GACTGACTCCTA-CATGTTAGCATTAACA--AACATTCAACGCTGTCGGTGAGTTTGGAATT-AAAATC----AAAACCATCGACCGTTGATTGTACC--AACATTCAACGCTGTCGGTGAGTTT-GGGATTTG-------AAAAAACCACCGACCGTTGACTGTACC--AACATTCAAC-CTGTCGGTGAGTTTG----GGCAGCT-CAGGCAAACCATCGACCGTTGAGTGGACC--AACATTCATTGCTGTCGGTGGGTTGAACTGTGTGGACAAGCTCACTGAACAATGAATGCA--AACATTCATTGCTGTCGGTGGGTTTG-AG-TCTG-AATCAACTCACTGATCAATGAATGCAAA--AACATTCATTGTTGTCGGTGGGTTGTGAGGACGGAGGCCAGACCCACCGAGGGATGAATGTCA--CCTTATCACTTTTCCAGCC-AGCTTTGTGAC--TCTAAGTGTTGGACGGAGAACTGATAAGGGT--TGATATGTTTGATATATTAGGTTGTTATTTAAT-CCAACTATATATCAAACATATTCCTA--TGATATGTTTGATATTGGGTTGTTTA-----ATTAGGAA-TC-AACTAAATATCGAACATATTCTTA--CAACGGAATCCCAAAAGCAGCTGTTGTCTCCAGAGCATTCCAGCTGCGCTTGGATTTCGTTCCC--CTGACCTATGAATTGACAGCCAGTGCTCTCATCTCTCCTCTGGCTGCCAATTCCATAGGTCACAG--ATGACCTACGAATTGATAGACAATTTGGCT---AAGTTTGTCTGTCATTTTTGTAGGCCAATA--TGGGTCTTTGCGGGCGAGATGAGGG----TG-TC--GGTTCAACTGG-CCTACAAAGTCCCAGT--CGGGGTTTTGAGGGCGAGATGAGTTT-AT---GTTTGATCCAACTGGCCCACAAAGTCCCGCT--AGGGACTTTCAGGGGCAGCTGTGTTTT-CTGACTCA-GTCATAATGCCCCTAAAAATCCTTAT--AGGGACTTTTGGGGGCAGATGTGTTTCCAT-TCCACTATCATAATGCCCCTAAAAATCCTTA--TGTAACAGCAACTCCATGTGGAAGTG----CCCAC---TGGTTCCAGTGGGGCTGCTGTTATCGG--TGTAACAGCAACTCCATGTGGATTGTGTGCCAATTTCCAGTGGAGATGCTGTTACTTT--TAGGTAGTTTCATGTTGTTGGGCCTGGATTTCTGA-ACACAACAACATTAAACCACCCGA-C--TAGGTAGTTTCATGTTGTTGGGATTGAGTTT--TGAACTCGGCAACAAGAAACTGCCTGAG--TAGGTAGTTTCCTGTTGTTGGGAT-----CCACCTTTCTCTCGACAGCACGACACTGCCTTCA--CCCAGTGTTTAGACTATCTGTTCAGGACTCCCAAATTGTACAGTAGTCTGCACATTGGTTA--CCCAGTGTTCAGACTACCTGTTCAGGGGGCTCTGAATGTGTACAGTAGTCTGCACATTGGTTA--CCCAGTGTTCAGACTACCTGTTCAGGACAATGCCGTTGTACAGTAGTCTGCACATTGGTTA--TTCCTATGCATATACTTCTTTGAGG-GTCTGGCCTGAAGAGGTGTAAGGCATGGGAAAA--AGTGGTTCTTAACAGTTCAACAGTTCTGTAGCGCAATTGTGAAATGTTTAGGACCACTAG--TTCCCTTTGTCATCCTATGCCTGAGAATATATGAAGGAGGCTGGGAAGGCAAAGGGACGT--TTCCCTTTGTCATCCTTTGCCTAGGGTTCTGAGAGGGGCAGGGACAGCAAAGGGGTGC---------------------------------------------------------------TCCTTCATTCCACCGGAGTCTGTCTC-GTAC-CC-AACCAGATTTCAGTGGAGTGAAGTTCA----------------------------------------------------------------------------------------------------------------------------------GAGCTTTTGGCTCGGGTTATACCTGATGCTCAC---GTATAAGACGAGCAAAAAGCTTGT--AAGCTTTTTGCTCGCGTT-ATGTTTCTCATCCGA--ATATAAGACGAACAAAAGGTTTGT--AGCCACTGCCCATCGCACACTGCGCT-GCTCC--GGAC-CCACTGTGCGTGTGACAGCGGCTGA--TGCCTGTCTACACTTGCTGTGCAGAACATCCGCTCACCTGTACAGCAGGCACAGACAGGCAGT--TAATCTCAGCTGGCAACTGTGAGATGTTCATACAAT-CCCCCACAGTGGTCTCTGGGATTATG--AAATCTCTGCAGGCAAATGTGATGTCACTA-AAG-AAATCACACACTTACCCGTAGAGATTCTG--TACTGCATCAGGAACTGATTGGATAAGAATGGGTCACCATCAGTTCCTAATGCATTGCC--TTGTGCTTGATCTAACCATGTGGTTGCCAGGTATG---AGTAAAACATGGTTCCGTCAAGCACCATG--TTGTGCTTGATCTAACCATGTGGTG--GAACGATGGAAACGGAACATGGTTCTGTCAAGCACCGCG---------------------------------------------------------------------TGATTGTCCAAACGCAATTCTCGAGTCTCT----GGCTCTGGCCGAGAGTTGAGTCTGGACGTCCCGA--TGATTGTCCAAACGCAATTCTTGTACGAGTCTGCGG--CCAA-CCGAGAATTGTGGCTGGACATCTGT--ACCTGGCATACAATGTAGATTTCTGTGTTTGTTGG-GCAACAGCTACATTGTCTGCTGGGTTTC--GGCTCAGTAGCCAGTGTAGATCCTGTCTTTTGTAATCAGTAGCTACATCTGGCTACTGGGTCTC-----------------------------------------------------------------------CGTGTATTTGACAAGCTGAGTT-AGACACTCCA--TGTGGAAGAGTGTCAGTTTGTCAAATACCCCAA----------------------------------------------------------------AACAATATCCTGGTGCT---GAGTGA-TGACACAT--GCA-ACTCCAGCATCAGTGATTTTGTTGA------------------------------------------------------------------GCGACGAGCCCCTCGCACAA-ACCG---GACCTGAGCGTTTTGTTCGTTCGGCTCGCGTGA--AATGACACGATCACTCCCGTTGAGTGGGCACCCA-AGAAGCCATCGGGAATGTCGTGTCCGCCC--ACTTTAACATGGAAGTACTTTCTTTGACTTTCAAA----ATAGTAAGTGCTTCCATGTTTTAGTAG--GCTTTAACATGGGGGTACCTGCTGTGTAAAACAAAAGTAAGTGCTTCCATGTTTCAGTGG--ACTTAAACGTGGATGTACTTGCTTT-GAAACTCAAAAA---GTAAGTGCTTCCATGTTTTAGTGA--ACTTTAACAT-GGAGGCACTTGCTGTGACAT--GATAAAAATAAGTGCTTCCATGTTTTAGTGT--AAACCGTTACCATTACTGAGTTT--AGTAATGGTAATGGTTCTC--TATGTGCCTTTGGACTACATCGTGGAAGCCAGCACCATGCAGTCCATGGGCATATACA-----------------------------------------------------------------TCAGTAACAAAGATTCATCCTTGTGTCCG----TCAAGCAACAAGGAGAATCTTTGTCACTTAGT--TTAAGACTTGCAGTGATGTTTAACTC-CTCT-CCACGTGAACATCACAGCAAGTCTGTGCT--GAAATCCAGAGTGGGTAAGGCCTGT-CTGATTGTGTCTAGGCGACCCACTCTTGGTTTCCA--GAAATCAAGTGTGGGTGAGACCTGGTGCA-CAGCGGGAAGGCGACCCATACTTGGTTTCAG------------------------------------------------------------------TATACCTCAGTTTTATCAGGTGTTCTTTAAA--ATCACCTGGAAATACTGAGGTTGTGT--CCACCTCCCCTGCAAACGTCCAGTGATGCAGAGGTAATGGACGTTGGCTCTGGTGGTGATG------------------------------------------------------------------AGGACTGTCCAACCTGAGAGTG-TGTC--CCCGCGGTCAGTCTCAGGTTCGTCAGCCCGAG-------------------------------------------------------------------------------------------------------------------------------------------------------------------------------------------------------------------------------------------------------------------------------------------------------------------------------- [12084]
Dno    TGAGGTAGTAGGTTGTATGGTTTAGAATTACATCAAGGGAGATAACTGTACAGCCTCCTAGCTTTCC--TGAGGTAGGAGGTTGTATAGTTGAGGAGGACA-CCCA--AGGAGATCACTATACGGCCTCCTAGCTTTCC--TGAGGTAGTAGGTTGTATGGTTTAGAGTTACACCCTGGGAGTTAACTGTACAACCTTCTAGCTTTCC--TGAGGTAGTAGGTTGTATAGTTTTAGGGTCACACCCACCACTGGGAGATAACTATACAATCTACTGTCTTTC--TGAGGTAGTAGGTTGTATAGTTTG-GGGC-CTGCC--CTG-CTGT-GGATAACTATACAATCTACTGTCTTTC--TGAGGTAGTAGATTGTATAGTTTTAGGGTCATACCCC-ATCTTGGAGATAACTATACAGTCTACTGTCTTTC-----------------------------------------------------------------------------TGAGGTAGTAGATTGTATAGTT-GTGGGGTAGTGA-TTTTACCCTGTTCAGGAGATAACTATACAATCTATTGCCTTCC--TGAGGTAGTAGGTTGTGTGGTTTCAGGGCAGTGA-TGTTGCCCTC-TCGGAAGATAACTATACAACCTACTGCCTTCC--TGAGGTAGTAAGTTGTATTGTTGT-GGGGTAGGGATT------------------TTAGGCCCCAATTAGAAGATAACTATGCAACTTACTACTTTCC----------------------------------------------------------------------------------AGAGGTAGTAGGTTGCATAGTTTTGGGGCAGGGATTTTGCCC-ACAAGGAGGTAACTATACGACCTGCTGCCTTTC--TGAGGTAGTAGTTTGTGCTGTTGGTCGGGT-TGTGACATTGCCCGCTGTGGAGATAACTGCGCAAGCTACTGCCTTGC--TGAGGTAGTAGTTTGTACAGTTT-GAGGGTCTATGATACCACCCGGTA-CAGGAGA-TAACTGTACAGGCCACTGCCTTGC--------------------------------------------------------------------------------ACATACTTCTTTATATGCCCATATGGAGCTCGGA--GCTATGGAATGTAAAGAAGTATGTAT--ACATACTTCTTTATGTACCCATATGAACATATAAT-GCTATGGAATGTAAAGAAGTATGTAT--ACATGCTTCTTTATATCCCCATACGGATTACATTGCTATGGAATGTAAGGAAGTGTGTGG-------------------------------------------------------------------TGGAAGACTAGTGATTTTGTTGTTTTTAGATAACTAAATTGACAACAAATCACAGTCTGCCATA--TGGAAGACTAGTGATTTTGTTGTTGT---CTCACTGTGCGCTCAACAACAAGTCCCAGTCTGCCGCA--TGGAAGACTAGTGATTTTGTTGTTCT--GATGTA---CTATGACAACAAATCACAGCCGGCCTCA-----------------------------------------------------------------------CATCTTACTGGACAGTGCTGGACTTCTCAGCTC-AGCTCTAACACTGTCTGGTAACGATGTT--CATCTTCCAGTACAGTGTTGGATGGTCTAATAGCGAAGCTCCTAACACTGTCTGGTAAAGATGGC--CATCTTACTGGGCAGCATTGGATGGTGTCTG-GTCTCTAATACTGCCTGGTAACGATGAC--CGTCTTACCCAGCAGTGTTTGGGTGCTGGT-TGGGAGTCTCTAATACTGCCGGGTAATGATGGA--GTCTTACCAGGCAAAGTTAGATT-GC-GATCACTCTGTCTAATACTGTCTGGTAATGCCGT--------------------------------------------------------------TCTTTGGTTATCTAGCTGTATGAGTGGTGTGGAGT-CTTCATAAAGCTAGATAACCGAAAGTA--TCTTTGGTTATCTAGCTGTATGAGTGTATTGGTCT-TCATAAAGCTAGATAACCGAAAGTA--TCTTTGGTTATCTAGCTGTATGAGTGCCACAGAGCCGTCATAAAGCTAGATAACCGAAAGTA-----------------------------------------------------------------TACCCTGTAGATCCGAATTTGTGTAA--GGAATTTT---GTGGTCACAAATTCGTATCTA--GGGGAATA--TACCCTGTAGAACCGAATTTGTGTGGTAGTCACACAGTCACAGATTCGATTCTAGGGGAATA-------------------------------------------------------------------AACCCGTAGATCCGAACTTGTGGT-GACAGTG-----CAC-ACAAGCTCGTGTCTATAGGTATG--CACCCGTAGAACCGACCTTGCGGGGCCTTCGCCGCACACAAGCTCGTGTCTGTGGGTCCG--AACCCGTAGATCCGATCTTGTGGTGAAGTGGAC-CGCACAAGCTCGCTTCTATGGGTCTG--TCCCTGAGACCCTAACTTGTGATGTTTACCGTT-TAAATCCACGGGTTAGGCTCTTGGGAGCT--TCCCTGAG-ACCCTTTAACCTGTGA----------------ACAGGTGAGGTTCTTGGGAGCC--TCCCTGAGACCCTAACTTGTGAGG---TATTTTAGTAAC-ATCACAAGTCAGGCTCTTGGGACCT--TAGCAGCACATAATGGTTTGTGGATTTTGAAAAGG--TGCAGGCCATATTGTGCTGCCTCA--TAGCAGCACATCATGGTTTACA-TACTGCAG--TCAAGATGCGAATCATTATTTGCTGCTCTA--CAGCAGCACACTGTGGTTTGCACGGCACTGTGGCCACGTCCAAACCACACTGTGGTGTTAGA--CAGCAGCAATTCATGTTTTGAAGTGC--TCTAAATGGTTCAAAACGTGAGGCGCTGCTATA--TAGCAGCACGT-AAATATTGG-TGTTAAGATTCTAAA-ATTATCTCCAGTATTAACTGTGCTGCTGAA--TAGCAGCACGTAAATATTGGCGTAGTGAAA-TAAATATT---AAACACCAATATTA-TTGTGCTGCTCTA--TAGCAGCACAGAAATATTGGCACT----GGGAAGAAAGTC-----TGCCAATATTGGCTGTGCTGCTCCA--TAGCAGCGGGAACAGTACTGCAGCAGGTGATTG-------GTGCTCTGGGGTATTGTTCCTGCTGCCTGG--CAAAGTGCTTACAGTGCAGGTAGTGATATG-T-GCATCTACTGCAGTGAAGGCACTTGTAGC--AAAAGTGCTTGCA-GTGCAGGTAG-TTTTT-GAGATCTACTGCAATGCAAGCACTTCTTAC--TAAAGTGCTGACAGTGCAGATAGTGGTCCT-CTCCGTGCTACCGCACTGTGGGTACTTGCTGC----------------------------------------------------------------TAAGGTGCATCTAGTGCAGATAGTGAAGTAGATTAGCATCTACTGCCCTAAGTGCTCCTTCTGGC--TAAGGTGCATCTAGTGCAGTTAGTGAAACAGCTTAGAATCTACTGCCCTAAATGCCCCTTCTGGC-------------------------------------------------------------------TAAAGTGCTTATAGTGCAGGTAGTGTT-TA---GTTATCTACTGCATTATGAGCACTTAAAGT--CAAAGTGCTCATAGTGCAGGTAGTTTTGG-CATTAC--TCTACTGTAGTGTGGGCACTTTAAGT--CAAAGTGCTGTTCGTGCAGGTAGTGTGATTACCTGAC-CTACTGCTGAGCTAGCACTTCCCGA------------------------------------------------------------------AGTTTTGCATAGTTGCACTACAAGAAGAATGTAGTTGTGCAAATCTATGCAAAACTGA--------------------------------------------------------------AGTTTTGCAGGTTTGCATCCAGCTGTGTGATA---TTCTGCTGTGCAAATCCATGCAAAACTGA--AGTTTTGCAGGT-TTGCATTTCAGC--------------ATACACAT-----AATACGGCTGTGCAAATCCATGCAAAACTGA-----------------------------------------------------------------------------------------------------------------------------------------TAGCTTATCAGACTGATGTTGACTGTTGAA-TCTCATGGCAACAGCAGTCGATGGGCTGTC--AGTTCTTCAGTGGCA-AGCTTTATGTCCTGAC---CCAGCTAAAGCTGCCAGTTGAAGAACTGT--------------------------------------------------------------------GGGGTTCCTGGGGATGGGATTTGCTGTCGG----TCAC-AAATCACATTGCCAGGGATTTCCA--GGGTTCCTGGCATGCTGATTTGTGACTTAAGATTAAAATCACATTGCCAGGGATTACCAC----------------------------------------------------------------------------------------------------------------------------------------GTGCCTACTGAGCTGAAACACAGTTGGT-TTGC--GCAGACTGGCTCAGTTCAGCAGGAACGG--GTGCCTACTGAGCTGATAT-CAGTTCTCATTTCACACACTGGCTCAGTTCAGCAGGAACAG----------------------------------------------------------------------------------------------------------------------------------TTCAAGTAATTCAGGATAGGTTGTG-TGCTCTCC-------AGCCTGTTCTCCATTACTTGGCTC--TTCAAGTAATCCAGGATAGGCTGTTTCCATCC--GCGAGGCCTATTCTTGATTACTTGTTTC--TTCAAGTAATCCAGGATAGGCTGTGCAGGACCCAACGGGCCTATTCTCGGTTACTTGCACG--AGGGCTTAGCTG-C-TTGTGAGCAG--GGTC-----TGCAGC-AAGTCGTGTTCACAGTGGCTAAGTTCCGC--AGAGCTTAGCTGATTGGTGAACAGTGATTGGTTTCCACCTTGTTCACAGTGGCTAAGTTCTGC----------------------------------------------------------------------------------------------------------------------------------------GCTGGTTTCATATGGTGGTTTAGATTTAAATAGTGATTGTCTAGCACCATTTGAAATCAGTGTT--GCTGGTTTCACATGGTGGCTTAGATTTTTCCAT-CTTTGTATCTAGCACCATTTGAAATCAGTGTT--ACTGATTTCTTTTGGTGTTCAGAG-TCAATATAATTTTCTAGCACCATCTGAAATCGGTTA--ACCGATTTCTCCTGGTGTTCAGAGTCT--GTTTTT-GTCTAGCACCATTTGAAATCGGTTA-----------------------------------------------------------------TGTAAACATCCTCGACTGGAAGCTGTGAAGCTGCAGAT-GGGCTTTCAGTCGGATGTTTGCAGC--TGTAAACATCCTTGACTGGAAGCTGTAAAGTGTTGAGA--GGAGCTTTCAGTCGGATGTTTACAGC--TGTAAACATCCCCGACTGGAAGCTGTAA--AGATACAACTAAGCTTTCAGTCAGATGTTTGCTGC--TGTAAACATCCTACACTCTCAGCTGTG--AAAATTAAGAAAGCTGAGAGAAGG-CTGTTTACTCT--TGTAAACATCCTACACTCTCAGCTGTGAGCTCAAGGTGGCTGGGAGAGGGTTGTTTACTCC--TGTAAACATCCTACACTCAGCTGTGATGTGTG----GATTGGCTGGGAGGTGGATGTTTACTTC--AGGCAAGATGCTGGCATAGCTGTTGA-ACTGAGAG-CCTGCTATGCCAACATATTGCCATC--TATTGCACATTACTAAGTTGCATGTTGTCACGGCCTCAGTGCAATTTAGTGTGTGTGATATT--GTGCATTGCTGTTGCGTTGCACGTGTGTGCGG-----GTGCAGTGCCTCTGCAGTGCAGCC--GTGCATTGTAGTTGCATTGCATGTTCTGGCAGTACCC--GTGCAATGTGTCCACAGTGCATCC--TGGCAGTGTCTTAGCTGGTTGTTGTGAGTAATAGTGCAGGAAGCAATCAGCAAGTATACTGCCCTA--AGGCAGTGTAATTAGCTGATTGT---CTGGT---GCTTGCAATCACTAACT-CCACTGCCATC--AGGCAGTGTAGTTAGCTGATTGCTAATAGT------ACCAATCACTAACCACACGGCCAGG--TGGCAGTGTATTGTTAGCTGGTTGAATATGTGAATGGCATCAGCTAACATTCAGCTGCTATC--AGGCAGTGTATTGTTAGCTGGCTGCTT--TG-GATCAATTCAGCAGCCAGGACT-ACCCTGCCAC--AGGCAGTGCT-TTGCTAGCTGGCTGTTATAA---TTTTATTTTA-ACAGTTGCTAGTTGCACTCCCCT-------------------------------------------------------------------AGGTTGGGATCAGTTGCAATGCTGTGTT--TACATTTGGTATTGCACTTGTCCCGGCCTGT--GGGTGGGGATTTGTTGCATTACTTGTGCTTATA--TA-TA--AAGTATTGCACTTGTCCCGGCCTGT--AGGGAC-GGG-ATGCGGTGCAGTGTTGTTCTTTCCCCCG-CCAATATTGCACTCGTCCCGGCCTCC---------------------------------------------------------------ACTGTTGCTAATATGCA-ACTCTGTTCAATATAAAGTGGAATTGCACTTTAGCAATGGTGA--CGGGTGGATCACGATGC-AATTTTGATTAGTATAATAGGAG------AAAAATTGCACGGTATCCATCTGTA--AGGCGGAGACTTGGGCAATTGCTGGACGCTGCCCTGGGCATTGCACTTGTCTCGGTCTGA----------------------------------------------------------------TTTGGCACTAGCACATTTTTGCTTGTCTCTCTCTGCTCTGAGCAATCATGTGCAGTGCCAATAT--TTTGGCAATGGTAGAACTCACACTGGTGAGGTAATGGGATCCGGTGGTTCTAGACTTGCCAACTA--TATGGCACTGGTAGAATTCACTGTGAACAGTCTCGGTCAGTGAATTACCGAAGGGCCATAAA--TCAGTTATCACAGTGCTGATGCTGTCCATTCTAAAGGTACAGTACTGTGATAACTGAAG--TCGGTTATCATGGTACCGATGCTGTATGTCTGAAAGGTACAGTACTGTGATAACTGAAG--AGCTTCTTTACAGTGTTGCCTTGTGGAATGGAGTTCAAGCAGCATTGTACAGGGCTATCA--AGCTTCTTTACAGTGCTGCCTTGTAGCATTCAGGTCAAGCAGCATTGTACAGGGCTATGA--GGCTTCTTTACAGTGCTGCCTTGTTGCA-TATGGATCAAGCAGCATTGTACAGGGCTATGA--TGGAGTGTGACAATGGTGTTTG-TGTCCACAA-TATCAAACGCCATTATCACACTAAATA--TGTGTTCACAGCGGACCTTGATTTAAATGTCCATACAATTAAGGCACGCGGTGAATGCCAA--CGTGTTCACAGCGGACCTTGATTTAATGTCATACAATTAAGGCACGCGGTGAATGCCAA--CGTGTTCACAGCGGACCTTGATTTAATGTCTACACAATTAAGGCACGCGGTGAATGCCAA-----------------------------------------------------------------CATTATTACTTTTGGTACGCGCTGTGACGCT-TCAAACTCGTACCGTGAGTAATAATGCG--CGGGGCCGTAGCACTGTCTGAGAGGTTT---ACATTTCTCACAGTGAACCGGTCTCTTT--GGGGGCCGATAC-ACTGTACGAGAGTGAGTAGCA-GGTCTCACAGTGAACCGGTCTCTTT---------------------------------------------------------------CTTTTTGCGGTCTGGGCTTGCTGTT-CTCTCAACAGTAGTCAGGAAGCCCTTACCCCAAAAAGTAT--CTTTTTGCGGTCTGGGCTTGCTGTACATAACTCAATAGCC-GGAAGCCCTTACCCCAAAAAGCAT-------------------------------------------------------------------------GCTCTTTTCACATTGTGCTACTGTCTGCACCTATTACTAGCAGTGCAATGTTAAAAGGGCAT---------------------------------------------------------------------------------------------------------------------------------------------------------------------------------------------------GCTCTGACTAGATTGCACTACTGTGCTCTGA---GAAGCAGTGCAATGATATTGTCAAAGCAT--GCTCTGACTTTATTGCACTACTGTACTTTACAGCTAGCAGTGCAATAGTATTGTCAAAGCAT-------------------------------------------------------------------------------------------------------------------------------------------------------------------------------------------------------------ACCCTATCGATATTGTCTCTGCTGTGTAAATAGCTCTGAGTAGTGCAATATTGCTTATAGGGTTT--ACTCTTT-CCCTGTTGCACTACTGTGGGCCGC---TGGG-AAGCAGTGCAATGATGAAAGGGCAT--ACCGTGGCTTTCGATTGTTACTGTGGAAAC-----CGGA-GGTAACAGTCTACAG-CCATGGTCG--ACCTTGGCTCTAGACTGC-TTACTGCCCGGGCCGC--------CCTCAGTAACAGTCTCCAGTCACGGCCA--AGCTGGTAAAATGGAACCAAATCAGCTGTTGGATGGATTTGGTCCCCTTCAACCAGCTGT--AGCTGGTAAAATGGAACCAAATCGCCTCTTCAATGGATTTGGTCCCCTTCAACCAGCTGT--GCTGGTCAAACGGAACCAAGTCC-GTCTTCTTGAGAGGTTTGGTCCCCTTCAACCAGCTA---------------------------------------------------------------TATGGCTTTTTATTCCTATGTGATTCTACTGCTCAC-TCATATAGGGATTGGAGCCTTGGC--TATGGC-TTTTTATTCCTATGTGATAGTAATAAAGT-CTCATGTAGGGATGGAAGCCATGAA--TATGGCTTTTCATTCCTATGTGATTGCTG-CTCCAAACTCACGTAGGGCTAAAAGCCATGGG--ACGGGTATTCTTGGGTGGATAATACGGATTACGTTGTTATTGCTTAAGAATACGCGTAG---------------------------------------------------------------AGCTGGTGTTGTGAATCAGGCCGGCGCCC-ATCGGAAAACGGCTACTTCACAACACCAGGGC--AGCTGGTGTTGTGAATCAGGCCGACGAGCAGCGCATCCTCTTACCCGGCTATTTCACGACACCAGGGT--TCTACAGTGCACGTGTCTCCAGTGTGGCTCGG---AGGCTGGAGACGCGGCCCTGTTGGAGT--CAGTGGTTTTACCCTATGGTAGGTTACGTCATGCTGTTCTACCACAGGGTAGAACCACGGAC------------------------------------------------------------------CATAAAGTAGAAAGCACTACTAA-CAGCACT-GGAGGGTGTAGTGTTTCCTACTTTATGGA-----------------------------------------------------------------GGTGCAGTGCTGCATCTCTGGTCAGTTGGGAGTCTGAGATGAAGCACTGTAGCTC--GGATATCATCATATACTGTAAGTTTGCAAT-GAGATACTACAGTATAGATGATGTACTA--GTCCAGTTTTCCCAGGAAT-CCTTAGATGCT--AAGATGGGGATTCCTGGAAATACTG-TCT--TGAGAACTGAATTCCATGGGTTTTCTCAA-------TGTCAGACCTGTGAAATTCAGTTCTTCA--TGAGAACTGAATTCCATAGGCTGTGAGCTC---TAGCGAATGC-CCTAGGAACTCAGTTCTGGT----------------------------------------------------------------------GTGGAAACATTTCTGCACAAACTAGATTATGG--ATA-CCAGTGTGCGGAAATGCTTCTGCTC--AAAGTTCTGAGACACTCCGACTCTGAGTATGATAGAAGTCAGTGCACTACAGAACTTTGT--CAGGTTCTGTGATACACTC-GACTTGG-CT--CTG-GAGCAGTCAGTGCATGACAGAACTTGGG--GAAGTTCTGTTATACACTCAGGCTGTGGCTCTCTGAAAGTCAGTGCATCACAGAACTTTGT---------------------------------------------------------------TCTCCCAACCCTTGTACCAGTGCTGGC-CTC------AGACCCTGGTACAGGCC--TGGGGGGCA--TCATTTTTGTGATCTGCAGCT-AGTATTCT--CACTCCAGTTGCATAGTCACAAAAGTGGTC--TCATTTTTGTGATGTTGCAGCTAGTAATATGAGCCCAGTTGCATAGTCACAAAAGTGATC----------------------------------------------------------------TTAATGCTAATCGTGATAGGGGTTTTT-------ACCTCC-AACTAACTCCTA-CATGTTAGCATTAACA--AACATTCAACGCTGTCGGTGAGTTTGGAATT-AAAATC----AAAACCATCGACCGTTGATTGTACC--AACATTCAACGCTGTCGGTGAGTTT-GGGATTTG-------AAAAAACCACCAACCGTTGACTGTACC--AACATTCAAC-CTGTCGGTGAGTTTG----GGCAGCT-CAGGCAAACCATCGACCGTTGAGTGGACC--AACATTCATTGCTGTCGGTGGGTTGAACTGTGTGGACAAGCTCACTGAACAATGAATGCA--AACATTCATTGCTGTCGGTGGGTTTG-CA-TCCG-AATCAACTCGCTGATCAATGAATGCAAA--AACATTCATTGTTGTCGGTGGGTTGTGAGGAC---GGC-AGACCCGCCGGGAGATGAATGTCA--CCTTATCACTTTTCCAGCCCAGCTTTCTAAC--TCGAAGTGTTGGACGGAGAACTGATAAGGGT--TGATATGTTTGATATATTAGGTTGTTATTTAAT-CCAACTATATATCAAACATATTCCTA--TGATATGTTTGATATTGGGTTGTTTA-----ACTAGAAA-TC-AACTAAATGTCAAACAT--TCTTA--CAACGGAATCCCAAAAGCAGCTGTTGTCTCCAGAGCATTCCAGCTGCGCTTGGATTTCGTTCCC--CTGACCTATGAATTGACAGCTAGTGCTGTTGTC-CGCCTCTGGCTGCCAATTCCATAGGTCACAG--ATGACCTATGAATTGACAGACAATATAACT---AAGTTTGTCTGTCATTTCTGTAGGCCAATT--TGGGTCTTTGCGGGCGAGATGAGGG----TG-TC--GGTTCAACTGG-CCTACAAAGTCCCAGT--CGGGGTTTTGAGGGCGAGATGAGTTTTAT---GTTTTATCCAACTGGCCCACAAAGTCCCGCT--AGGGACTTTCAGGGGCAGCTGTGTTTT-CTGACTCA-GTCATAATGCCCCTAAAAATCCTTAT--AGGGACTTTTGGGGGCAGATGTGTTTCCAT-TCCACTATCATAATGCCCCTAAAAATCCTTA--TGTAACAGCAACTCCATGTGGAAGTG----CCCGC---TGGTTCCAGTGGGGCTGCTGTTATCCG--TGTAACAGCAACTCCATGTGGACTGTGTACCAATTTCCAGTGGAGATGCTGTTACTTT--TAGGTAGTTTCATGTTGTTGGCCCTGGGTTTCTGA-ACACAACGACATTAAACCACCCGG-T--TAGGTAGTTTCATGTTGTTGGGATTGAGTTT--TGAACTCGGCAACAAGAAACTGCCTGAG--TAGGTAGTTTCCTGTTGTTGGGAT-----CCACCTTTCTCTCGACAGCACGACACTGCCTTCA--CCCAGTGTTTAGACTATCTGTTCAGGACTCCCAAATTGTACAGTAGTCTGCACATTGGTTA--CCCAGTGTTCAGACTACCTGTTCAGGAGGCTCT-GGCGTGTACAGTAGTCTGCACATTGGTTA--CCCAGTGTTCAGACTACCTGTTCAGGACAATGCCGTTGTACAGTAGTCTGCACATTGGTTA--TTCCTATGCATATACTTCTTCGAGG-GTCTGGCCTGAAGAGGTGTAGGGCATGGGAAAA--AGTGGTTCTTGACAGTTCAACAGTTCTGTAGCGCAATTGTGAAATGTTTAGGACCACTAG--TTCCCTTTGTCATCCTATGCCTGAGAATATATGAAGGAGGCTGGGAAGGCAAAGGGACGT--TTCCCTTTGTCATCCTTTGCCTAG-GATCCGAGTGGGGCAGGGACAACAAAGGGGTGC---------------------------------------------------------------TCCTTCATTCCACCGGAGTCTGTCTC-ATAC-CC-AACCAGATTTCAGTGGAGTGAAGTTCA----------------------------------------------------------------------------------------------------------------------------------GAGCTTTTGGCCCGGGTTATACCTGATGTTCAC---GTATAAGACGAGCAAAAAGCTTGT--AAGCTTTTTGCTCGCGTT-ATGTTTCTCATCCGA--ATATAAGACGAACAAAAGGTTTGT--AGCCCCTGCCCACCGCACACTGCGCT-GCTCC--GGAC-CCACTGTGCGTGTGACAGCGGCTGA--TGCCTGTCTACACTTGCTGTGCAGAACATCCGCTCACCTGTACAGCAGGCACAGACAGGCAGT--TAATCTCAGCTGGCAACTGTGAGACGTTCATACAAT-TCCTCACAGTGGTCTCTGGGATTATG--AAATCTCTGCAGGCAAATGTGATGTCACTA-AAG-AAATCACACACTTACCTATAGAGATTCTA--TACTGCATCAGGAACTGATTGGATAAGAATCAGTCGTCATCAGTTCCTAATGCATTGCC--TTGTGCTTGATCTAACCATGTGGTTGCCAGGTATG---AGTAAAACATGGTTCCGTCAAGCACCATG--TTGTGCTTGATCTAACCATGTGGTG--GAACGATGGAAACGGAACATGGTTCTGTCAAGCACCGCG---------------------------------------------------------------------TGATTGTCCAAACGCAATTCTCGAGTCTCT----GGATCCGGCCGAGAGTTGAGTCTGGACGTCCCGA--TGATTGTCCAAACGCAATTCTTGTATGAGTCTGCGG--CCAA-CCGAGAATTGTGGCTGGACATCTGT--ACCTGGCATACAATGTAGATTTCTGTGTTTGTTGG-ACAACAGCTACATTGTCTGCTGGGTTTC--GGCTCAGTAGCCAGTGTAGATCCTGTCTTTTGTAATCAGCAGCTACATCTGGCTACTGGGTCTC-----------------------------------------------------------------------CGTGTATTTGACAAGCTGAGTT-GGACACTCCA--TATGGTAGAGTGTCAGTTTGTCAAATACCCCAA----------------------------------------------------------------GACAACATCCTGGTGCTGCCGAGTGA-TGGCACA---GCG-ACTCCAGCATCAGTGATTTTGTTGA------------------------------------------------------------------GCGACGAGCCCCTCGCACAA-ACCG---GACCTGAGCGTTTTGTTCGTTCGGCTCGCGTGA--AATGACACGATCACTCCCGTTGAGTGGACACCCA-AGAAGCCATCGGGATTATCGTGTCCGCCC--ACTTTAACATGGAGGTACTTTCTGTTTCTTA---------AAGTAAGTGCTTCCATGTTTTAGTAG--GCTTTAACATGGGGGTACCTGCTATGTAAAACAAAAGTAAGTGCTTCCATGTTTCAGTGG--ACTTAAACGTGGATGTACTTGCTTT-AAATCTAAAAAA---GTAAGTGCTTCCATGTTTTGGTGA--ACTTTAACAT-GGAAGCACTTGCTGTGAGCT---ATTTTATTAAGTGCTTCCATGTTTGAGTGT--AAACCGTTACCATTACTGAGTTT--AGTAATGGTAACGGTTCTC--TATGTGCCTTTGGACTACATCGTGGAAGCCAGCACCATGCAGTCCGTGGGCATATACA-----------------------------------------------------------------TCAGTAACAAAGTTTCATCCTTGTGTCCA----TCAAGCAACAAGGAGAATCTTTGTCACTTGGT--TTAAGACTTGCAGTGATGTTTAACTC-CTCT-GCATGTGAACATCACAGCAAGTCTGTGCT-----------------------------------------------------------------GAAATCAAGCGTGGGTGAGACCTGGTGCA-GAACGGGAAGGCGACCCATACTTGGTTTCAG------------------------------------------------------------------TATACCTCAGTTTTTTCAGGTGTTCTTTAAA--ATCACCTGGAAATACTGAGGTTGTGT--CCACCTCCCCTGCAAACGTCCAGTGATGCAGAGGTAATGGACGTTGGCTCTGGTGGTGATG------------------------------------------------------------------AGGACTGTCCAACCTGAGAATGGTGAG--TCCAGGGTCCATCTCAGGCTCGTCAGCCCGTG-------------------------------------------------------------------------------------------------------------------------------------------------------------------------------------------------------------------------------------------------------------------------------------------------------------------------------- [12055]
Ete    TGAGGTAGTAGGTTGTATAGTTTAGAATTACATCAAGGGAGATAACTGTACAGCCTCCTAGCTTTCC--TGAGGTAGGAGGTTGTATAGTTGAAGAGGACA-ACCC--AGGAGATCACTATACGGCCTCCTAGCTTTCC--TGAGGTAGTAGGTTGTATGGTTTAGAGTTACACCGTGGGAGTTAACTGTACAACCTTCTAGCTTTCC--TGAGGTAGTAGGTTGTATAGTTTTAGGGTCACACCCACCACTGGGAGATAACTATACAATCTACTGTCTTTC--TGAGGTAGTAGGTTGTATAGTTTG-GGGTGCTGCC--CTG-CTTTCGGATAACTATACAACCTACTGTCTTTC--TGAGGTAGTAGATTGTATAGTTGTAGGGTCATAACCC-ATCTTGGAGATAACTATACAGTCTACTGTCTTTC-----------------------------------------------------------------------------TGAGGTAGTAGATTGTATAGTT-GTGGGGTAGTGA-TTTTGCCCTGTTCATGAGATAACTATACAATCTATTGCCTTCC--TGAGGTAGTAGGTTGTGTGGTTTCAGGGTAGTGA-TGTTGCCCCC-TCGGAAGATAACTATACAACCTACTGCCTTCC--TGAGGTAGTAAGTTGTATTGTTGT-GGGGTAGGGATT------------------TTAGGCCCCAATTAGAAGATAACTATACAACCTACTACTTTCC----------------------------------------------------------------------------------AGAGGTAGTAGGTTGCATAGTTTTAGGGCAGGGATTTTGCCC-ACAAGGAGGTAACTATACGACCTGCTGCCTTTC--TGAGGTAGTAGTTTGTGCTGTTGGTCGGGT-TGTGACATTGCCCGCTGTGGAGATAACTGCGCAAGCTACTGCCTTGC--TGAGGTAGTAGTTTGTACAGTTT-GAGGGTCTATGATACCACCCGGTA-CAGGAGA-TAACTGTACAGGCCACTGCCTTGC--------------------------------------------------------------------------------ACATCCTTCTTTATATGCCCATATGGACCTGCAAA-GCTATGGAATGTAAAGAAGTATGTGT--ACATACTTCTTTATGTACCCATATGAACATACATT-GCTATGGAATGTAAAGAAGTATGTAT--ACATGCTTCTTTATATCCCCATATGGATTACATGGCTATGGAATGTAAGGAAGTGTGTGG-------------------------------------------------------------------TGGAAGACTAGTGATTTTGTTGTTTTTAGATAACTAAATTGACAACAAATCACAGTCTGCCATA--TGGAAGACTAGTGATTTTGTTGTTGT---CTCGCTA-CTGATCAACAACAAGTCCCAGTCTGCCACA--TGGAAGACTAGTGATTTTGTTGTTCT--GATATC---CATTGACAACAAGTCACAGCCGGCCTCA-----------------------------------------------------------------------CATCTTACCGGACAGTGCTGGATTTCCCGGCTA-GACTCTAACACTGTCTGGTAACGATGTT--CATCTTCCAGCACAGTGTTGGGTGGTCTAACCGGGAAGCTCCTAACACTGTCTGGTAAAGATGGC--CATCTTACTGGGCAGCATTGGATGGTGTCAG-AGCTCTAATACTGCCTGGTAATGATGAC--CGTCTTACCCAGCAGTGTTTGGGTGCTGGT-TGGGAGTCTCTAATACTGCCGGGTAATGATGGA--GTCTTACCAGGCAAAGTTAGATC-TG-GGTCCTTCTGTCTAATACTGTCTGGTAATGCCGC--------------------------------------------------------------TCTTTGGTTATCTAGCTGTATGAGTGGTGTGGAGT-CTTCATAAAGCTAGATAACCGAAAGTA--TCTTTGGTTATCTAGCTGTATGAGTGTATTGGTCT-TCATAAAGCTAGATAACCGAAAGTA--TCTTTGGTTATCTAGCTGTATGAGTGCCACAGAGCCGTCATAAAGCTAGATAACCGAAAGTA-----------------------------------------------------------------TACCCTGTAGATCCGAATTTGTGTAA--GGAGTTTT---GTGATCACAAATTCGTATCTA--GGGGAATA--TACCCTGTAGAACCGAATTTGTGTGGTATCCGCATAGTCACAGATTCGATTCTAGGGGAATA-------------------------------------------------------------------AACCCGTAGATCCGAACTTGTGGT-GGTAGTC-----TGC-ACAAGCTTGTGTCTACAGGTATG--CACCCGTAGAACCGACCTTGCGGGGCCTTCGCCGCACACAAGCTCGTGTCTGTGGGTCGG--AACCCGTAGATCCGATCTTGTGGTGAAGTGGAC-GGCGCAAGCTCGCTTCTATGGGTCTG--TCCCTGAGACCCTAACTTGTGATGTTTACCGTT-TCCATCCACGGGTTAGGCTCTTGGGAGCT--TCCCTGAG-ACCCTTTAACCTGTGAGGAT-GTCCAGGG-TCACAGGTGAGGTTCTTGGGAGCC--TCCCTGAGACCCTAACTTGTGAGG---TATTTTAGTAAC-ATCACAAGTCAGGCTCTTGGGACCT--TAGCAGCACATAATGGTTTGTGAATTTTGAAAAGG--TGCAGGCCATATTGTGCTGCCTCA--TAGCAGCACATCATGGTTTACA-TACTATAG--TCAAGATGCGAATCATTATTTGCTGCTCTA--CAGCAGCACACTGTGGTTTGCACGGCATTGTGGCCACGTCCAAACCACACTGTGGTGTTAGA--CAGCAGCAATTCATGTTTTGGAGTGT--TGTACAAAGTTCAAAACGTGAAGCGCTGCTACA--TAGCAGCACGT-AAATATTGG-TGTTAAGATTGTAAA-ATTATCTCCAGTATTAACTGTGCTGCTGAA--TAGCAGCACGTAAATATTGGCGTAGTGGAA-TAAATATT---AAACACCAATATTA-TTGTGCTGCTTTA--TAGCAGCACAGAAATATTGGCACT----GGGAAGTGAGTC-----TACCAATATTGGCTGTGCTGCTCCA--TAGCAGCGGGAACAGTACTGCAGTGAATACTAG-----------TCTGGAGTATTGTTGCTGCTGCCCTG--CAAAGTGCTTACAGTGCAGGTAGTGATATG-T-GCATCTACTGCAGTGAAGGCACTTGTAGC--AAAAGTGCTTACA-GTGCAGGTAGCTTCTG-GAGGTCTACTGCAATGCAAGCACTTCTTAC--TAAAGTGCTGACAGTGCAGATAGTGGTCCT-CTCCGTGCTACCGCACTGTGGGTACTTGCTGC----------------------------------------------------------------TAAGGTGCATCTAGTGCAGATAGTGAAGTAGATTAGCATCTACTGCCCTAAGTGCTCCTTCTGGC--TAAGGTGCATCTAGTGCAGTTAGTGAAGCAGCTTAGAATCGACTGCCCTAAATGCTCCTTCTGGC-------------------------------------------------------------------TAAAGTGCTTACAGTGCAGGTAGTGTG-TC---GTTATCTACTGCACTATGAGCACTTACAGT--CAAAGTGCTCATAGTGCAGGTAGTTTTTA-TATTGC--TCTACTGCGGTATGGGCACTTTCAGT--CAAAGTGCTGTTCGTGCAGGTAGTGTGATTACC-GAC-CTACTGCTGAGCTAGCACTTCCCGA------------------------------------------------------------------AGTTTTGCATAGTTGCACTACAAGAAGAATGTAGTTGTGCAAATCTATGCAAAACTGA--------------------------------------------------------------AGTTTTGCAGGTTTGCATCCAGCTGTGTGATG---TTCTGCTGTGCAAATCCATGCAAAACTGA--AGTTTTGCAGGT-TTGCATTTCAGC--------------ATGTATGTA----TCTATGGCTGTGCAAATCCATGCAAAACTGA-----------------------------------------------------------------------------------------------------------------------------------------TAGCTTATCAGACTGATGTTGACTGGTGAA-TCTCATGGCAACAGCAGTCGATGGGCTGTC--AGTTCTTCAGTGGCA-AGCTTTATGTCCTGAC---GCAGCTAAAGCTGCCAGTTGAAGAACTGT--------------------------------------------------------------------GGGGTTCCTGGGGATGGGATTTGCTACCTG----TCAC-AAATCACATTGCCAGGGATTTCCA--GGGTTCCTGGCATGCTGATTTGTGACTTAAGATTAAAATCACATTGCCAGGGATTACCAC----------------------------------------------------------------------------------------------------------------------------------------GTGCCTACTGAGCTGAAACACAGTGGAT-ATGT--GCAGACTGGCTCAGTTCAGCAGGAACAG--GTGCCTACTGAGCTGATAT-CAGTTCTCATTTCACACACTGGCTCAGTTCAGCAGGAACAG----------------------------------------------------------------------------------------------------------------------------------TTCAAGTAATTCAGGATAGGCTGTG-TGGTGTTCA------AGCCTGTTCTTCATTACTTGGCTC--TTCAAGTAATCCAGGATAGGCTGTTTCCATC---GGGAGGCCTGTTCTTGATTACTTGTTTC--TTCAAGTAATCCAGGATAGGCTGTGCAGGTCCCAATGGGCCTATTCTCGGTTACTTGCATG--AGGGCTTAGCTG-C-TTGTGAGCAG--GTTC-----CACACC-AAATCGTGTTCACAGTGGCTAAGTTCCGC--AGAGCTTAGCTGATTGGTGAACAGTGATTGGTTTCCGCTTTGTTCACAGTGGCTAAGTTCTGC----------------------------------------------------------------------------------------------------------------------------------------GCTGGTTTCATATGGTGGTTTAGATTGGAATAGTGATTGTCTAGCACCATTTGAAATCAGTGTT--GCTGGTTTCACATGGTGGCTTAGATTTTTCCAT-CTTTGTATCTAGCACCATTTGAAATCAGTGTT--ACTGATTTCTTTTGGTGTTCAGAG-TCAAAATAATTTTCTAGCACCATCTGAAATCGGTTA--ACCGATTTCTCCTGGTGTTCAGAGTCT--GTTTTT-GTCTAGCACCATTTGAAATCGGTTA-----------------------------------------------------------------TGTAAACATCCTCGACTGGAAGCTGTGAAGCCACAGAT-GGGCTTTCAGTCGGATGTTTGCAGC--TGTAAACATCCTTGACTGGAAGCTGTAAGGTGTTCAGA--GGAGCTTTCAGTCGGATGTTTACAGC--TGTAAACATCCCCGACTGGAAGCTGT-----GACTCTGCCGAGCTTTCAGTCTGATGTTTGCTCC--TGTAAACATCCCACACTCTCCGCTGTG--CAAAGCCAGAAAGCCGAGAGAAGG-CTGTTTACTCT--TGTAAACATCCTACACTCTCAGCTGTGAGCTCAAGGTGGCTGGGAGAGGGGTGTTTACTCC--TGTAAACATCCTACACTCAGCTGTCGGGCACG----GAG-GGCTGGGAGGCGGATGTTTACGTC--AGGCAAGATGCTGGCATAGCTGTTGA-CCTGAGAA-CCTGCTATGCCAACATATTGCCATC--TATTGCACATTACTAAGTTGCATGTTGTCACGGCCTCAGTGCAACTTAGTATGTGTGATATT--GTGCATTGCGGTTGCATTGCACGTGTGTGCGC--CAGGTGCAGTGCTTCGGCAGTGCAGCC--GTGCATTGTAGTTGCATTGCACGTTCTGGCAGTGCC---GTGCAATGTTTCCACAGTGCATCC--TGGCAGTGTCTTAGCTGGTTGTTGTGATCAATGGTGAAGGAAGCAATCAGCAAGTACACTGCCCTA--AGGCAGTGTAATTAGCTGATTGTCCTCTGGC---GCTTACAATCACTAACT-CCACTGCCATC--AGGCAGTGTAGTTAGCTGATTGCTGATGGT------ACCAATCACTAACCACACGGCCAGG--TGGCAGTGTATTGTTAGCTGGTTGAATATGTGAGTAGCACCAGCTAACGTGCAGCTGCTAAC--AGGCAGTGTACTGTTAGCTGGCTGTGT--TG-GGTCAATTCAGCAGCCACGACT-ACCCTGCCAC--AGGCAGTGCA-TTGCTAATTGGCTGTTGTAA---TTTATTTTTA-ACAGTTACTAATTGCACTCCCCT-------------------------------------------------------------------AGGTTGGGATCGGTTGCAATGCTGTGTT--TCTCTATGGTATTGCACTTGTCCCGGCCTGT--GGGTGGGGATTGGGTGCATTACTTGTG-TCCTG--TG-TG--AAGTATTGCACTTGTCCCGGCCTGT--AGGGAC-GGG-ACGCGGTGCAGTGTTGTTCGTTGCCCCG-CCAATATTGCACTCGTCCCGGCCTCC---------------------------------------------------------------ACTGTTGCTAACATGCA-ACTCTGTTCAATTTAAATTGGAATTGCACTTTAGCAATGGTGA--CGGGTGGATCACGATGC-AATTTTGATTAGTAAGGTAGGAG------AAAAATTGCACGGTATCCATCTGGA--AGGCGGAGACTTGGGCAATTGCTGGACGCTGCCCTGGGCATTGCACTTGTCTCGGTCTGA----------------------------------------------------------------TTTGGCACTAGCACATTTTTGCTTGTGTCTCTCCGCTCTGAGCAATCATGTGCAGTGCCAATAT--TTTGGCAATGGTAGAACTCACACTGGTGAGGAAATGGGATCCGGTGGTTCTAGACTTGCCAACTA--TATGGCACTGGTAGAATTCACTGTGAACAGTCTCGGTCAGTGAATTACCGAAGGGCCATACA--TCAGTTATCACAGTGCTGATGCTGTCCATTCTAAAGGTACAGTACTGTGATAACTGAAG--TCGGTTATCATGGTACCGATGCTGTATGTCTGAAAGGTACAGTACTGTGATAACTGAAG--AGCTTCTTTACAGTGTTGCCTTGTGGCATGGAGTTCAAGCAGCATTGTACAGGGCTATCA--AGCTTCTTTACAGTGCTGCCTTGTAGCATTCAGGTCAAGCAGCATTGTACAGGGCTATGA--GGCTTCTTTACAGTGCTGCCTTGTTGCA-TATGGATCAAGCAGCATTGTACAGGGCTATGA--TGGAGTGTGACAATGGTGTTTG-TATTCACA--TATCAAACGCCATTATCACACTAAATA--CGTGTTCACAGCGGACCTTGATTTAAATGTCCATACAATTAAGGCACGCGGTGAATGCCAA--CGTGTTCACAGCGGACCTTGATTTAATGTCATACAATTAAGGCACGCGGTGAATGCCAA--CGTGTTCACAGCGGACCTTGATTTAATGTCTATACAATTAAGGCACGCGGTGAATGCCAA-----------------------------------------------------------------CATTATTACTTTTGGTACGCGCTGTGACACG-TCAAACTCGTACCGTGAGTAATAATGCG--CGGGGCCGTAGCACTGTCTGAGAGGTTT---ACATTTCTCACAGTGAACCGGTCTCTTT--GGGGGCCGATAC-ACTGTCCGAGAGTGAGTAGCA-GGTCTCACAGTGAACCGGTCTCTTT---------------------------------------------------------------CTTTTTGCGGTCTGGGCTTGCTGTTCCTCTCCACAGTAGTCAGGAAGCCCTTACCCCAAAAAGTAT--CTTTTTGCGGTCTGGGCTTGCTGTATATAACTCAATAGCC-GGAAGCCCTTACCCCAAAAAGCAT-------------------------------------------------------------------------GCTCTTTTCACATTGTGCTACTGTCTGCACCGATCACTAGCAGTGCAATGTTAAAAGGGCAT---------------------------------------------------------------------------------------------------------------------------------------------------------------------------------------------------GCTCTGACGAGGTTGCACTACTGTGCGCTGA---GAAGCAGTGCAATGATATTGTCAAAGCAT--GCTCTGACTTTATTGCACTACTGTACTTTACAGCTAGCAGTGCAATAGTATTGTCAAAGCAT-------------------------------------------------------------------------------------------------------------------------------------------------------------------------------------------------------------ACCCTATCGATATTGTCTCTGCTGTGTAAATAGCTCTGAGTAGTGCAATATTGCTTATAGGGTTT--ACTCTTT-CCCTGTTGCACTCCTGTGGGTCGC---GGGG---GCAGTGCAATGATGAAAGGGCAT--ACCGTGGCTTTCGATTGTTACTGTGGGAAC-----CGGA-GGTAACAGTCTACAG-CCATGGTCG--ACCTTGGCTCTAGACTGC-TTACTGCCCGGGCCGC--------CCTCAGTAACAGTCTCCAGTCACGGCCA--AGCTGGTAAAATGGAACCAGATCGGCCGTATGATGGATTTGGTCCCCTTCAACCAGCTGT--AGCTGGTAAAATGGAACCAAATCGCCTCTTCAATGGATTTGGTCCCCTTCAACCAGCTGT--GCTGGTCAAACGGAACCAAGTCC-GTCTTCCTGAGAGGTTTGGTCCCCTTCAACCAGCTA---------------------------------------------------------------TATGGCTTTTCATTCCTATGTGATTCTA-TGGTCAC-TCACATAGGGATGGGAGCCGTGGC--TATGGC-TTTTTATTCCTATGTGATAGTAATAAAGT-CTCATGTAGGGATGGAAGCCATGAA--TATGGCTTTTCATTCCTATGTGATTGATG-TTCCAAACTCATGTAGGGCTAAAAGCCATGGG--ACGGGTATTCTTGGGTGGATAATACGGATTACGTTGTTATTGCTTAAGAATACGCGTAG---------------------------------------------------------------AGCTGGTGTTGTGAATCAGGCCGTGACCA-ATCGGAAAACGGCTACTTCACAACACCAGGGT--AGCTGGTGTTGTGAATCAGGCCGACGAGCAGCGCATCCTCTTACCCGGCTATTTCACGACACCAGGGT--TCTACAGTGCACGTGTCTCCAGTGTGGCTCAG---AGGCTGGAGACGCGGCCCTGTTGGAGT--CAGTGGTTTTACCCTATGGTAGGTTACGTCATGCTGTTCTACCACAGGGTAGAACCACGGAC------------------------------------------------------------------CATAAAGTAGAAAGCACTACTAA-CAGCACT-GGAGGGTGTAGTGTTTCCTACTTTATGGA-----------------------------------------------------------------GGTGCAGTGCTGCATCTCTGGTCAGTTGGGAGTCTGAGATGAAGCACTGTAGCTC--GGATATCATCATATACTGTAAGTTTGCGAT-GAGACACTACAGTATAGATGATGTACTA--GTCCAGTTTTCCCAGGAATCCCTTAGATGCT--AAGATGGGGATTCCTGGAAATACTGTTCT--TGAGAACTGAATTCCATGGGTCGTCTCAG-------TGTCAGACCTGTGAAGTTCAGTTCTTCA--TGAGAACTGAATTCCATAGGCTGTGAGCTC---TAGCAAATGC-CCTAGGAGCTCAGTTCTGGT----------------------------------------------------------------------GTGGAAACACTTCTGCACAAACTAGATTATGG---TA-CCAGTGTGCGGAAATGCTTCTGCTA--AAAGTTCTGAGACGCTCCGACTCTGAGTCTGATAGAAGTCAGTGCACTACAGAACTTTGT--CAGGTTCTGTGATACACTCCGACTCGGGCT--CTG-GAGCAGTCAGTGCATGACAGAACTTGGG--GAAGTTCTGTCATACACTCAGGCTGTGGCTCTGTGAAAGTCAGTGCATCACAGAACTTTGT---------------------------------------------------------------TCTCCCAACCCTTGTACCAGTGCTGCCCCTC------AGACACTGGTACAGGTG--TGGGGGCCA--TCATTTTTGTGATCTGCAGCT-AGTATTCT--CACTCCAGTTGCATAGTCACAAAAGTGATC--TCATTTTTGTGATGTTGCAGCTAGTAATATGAGCCCAGTTGCATAGTCACAAAAGTGATC----------------------------------------------------------------TTAATGCTAATCGTGATAGGGGTTTTT-------ACCTC--AACTGACTCCTA-CATGTTAGCATTAACA--AACATTCAACGCTGTCGGTGAGTTTGGAATT-AAGATC----AAAACCATTGACCGTTGATTGTACC--AACATTCAACGCTGTCGGTGAGTTT-GGGATTTG-AAAAAAAAAAAACCACTGACCGTTGACTGTACC--AACATTCAAC-CTGTCGGTGAGTTTG----GGCAACA-CAGGCAAACCATCGACCGTTGAGTGGACC--AACATTCATTGCTGTCGGTGGGTTGAACTGTGTGGACAAGCTCACTGAACAATGAATGCA--AACATTCATTGCTGTCGGTGGGTTTG-AA-TCTGAAATCAGCTCACTGATCAATGAATGCAAA--AACATTCATTGTTGTCGGTGGGTTGTGAAGAGCGAGGCCAGACCCACCGAAGGATGAATGTCA--CCTTATCACTTTTCCAGCCCAGCTGTGTGAT--TCTAAGTGTTGGACGGAGAACTGATAAGGGT--TGATATGTTTGATATATTAGGTTGTTATTTAAT-CCAACTATATATCAAACATATTCCTA--TGATATGTTTGATATTGGGTTGTTGA-----ATTAGGAG-CC-AACTAAATGTCAAACATATTCTTA--CAACGGAATCCCAAAAGCAGCTGTTGTCTCCAGAGCATTCCAGCTGCGCTTGGATTTCGTTCCC--CTGACCTATGAATTGACAGCCAGTGCCTTGGGCTCCCCTCTGGCTGCCAATACCATAGGTCACAG--ATGACCTATGAATTGACAGACAATATGGCC---AAGCTTGTCTGTCATTTCTGTAGGCCAATA--TGGGTCTTTGCGGGCGAGATGAGGG----TG-TC--GGATCAACTGG-CCTACAAAGTCCCAGT--CGGGGTTTTGAGGGCAAGATGAGTTT-TC---GTGTTACCCAACTGGCCCACAAAGTCCCGCT--AGGGACTTTCAGGGGCAGCTGTGTTTT-GTGACTCA-GTCATAATGCCCCTAAAAATCCTTAT--AGGGGCTTTTGGGGGCAGATGTGTTTCCAT-TCCACTATCATAATGCCCCTAAAAATCCTTA--TGTAACAGCAACTCCATGTGGAGGTG----CTCGC---TGGTTCCAGTGGAGTTGCTGTTGCCTG--TGTAACAGCAACTCCATGTGGACTGTGT-CTAATTTCCAGTGGAGATGCTGTTACTTT--TAGGTAGTTTCATGTTGTTGGGCCTGGGTTTCTGA-ACACAACAACATTAAACCACCCGA-T--TAGGTAGTTTCATGTTGTTGGGATTGAGTGT--TGAACTCGGCAACAAGAAACTGCCTGAG--TAGGTAGTTTCCTGTTGTTGGGAT-----CCACCTTTCTCTCGACAGCACGACACTGCCTTCA--CCCAGTGTTTAGACTATCTGTTCAGGACTCCCA-ATTGTACAGTAGTCTGCACATTGGTTA--CCCAGTGTTCAGACTACCTGTTCAG--GGCTCTCGATGTGTACAGTAGTCTGCACATTGGTTA--CCCAGTGTTCAGACTACCTGTTCAGGACAATGCCGTTGTACAGTAGTCTGCACATTGGTTA--TTCCTATGCATATACTTCTTTGAGG-GTCTGGTCCAAAGAGGTATAGCGCATAGGACAA--AGTGGTTCTTAACAGTTCAACAGTTCTGTAGCGCAATTGTGAAATGTTTAGGACCACTAG--TTCCCTTTGTCATCCTATGCCTGAGAATATATGAAGGAGGCTGGGAAGGCAAAGGGACGT--TTCCCTTTGTCATCCTTTGCCTAGGGCTCTGAGTGGGGCAGGGACAGCAAAGGGGTGC---------------------------------------------------------------TCCTTCATTCCACCGGAGTCTGTCTT-ATAC-CC-AACCAGATTTCAGTGGAGTGAAGTTCA----------------------------------------------------------------------------------------------------------------------------------GAGCTTTTGGCCCGGGTTATACCTGACGCTCAC---GTATAAGACGAGCAAAAAGCTTGT--AAGCTTTTTGCTCGCGTT-ATGTTTCTCATCCGA--ATATAAGACGAACAAAAGGTTTGT--AGCCCCTGCCCACCGCACACTGCGCT-GTGCC--AGAC-CCACTGTGCGTGTGACAGCGGCTGA--TGCCTGTCTACACTTGCTGTGCAGAACATCCGCTCACCTGTACAGCAGGCACAGACAGGCAGT--TAATCTCAGCTGGCAACTGTGAGCTGTTCGTGCAAT--CCTCACAGTGGCCTCTGGGACTATG--AAATCTCTGCAGGCAAATGTGACGTTGCTG-CCG-AAATCACACACTTGCCCGTAGAGATGCTG--TACTGCATCAGGAACTGATCGGATAAGTATCTGTCACCATCAGTTCCTAATGCACTGCC--TTGTGCTTGATCTAACCATGTGGTTGCCAGGTATG---AGTAAAACATGGTTCCGTCAAGCACCATG--TTGTGCTTGATCTAACCATGTGGTG--GAACGATGGAAACGGAACATGGTTCTGTCAAGCACCGCG---------------------------------------------------------------------TGATTGTCCAAACGCAATTCTCGAGTCTTT----GGCTCTGGCCGAGAGTTGCGTCTGGACGTCCCGA--TGATTGTCCAAACGCAATTCTTGTACGAGTCTGCGG--CCAA-CCGAGAATTGTGGCTGGACATCTGT--ACCTGGCATACAATGTAGATATCTGTGTTTCTTGG-GCAACAGCTACATTGTCTGCTGGGTTTC--GGCTCAGTAGCCAGTGTAGATCCTGTCTTTTGTAATCAGCAGCTACATCTGGCTACTGGGTCTC-----------------------------------------------------------------------CGTGTATTTGATAAACTGAATT-AGACACTCCA--TGTGGTAGAGTGTCAGTTTGTCAAATACCCCAA----------------------------------------------------------------AACAATATCCTGGTGCT---GAGTG-GTGACAAG---GCG-ACTCCAGCATCAGTGATTTTGTTGA------------------------------------------------------------------GCGACGAGCCCCTCGCACAA-ACCG---GACCTGAGCGTTTTGTTCGTTCGGCTCGCGTGA--AATGACACGATCACTCCCGTTGAGTGGGCACCCA-AGAAGCCATCGGGAATGTCGTGTCCGCCC--ACTTTAACAAGGAGGCCCTTT-TACTACTTAAAA------AAGTAAGTGCTTCCTTGTTTTAGTAA--GCTTTAACATGGGAGTACCTGCTGTGCAAAATGAAAGTAAGTGCTTCCATGTTTCAGCGG--ACTTAAACGTGGATGTACTTGCTTT-GAGACGGAAAAA---GTAAGTGCTTCCATGTTTTAGTGA--ACTCTAACAC-GGCGGCACTTGCTGTGGCTTT-TTGGAAATTAAGTGCTTCCATGTTTGAGTGT--AAACCGTTACCATTACTGAGTTT--AGTAATGGTAACGGTTCTC--TATGTGCCTTTGGACTACATCGTGGAAGCCAGCACCATGCAGTCCATGGGCATATACA-----------------------------------------------------------------TCAGTAACAAAGATTCATCCTTGTGTCCA----TCGAGCAGCAAGGAGAGTCTTTGTCACTTAGT--TTAAGACTTGCAGTGATGTTTAACTC-CTGT-CCACGTGAACATCACAGCAAGTCTGTGCT-----------------------------------------------------------------GAAATCAAGCATGGGTGAGACCTGGTGCA-GAACAGGAAGGCGACCCATACTTGGTTTCAG------------------------------------------------------------------TATACCTCAGCTTTATCAGGTGTTCTTTATA--ATCACCTGGAAATACTGAGGTTGAGT--CCACCTCCCCTGCAAACGTCCAGTGATGCAGAGGTAATGGACGTTGGCTCTGGTGGTGATG------------------------------------------------------------------AGGACTGTCCCACCTGAGAATG-TGAGACTCCAGGGTCACTCTCAGGTTTGTCAGCCCGAG-------------------------------------------------------------------------------------------------------------------------------------------------------------------------------------------------------------------------------------------------------------------------------------------------------------------------------- [12080]
Mdo    TGAGGTAGTAGGTTGTATAGTTTAGAATTACATCAAGGGAGATAACTGTACAGCCTCCTAGCTTTCC-----------------------------------------------------------------------------------------------------------------------------------------------TGAGGTAGTAGGTTGTATAGTTTTAGGGTCACACCCACCACTGGGAGATAACTATACAATCTACTGTCTTTC--TGAGGTAGTAGGTTGTATAGTTTGGGGGTCGCTCCCTCTGTCTGTGAGATAACTATACAGTCTACTGTCTTTC--TGAGGTAGTAGATTGTATAGTTTTAGGGTCACACCCG-ATCTCGGAGATAACTATACAGTCTACTGTCTTTC-----------------------------------------------------------------------------TGAGGTAGTAGATTGTATAGTT-GTGGGGTAGTGA-TTTTACCCTGTTCAGGAGATAACTATACAATCTATTGCCTTCC--TGAGGTAGTAGGTTGTGTGGTTTCAGGGTAGTGA-TTTTGCCCCAATCAGAAGATAACTATACAACCTACTGCCTTCC--------------------------------------------------------------------------------------------------------------------------------------------------------------------------------------AGAGGTAGTAGGTTGCATAGTTTTAGGGCAGGGATTTTGCCC-ACAAGGAGTTAACTATACAACCTGCTGCCTTTC--TGAGGTAGTAGTTTGTGCTGTTGGTCGGGT-TGTGACATTGCCCGCTGTGGAGATAACTGCGCAAGCTACTGCCTTGC--TGAGGTAGTAGTTTGTACAGTTT-GAGGGTCTATGATACCACCCGGTA-CAGGAGA-TAACTGTACAGGCCACTGCCTTGC--------------------------------------------------------------------------------ACATACTACTTTATATGCCCATATGAACGTGCTAA-GCTATGGAATGTAAAGAAGTATGTAT--ACATACTTCTTTATGTACCCATATGAACATACAAT-GCTATGGAATGTAAAGAAGTATGTAT--ACATGCTTCTTTATATCCCCATATGAATTATGCTGCTATGGAATGTAAGGAAGTGTGTGG-------------------------------------------------------------------TGGAAGACTAGTGATTTTGTTGTTTTTAGATAACTAAAACGACAACAAATCACAGTCTGCCATA--TGGAAGACTAGTGATTTTGTTGTTCT---CTAACGTAAAGATTGACAACAAATCCCAGTCTGCCTTA--TGGAAGACTAGTGATTTTGTTGTTGT--AATATA---TAAAGACAACAAAACACAGCCTGCCTTA-----------------------------------------------------------------------CATCTTACTAGACAGTGCTGGATTTTT-GGATG-TACTCTAACACTGTCTGGTAACGATGTT--CATCTTCCAGTACAGTGGTGGATGGT--------GAAGCTTCTAACACTGTCTGGTAAAGATGCC--CATCTTACTGGGCAGCATTGGATGGTGTCTGTGTTTCTAATACTGCCTGGTAATGATGAT--CATCTTACCCAGCAGTGTTTGGGTGCCGCT-CGGGAGTCTCTAATACTGCCGGGTAATGATGGA--GTCTTACCAGACAAAGTTAGATC-TC-GCTATTTCTGTCTAATACTGTCTGGTAATGCCAT--------------------------------------------------------------TCTTTGGTTATCTAGCTGTATGAGTGGTGTCGAGT-CTTCATAAAGCTAGATAACCGAAAGTA--TCTTTGGTTATCTAGCTGTATGAGTGTATTGGTCT-TCATAAAGCTAGATAACCGAAAGTA--TCTTTGGTTATCTAGCTGTATGAGTGTTATTGAGCTATCATAAAGCTAGATAACCGAAAGTA--TCTTTGGTTTCCTAGCTGTGTGAGTGTCTCTGA--ATCATAAAGCTGGAGAACCGAATGTG--TACCCTGTAGATCCGAATTTGTGTAA--GGAATTTT---GTGGTCACAAATTCGTATCTA--GGGGAATA--TACCCTGTAGAACCGAATTTGTGTGGTATTTACATAGTCACAGATTCGATTCTAGGGGAATA-------------------------------------------------------------------AACCCGTAGATCCGAACTTGTGGT-GATATTC-----CAC-ACAAGCTTGTGTCTATAGGTATG--CACCCGTAGATCCGACCTTGCG----------------CAAGCTCGAGTCTGTGGGTCTG--AACCCGTAGATCCGATCTTGTGA---------------------------------------TCCCTGAGACCCTAACTTGTGATGTTTACCGTT-TAAATCCACGGGTTAGGCTCTTGGGAGCT--TCCCTGAG-ACCCTTTAACCTGT------------------ACAGGTGAGGTTCTTGGGAGCC--TCCCTGAGACCCTAACTTGTGAGG---CTTTTCAGCGACAACCACAGGTCAGGCTCTTGGGACCT--TAGCAGCACATAATGGTTTGTTGGTTTTGAAAAGG--TGCAGGCCATATTGTGCTGCCTCA--TAGCAGCACATCATGGTTTACA-------------------CGAATCATTATTTGCTGCTTTA--CAGCAGCACACTGTGGTTTGTTCAGTGTTATGGCCAAGTCCAAACCACACTGTGGTGTTAGA--TAGCAGCACGCCATGGTTTGTAGAGA--TA-CGGTGATACAAACCATCGTGGGCTGTTACA--TAGCAGCACGT-AAATATTGG-CGTTAAGATTTTAAA-AGTATCTCCAGTATTAACTGTGCTGCTGAA--TAGCAGCACGTAAATATTGGCGTAGTGAAA-TCAGTCTG---AAACCCCAATATTA-CTGTGCTGCTTTA--TAGCAGCACAAAAATATTGGCACC----TGAGGGAAAGCC----ATGCCAGTATTGAGAGTGCTGCTCTA--TAGCAGCACGT-CAAAACTGGAGTCACAAAGTT-------CAATCCTCCAGTATTG-CCTTGCTGCTTGA--CAAAGTGCTTACAGTGCAGGTAGTGATATG-TAGAATCTACTGCAGTGAAGGCACTTGTAGC--AAAAGTGCTTATA-GTGCAGGTAGGTCG---TGTAACTACTGCCCTGTGAGCACTTCCAAC---------------------------------------------------------------------------------------------------------------------------------TAAGGTGCATCTAGTGCAGATAGTGAAGTAGATTAGCATCTACTGCCCTAAGTGCTCCTTCTGGC--TAAGGTGCATCTAGTGCAGTTAGTGATGTAGTTTAGTATCTACTGCCCTAAATGCTCCTTCCGGC-------------------------------------------------------------------TAAAGTGCTTATAGTGCAGGTAGTGTT-TA---GTTATCTACTGCATTATGAGCACTTGAAGT--CAAAGTGCTCATAGTGCAGGTAGTTTTTTGCAAATG--ACTACTGTACTATGGGCACTT-CAGC--CAAAGTGCTGTTCGTGCAGGTAGTGTGATAACCTGAC-CTACTGCTGAGCTAGCACTTCCAGA------------------------------------------------------------------AGTTTTGCATAGTTGCACTACAAGAAGAATGTAGTTGTGCAAATCTATGCAAAACTGA--------------------------------------------------------------AGTTTTGCAGGTTTGCATCCAGCTGTATGATA---TTCTGCTGTGCAAATCCATGCAAAACTGA--AGTTTTGCAGGTCTTGCA--TCGGC--------------CTATG--------TCAATTGCTGTGCAAATCCATGCAAAACTGA-----------------------------------------------------------------------------------------------------------------------------------------TAGCTTATCAGACTGATGTTGACTGTTGGA-TCTCATGGCAACAGCAGTCGATGAGCTGTC--AGTTCTTCAGTGGCG-AGCTTTATGTCTTGTC---CCAGCTAAAGCTGCCAGTTGAAGAACTGC--------------------------------------------------------------------GGGGTTCCTGGGGATGGGATTTGATTACTG----CCAC-AAATCACATTGCCAGGGATTTCCA--GGGTTCCTGGCATGCTGATTTGTGACTTAAGATGAAAATCACATTGCCAGGGATTACCAC----------------------------------------------------------------------------------------------------------------------------------------GTGCCTACTGAGCTGAAACACAGTTGCT-TTGG--ATAAACTGGCTCAGTTCAGCAGGAACAG--GTGCCTACTGAGCTGATAA-CAGTTCTGATTTTACACACTGGCTCAGTTCAGCAGGAACAG----------------------------------------------------------------------------------------------------------------------------------TTCAAGTAATCCAGGATAGGCTGTT-TTCTCTTC-------AGCCTGTTCTCCATTACTTGGTTC--TTCAAGTAATCCAGGATAGGCTGTGTCCAGCT--GCG-GGCCTATCCTTGATTGCTTGTTTC--TTCAAGTAATCCAGGATAGGCTGGACCCATTCTCATCGGCCTATTCTCGACTACTTGCACT--AGGACTTAGCTGCC-TTGTGAACAG--AGTC-----AGCATC-ATATTGTGTTCACAGTGGCTAAGTTCCGC--AGAGCTTAGCCGATTGGTGAACAGTCACTGATTTCCTCTTTGTTCACAGTGGCTAAGTTCTGC----------------------------------------------------------------------------------------------------------------------------------------GCTGGTTTCATATGGTGGTTTAGATTTAACTACTGAGTGTCTAGCACCATTTGAAATCAGTGTT--GCTGGTTTCACATGGTGGCTTAGATTTTTCCAT-CTCTGTATCTAGCACCATTTGAAATCAGTGTT--ACTGATTTCTTTTGGTGTTCAGAG-TCAATATCATTTTCTAGCACCATTTGAAATCGGTTA--ACCGATTTCTCTTGGTGTTCAGAGTCT--GTTTTT-GTCTAGCACCATTTGAAATCGGTTA-----------------------------------------------------------------TGTAAACATCCTCGACTGGAAGCTGTGAAGCAGCAGATGGGGCTTTCAGTCGGATGTTTGCAGC--TGTAAACATCCTTGACTGGAAGCTGTAAGGTGCTTGGA--GGAGCTTTCAGTCGGATGTTTACAGC--TGTAAACATCCCCGACTGGAAGCTGTAA---GACACAGCCAAGCTTTCAGTCAGATGTTTGCTGC--TGTAAACATCCTACACTCTCAGCTGTG--GAAAGTCAGAAAGCTGGGAGAAGG-CTG-TTACTCT--TGTAAACATCCTACACTCTCAGCTGTGAGCTCAAGGTGGCTGGGAGAGGGCTGTTTACTCC--TGTAAACATCCTACACTCAGCTGTAACACATG----GATCGGCTGGGAGGTGGATGTTTACTTC--AGGCAAGATGTTGGCATAGCTGTTGA-ACTGAGAA-CCTGCTATGCCAACATATTGCCATC--TATTGCACATTACTAAGTTGCATGTTGTCACGGCTTTAGTGCAATTTAGTATGTGTGATATT-----------------------------------------------------------------GTGCATTGTAGTTGCATTGCACGTCGTGTCCGGGCC---GTGCAATGTTTCCACAGTGCATCC--TGGCAGTGTCTTAGCTGGTTGTTGTGAGTAATAGATAAGGAAGCAATCAGCAAGTATACTGCCCTA--AGGCAGTGTAGTTAGCTGATTGTATTCTACT---GCCTACAATCACTAACT-CCACTGCCATC--AGGCAGTGTAGTTAGCTGATTGCTAGCAGTAGT---ACCAATCACTAACCACACAGCCAAG--TGGCAGTGTATTGTTAGCTGGTTGACTATCTGAACG-TGCCAGCTAACATGCAACTGCTATC--AGGCAGTGCGCTGTAAGCTGGCTGCT---TG-GCTCAATTTAGCAGTCAGGACT-GCCCTGCCAC------------------------------------------------------------------------GGGCAGTGTATT-GTTAGTTAGCTGTTTTTC--ATAAGTGCAGCAACTGCATACACTTCCATA--AGGTTGGGATCAGTTGCAATGCTGTGTC--TGTCTGTAGTATTGCACTTGTCCCGGCCTGT--GGGTGGGGATTTGTTGCATTACTTGATCATGTGACTA-TA-AGAGTATTGCACTTGTCCCGGCCTGT--AGGGAC-GGG-ACGTGGTGCAGTGTTGTTCTTTCCCC-G-CCAATATTGCACTCGTCCCGGCCTCC---------------------------------------------------------------ACTGTTGCTAACATGCA-ACTCTGTTCTATGTAAACGGGAATTGCACTTTAGCAATGGTGA--CGGGTGGATCACGATGCAAATTTTGATAAGTTTAATAGGAGA-----AAAAATTGCACGGTATCCATCTGTA--AGGCGGAGACTTGGGCAATTGCTGAACTCTGCCCTGGGCATTGCACTTGTCTCGGTCTGA----------------------------------------------------------------TTTGGCACTAGCACATTTTTGCTTCTGTCTCTCTGCTCTGAGCAATCATGTGTAGTGCCAATAT--TTTGGCAATGGTAGAACTCACACTGGTGAGATAATGGAATCCGGTGGTTCTAGACTTGCCAACTA--TATGGCACTGGTAGAATTCACTGTGAAAACACACTATCAGTGAATTACCAAAGGGCCATAAA--TCAGTTATCACAGTGCTGATGCTGTCCGTTCTCAAGGTACAGTACTGTGATAACTGAAG--TCGGTTATCATGGTACCGATGCTGTATATGTGAAAGGTACAGTACTGTGATAACTGAAG--GGCTTCTCTACAGTGTTGCCTTGTGGCGTGGAGTTCAAGCAGCATTGTACAGGGCTATCA--AGCTTCTTTACAGTGCTGCCTTGTTGCATTGATGTCAAGCAGCATTGTACAGGGCTATGA--GGCTTCTTTACAGTGCTGCCTTGTTGCA-TATGGATCAAGCAGCATTGTACAGGGCTATGA--TGGAGTGTGACAATGGTGTTTG-TGTCCAGTC-TATCAAACGCCATTATCACACTAAATA--CGTGTTCACAGCGGACCTTGATTTAAATGTCCATACAATTAAGGCACGCGGTGAATGCCAA--CGTGTTCACAGCGGACCTTGATTTAATGTCATACAATTAAGGCACGCGGTGAATGCCAA--CGTGTTCACAGCGGACCTTGATTTAATGTCTATACAATTAAGGCACGCGGTGAATGCCAA-----------------------------------------------------------------CATTATTACTTTTGGTACGCGCTGTGACACA-TCAAACTCGTACCGTGAGTAATAATGCG--CGGGGCCGTAGCACTGTCTGAGAGGTTT---ACATTTCTCACAGTGAACCGGTCTCTTT--GGGGGCCGTTAC-ACTGTCAGAGAGTGAGTAGCA-GGTCTCACAGTGAACCGGTCTCTTT---------------------------------------------------------------CTTTTTGCGGTCTGGGCTTGCTGTTCCTTAAATCAGTAGTCAGGAAGCCCTTACCCCAAAAAGTAT--CTTTTTGCGGTCTGGGCTTGC----------------------AAGCCCTTACCCCAAAAAGCAT-------------------------------------------------------------------------GCTCTTTTCACATTGTGCTACTGTCTGCACCTATCACTAGCAGTGCAATGTAAAAAGGGCAT--GCCCTTTTCTTGTTGCCCTGCTG-AGCCAGCGAGGGGGCAGTGCAATGTTAAAAGGGCAT--GCCCTTTTTATGTTGTACTACTAGTGATCCTGCAC--AAGAAGCAGTGCAATGTTAAAAGGGCAT-----------------------------------------------------------------------------------------------------------------------------------GCTCTGACTTTATTGCACTACTGTACTTTACAGCTAGCAGTGCAATAGTATTGTCAAAGCAT-------------------------------------------------------------------------------------------------------------------------------------------------------------------------------------------------------------ACCCTATCAATGTGGTCTCTGCTGTGTACATAGCTGTAAGTAGTGCAATATTGCTTATAGGGTTT--GCTCTTT-CCCTGTTGCCCTGCTGTC--CGGT---CACC-TAGCAGTGCAATTGTGAAAGGGCAT--ACCGTGGCTTTCGATTGTTACTGTGGGAAC-----CAGG-GGTAACAGTCTACAG-CCATGGTCG--ACCTTGGCTCTAGACTGC-TTACTGCCCGGGCCAC--------CCTCAGTAACAGTCTCCAGTCACGGCCA--AGCTGGTAAAAAGGAACCAAATCACCTGTGCGATGGATTTGGTCCCCTTCAACCAGCTGT--AGCTGGTAAAATGGAACCAAATCACCTATTCAATGGATTTGGTCCCCTTCAACCAGCTGT--GCTGGTCAAACGGAACCAAGTCC-GTCTGACTGAGAGGTTTGGTCCCCTTCAACCAGCTA------------------------------------------------------------------------------------------------------------------------------TATGGC-TTTTTATTCCTATGTGATAGTAATAAAGT-CTCATGTAGGGATGGAAGCCATGAA--TATGGCTTTTCATTCCTATGTGATTGCTG-TTCCCAACTCATGTAGGGCTAAAAGCCATGGG--ACGGGTATTCTTGGGTGGATAATACGGATTACGTTGTTATTGCTTAAGAATACGCGTAG--ACGGGTATTCTTGGGTAGATAATACCAATGGCGCTGTTATTGCTTGAGAATACACGTAG--AGCTGGTGTTGTGAATCAGGCCGTCGCCA-GTCTGAGAACGGCTACTTCACAACACCAGGGT--AGCTGGTGTTGTGAATCAGGCCGACAAGCAGCTCATCCTATTACCCGGCTATTTCACTACACCAGGGT--TCTACAGTGCATGTGTCTCCAGTGTGACTAAG---GGACTGGAGATACAGCCCTGTTGGAAT--CAGTGGTTTTACCCTATGGTAGGTTACGTCATGCTGTTCTACCACAGGGTAGAACCACGGAC------------------------------------------------------------------CATAAAGTAGAAAGCACTACTAA-CAGCAAT-GTAGGGTGTAGTGTTTCCTACTTTATGGA-----------------------------------------------------------------GGTGCAGTGCTGCATCTCTGGTCAGTTGTGAGTCTGAGATGAAGCACTGTAGCTC--GGATATCATCGTATACTGTAAGTTTGCAAT-GAGACACTACAGTATAGATGATGTACTG--GTCCAGTTTTCCCAGGAATCCCTTAGATGCT--AAGATGGGGATTCCTGGAAATACTGTTCT--TGAGAACTGAATTCCATGGGTTGTCTTTG-------TATCAGACCTATGAAACTCAGTTCTTCA--TGAGAACTGAATTCCATAGGCTGTGAGCTC---ATGCAAATGC-CCTAGGAAGTCAGTTCTGGA----------------------------------------------------------------------GTGGAAACATCTCCGCACAAACTAGACTACTG--AAA-CCAGTGTGCGGAAGTGCTTCTGCTA--AAAGTTCTGGGACACTCAGACTCTGATTAGGATAGAAGTCAGTGCACTACAGAACTTTGT--CAGGTTCTGTGATACACTCCGACTTAGACT--CTG-GAGCAGTCAGTGCATGACAGAACTTGGG------------------------------------------------------------------------------------------------------------------------------TCTCCCAACCCTTGTACCAGAGTC-CATCAG------AGACCC-GGTACGGGCTG-TGGGGGACG--TCATTTTTGTGATCTGCAGCT-AGTATTCT--GGCTTCAGTTGCATAGTCACAAAAGTGATC--TCATTTTTGTGATGTTGCAGCTAGTAATATGAGCCCAGTTGCATAGTCACAAAAGTGATC----------------------------------------------------------------TTAATGCTAATCGTGATAGGGGTTTTTCTTTTTGACTTCG-AACTGACTCCTA-CATGTTAGCATTAACA--AACATTCAACGCTGTCGGTGAGTTTGGAATT-AAAATG----AAAACCATCGACCGTTGATTGTACC--AACATTCAACGCTGTCGGTGAGTTTTTAGATTTA------AAAGAAACCATCGACCGTTGACTGTGCC--AACATTCAACGCTGTCGGTGAGTTTG----AGCAGCTGAAGGCAAACCATCGACCGTTGAGTGGACC--AACATTCATTGCTGTCGGTGGGTTTAACTGTATGGACAAGCTCACTGAACAATGAATGCA--AACATTCATTGCTGTCGGTGGGTTTT-TG-ATTC-AATCAACTCACTGATCAATGAATGCAAA--AACATTCATTGCTGTCGGTGGGTTGTGAGATCTGAGGAAAAACTCACCGATGGATGAATGTCA--CCTTATCACTTTTCCAGCCCAGCTTTCTAAT--GCTAATTGTTGGACGGAGAACTGATAAGGGT--TGATATGTTTGATATATTAGGTTGTTATTTAAT-CCAACTATATATCAAACATATTCCTA--TGATATGTTTGATATTGGGTTGTTTG-----ATTGGGAA-TC-AACTAAATGTCAAACATATTCTTA--CAACGGAATCCCAAAAGCAGCTGTTGTCTCCAGAGCATTCCAGCTGCAATTGGATTTCGTTCCC---------------------------------------------------------------------ATGACCTATGAATTGACAGACATTATATTT--AAAGTTTGTCTGTCATTTCTGTAGGCCAATG--TGGGTCTTTGTGGGCGAGATGAGGG----TG-TC--AGTTCAACTGG-CCTACAAAGTCCCAGT--CGGGGTTTTGAGGGCGAGATGAGTTT-AT---GTTTTATCCAACTGGCCCACAAAGTCCCGCT--AGGGACTTTCAGGGGCAGCTGTG------------------TAATGCCCCTAAAAATCCTTAT--AGGGACTTTTGGGGGCAGATGTGTTTCCAT-TACACTATCATAATGCCCCTAAAAATCCTTA--TGTAACAGCAACTCCATGTGGGA--------------------------------------------------------------------------------------------------------TAGGTAGTTTCCTGTTGTTGGGCCTAGATTTCTAA-ACACAAGAACATCAAACCACCTGA-T--TAGGTAGTTTCATGTTGTTGGGA---------------TCGGCAACAAGAAACTGCCTGAG--TAGGTAGTTTCCTGTTGTTGGGGCT----CCACCTTTCTCTCGACAGCACGATACTGCCTTCA--CCCAGTGTTTAGACTATCTGTTCAGGACTCCAATATTGTACAGTAGTCTGCACATTGGTTA--CCCAGTGTTCAGACTACCTGTCCAGGAGATTGCAAAGGTGTACAGTAGTCTGCACATTGGTTA--CCCAGTGTTCAGACTACCTGTTCAGGACAATGCTGTTGTACAGTAGTCTGCACATTGGTTA--TTCCTATGCATATACTTCTTT---------------AAGAGGCGTAGGGCATGGGAAAA--AGTGGTTCTTAACAGTTCAACAGTTCTGTGTAGAGATTGTGAAATGTTTAGGACCACTTG--TTCCCTTTGTCATCCTATGCCTGAGAATATATGAAGGGGGCTGGGAAGGCAAAGGGACGT--TTCCCTTTGTCATCCTATGCCTGGAAATCAGAGTGGGGCAGGGACAGCAAAGGGATGC---------------------------------------------------------------TCCTTCATTCCACCGGAGTCTGTCTC-ATAT-CT-AATCAGATTTCAGTGGAGTGAAGCATA----------------------------------------------------------------------------------------------------------------------------------GAGCTTTTGGTCCGGGTTATACCTGATGCATGT---GTATAAGACGAGCAAAAAGCTCGT--AAGCTTTTTGCTCGGGTT-ATGTTTTGGATCTGA--ATATAAGACGAACAAAAGGTTTGT--AGCCACTGACTAACGCACATTGCGCT----CA--GGAC-CCACTGTGCGTGTGACAGCGGCTAC--TGCCTGTCTACACTTGCTGTGCAGAACATCCTCTCACCTGTACAGCAGGCACAGACAGGCAGT--TAATCTCAGCTGGCAACTGTGAGATGTTAATAAATT-CCCTCACAGTGGTCTCTGGGATTATG--AAATCTCTGCAGGCAAATGTGGTGTCGCTA-TAG-TTATCACACAATTACCCGTAGAGATTCTG--TACTGCATCAGGAACTGATTGGATAATATTCAGGCACCATCAGTTCCTAATGCATTGCC--TTGTGCTTGATCTAACCATGTGGTTGTGAGGTATG---AGTAAAACATGGTTCTGTCAAGCACCATG--TTGTGCTTGATCTAACCATGTGGTG--GAACGATAGAAACAGAACATGGTTCTGTCAAGCACCGCG---------------------------------------------------------------------TGATTGTCCAAACGCAATTCTCGTGGCTCC----GGCCC---TCGAGAGTTGGGTCTGGACATCCCGA--TGATTGTCCAAACGCAATTCTTGTGCGAGTCTGCAG--CCAA-CCGAGAATTGTGGCTGGACATCTGT--ACCTGGCATACAATGTAGAATTCTGTGTTTATTAA-GTAACAGCTACATTGTCTGCTGGGTTTC--CGCTCAGTAGTCAGTGTAGATACTGTCTCTTTCCATCAGCAGCTACATCTGGCTACTGGGTCTC-----------------------------------------------------------------------CGTGTATTTGACAAGCTGAGTT-GGACACTCCG--TGTCGTAGAGTGTCAGTTTGTCAAATACCCCAA----------------------------------------------------------------AACAATATCCTGATGCT---GAGTGAGCGGCACAT-GGAG-ACTCCAGCATCAGTGATTTTGTTGA------------------------------------------------------------------GCGCCGAGCCCCTCGCACAA-ACCG---GACCTGAGCGTTTTGTTCGTTCGGCTCGCGTGA--AATGACACGATCACTCCCGTTGAGCGGACAGCCA-AGAAGCCATCGGGAATATCGTGTCCGTCC--ACTTTAACATGGAGGTACTTTCTGTG-TTTAAAA------AGGTAAGTGCTTCCATGTTTTGGTAG--GCTTTAACATGGGGGTACCTGCTACGTAA-TAAAAAGTAAGTGCTTCCATGTTTCAGTGG--ACTTAAACGTGGATTTACTTGCTTT-GTTTCTAAAAAA---GTAAGTGCTTCCATGTTTTAGTGA--GCTTTAACAT-GGAAGTGCTTGCTGTGATTT--TAAAAAATTAAGTGCTTCCATGTTTGAGTTG--AAACCGTTACCATTACTGTGTTT--AGTAATGGTAAGGGTTCTC--TATGTGCCCTTGGACTACATCGTGGAAGCCAACACCATGCAGTCCATGGGCATATACA------------------------------------------------------------------------------------------------------------------------------------TTAAGACTTGCAGTGATGTTTAATTC-TTCT-CTATGTGAACATCACAACAAGTCTATACA--GAAATCCAGAAGGGGTGGAGCCTGT-TGGACAGTTTCTAGGCGACCCATTCTTGGTTTCAA--GAAATCAAGGATGGGTGAGACCTCGTGTGCAAACTGAAAGGCGACCCATACTTGGTTTCAG------------------------------------------------------------------AATACCTCAGTCTTATCAGGTGTTAATTAAA--ATCACCTGGAAATGCTGAGGTTGCGT--CCACCTCCCCTGCAAACGTCCAGTGACGCAGACGTAATGGACGTTGGCTCTGGTGGTGCTG--TACAGTGATCAGGTTATGATGGATTT-CTCAAGTAAGCACCTCGTAGCTTGGTCACGATATC--AGGACTGTCTAACCTGAGAATGGTGAA-TCTCAGGGTCAATCTCAGGTTTGTCAGCCCATG-----------------------------------------------------------------------------------------------------------------------------------AAGGTCCAATTTTACATGCCCTGTATGAAATA-AAAAGGGCTATGTGTGGTTGGACCTGTC-------------------------------------------------------------------------------------------------------------------------------- [11631]
Sha    TGAGGTAGTAGGTTGTATAGTTTAGAATTACATCAAGGGAGATAACTGTACAGCCTCCTAGCTTTCC--TGAGGTAGTAGGTTGTACAGTTGAGAAGGACA-CCTG--TGGAGATAACTGTACGGCTCACTAGCTTTCC--TGAGGTAGTAGGTTGTATGGTTTAGAGTTATATCCTGGGAGTTAACTGTACAACCTTCTAGCTTTCC--TGAGGTAGTAGGTTGTATAGTTTTAGGGTCACACCCACCACTGGGAGATAACTATACAATCTACTGTCTTTC--TGAGGTAGTAGGTTGTATAGTTTGGGGGTCGCTCCCTCTGTCTGTGAGATAACTATACAGTCTACTGTCTTTC--TGAGGTAGTAGATTGTATAGTTTTAGGGTCACACCCG-ATCTCGGAGATAACTATACAGTCTACTGTCTTTC-----------------------------------------------------------------------------TGAGGTAGTAGATTGTATAGTT-GTGGGGTAGTGA-TTTTACCCTGTTCAGGAGATAACTATACAATCTATTGCCTTCC--TGAGGTAGTAGGTTGTGTGGTTTCAGGGTAGTGA-TTTTGCCCCAGTCAGAAGATAACTATACAACCTACTGCCTTCC--------------------------------------------------------------------------------------------------------------------------------------------------------------------------------------AGAGGTAGTAGGTTGCATAGTTTTAGGGCAGGGATTTTGCCC-ACAAGGAGTTAACTATACAACCTGCTGCCTTTC--TGAGGTAGTAGTTTGTGCTGTTGGTCGGGT-TGTGACATTGCCCGCTGTGGAGATAACTGCGCAAGCTACTGCCTTGC--TGAGGTAGTAGTTTGTACAGTTT-GAGGGTCTATGATACCACCCGGTA-CAGGAGA-TAACTGTACAGGCCACTGCCTTGC--------------------------------------------------------------------------------ACATACTACTTTATATGCCCATATGAACGTGCTAA-GCTATGGAATGTAAAGAAGTATGTAT--ACATACTTCTTTATGTACCCATATGAACATATAAT-GCTATGGAATGTAAAGAAGTATGTAT--ACATGCTTCTTTATATCCCCATATGAATTATGCTGCTATGGAATGTAAGGAAGTGTGTGG-------------------------------------------------------------------TGGAAGACTAGTGATTTTGTTGTTTTTAGATAACTAAAACGACAACAAATCACAGTCTGCCATA--TGGAAGACTAGTGATTTTGTTGTTCT---CTAACGTAAATATTGACAACAAATCCCAGTCTGCCTTA--TGGAAGACTAGTGATTTTGTTGTTCT--AATTTATGAAAAAGACAACAAAACACAGCCTGCCTTA-----------------------------------------------------------------------CATCTTACTAGACAGTGCTGGATTTTT-GGATG-TATTCTAACACTGTCTGGTAACGATGTT--CATCTTCCAGTGCAGTGTTGGATCGTGTAATCGTGAAGCTTCTAACACTGTCTGGTAAAGATGCC--CATCTTACTGGGCAGCATTGGATGGTGTCTGTGTTTCTAATACTGCCTGGTAATGATGAT--CATCTTACCCAGCAGTGTTTGGGTGCTGCT-TGGACGTCTCTAATACTGCCGGGTAACGATGGA--GTCTTACCAGACAAAGTTAGATC-TC-GCTATTTCTGTCTAATACTGTCTGGTAATGCCAT--------------------------------------------------------------TCTTTGGTTATCTAGCTGTATGAGTGGTGTCGAGT-CTTCATAAAGCTAGATAACCGAAAGTA--TCTTTGGTTATCTAGCTGTATGAGTGTATTGGTCT-TCATAAAGCTAGATAACCGAAAGTA--TCTTTGGTTATCTAGCTGTATGAGTGTTATTGAGCTATCATAAAGCTAGATAACCGAAAGTA--TCTTTGGTTTCCTAGCTGTGTGAGTGTCTCTGA--ATCATAAAGCTGGAGAACCGAATGTG--TACCCTGTAGATCCGAATTTGTGTAA--GGAATTTT---GTGGTCACAAATTCGTATCTA--GGGGAATA--TACCCTGTAGAACCGAATTTGTGTGGTATTTACATAGTCACAGATTCGATTCTAGGGGAATA-------------------------------------------------------------------AACCCGTAGATCCGAACTTGTGGT-GATATTC-----CAC-ACAAGCTTGTGTCTATAGGTATG--CACCCGTAGATCCGACCTTGCGGGGCGCCGGCCACACACAAGCTCGAGTCTGTGGGTCTG--AACCCGTAGATCCGATCTTGTGGTGAAATGGAT-TTCACAAGCTCGTCTCTTTGGGTCTG--TCCCTGAGACCCTAACTTGTGATGTTTACCGTT-TAAATCCACGGGTTAGGCTCTTGGGAGCT--TCCCTGAG-ACCCTTTAACCTGTGAAGAC-GTCCAGGG-TCACAGGTGAGGTTCTTGGGAGCC--TCCCTGAGACCCTAACTTGTGAGA---TTTTTTAGCAATAATCACAGGTCAGGCTCTTGGGACCT--TAGCAGCACATAATGGTTTGTTGGTTTTGAAAAGG--TGCAGGCCATATTGTGCTGCCTCA--TAGCAGCACATCATGGTTTACA-TGTTCTTG--CCCAGATGCGAATCATTATTTGCTGCTTTA--CAGCAGCACACTGTGGTTTGTTCAGTGTTGTGGCCAAGTCCAAACCACACTGTGGTGTTAGA--TAGCAGCACGCCATGGTTTGTAGAGA--TA-AGGTGATGCAAACCATCGTGGGCTGTTACA--TAGCAGCACGT-AAATATTGG-CGTTAAGATTTTAAA-AGTATCTCCAGTATTAACTGTGCTGCTGAA--TAGCAGCACGTAAATATTGGCGTAGTGAAG-TAAATCTT---AAACCCCAATATTA-TTGTGCTGCTTTA--TAGCAGCACAGAAATATTGGCACC----TGAAGGAAAGTC----ATGCCAGTATTGAAAGTGCTGCTCCA--TAGCAGCACGT-CAAAACTGGAGTCATCTACCT-------AAATCCTCCAGTATTG-CCTTGCTGCTTGA--CAAAGTGCTTACAGTGCAGGTAGTGATATG-TAGAATCTACTGCAGTGAAGGCACTTGTAGC--AAAAGTGCTTATA-GTGCAGGTAGGTCGG--TGTAACTACTGCCCTGTGAGCACTTCCAAC---------------------------------------------------------------------------------------------------------------------------------TAAGGTGCATCTAGTGCAGATAGTGAAGTAGATTAGCATCTACTGCCCTAAGTGCTCCTTCTGGC--TAAGGTGCATCTAGTGCAGTTAGTGATGTAGCTTAGTATCTACTGCCCTAAATGCTCCTTCTGGC-------------------------------------------------------------------TAAAGTGCTTATAGTGCAGGTAGTGTT-TA---GTTATCTACTGCATTATGAGCACTTGAAGT--CAAAGTGCTCATAGTGCAGGTAGTTTTTTGCAAATG--ACTACTGTACTATGGGCACTT-CAGC--CAAAGTGCTGTTCGTGCAGGTAGTGTAATAACCCAAC-CTACTGCTGAGCTAGCACTTCTCGA------------------------------------------------------------------AGTTTTGCATAGTTGCACTACAAGAAGAATGTAGTTGTGCAAATCTATGCAAAACTGA--------------------------------------------------------------AGTTTTGCAGGTTTGCATCCAGCTGTATGATAT--TTCTGCTGTGCAAATCCATGCAAAACTGA--AGTTTTGCAGGTCTTGCA--TCGGC--------------CTGTG--------TCAATTGCTGTGCAAATCCATGCAAAACTGA-----------------------------------------------------------------------------------------------------------------------------------------TAGCTTATCAGACTGATGTTGACTGTTGGA-TCTCATGGCAACAGCAGTCGATGGGCTGTC--AGTTCTTCAGTGGCG-AGCTTTATGTCTTGTC---CCAGCTAAAGCTGCCAGTTGAAGAACTGC--------------------------------------------------------------------GGGGTTCCTGGGGATGGGATTTGATTACTG----CCAC-AAATCACATTGCCAGGGATTTCCA--GGGTTCCTGGCATGCTGATTTGTGACTTAAGATTAAAATCACATTGCCAGGGATTACCAC----------------------------------------------------------------------------------------------------------------------------------------GTGCCTACTGAGCTGAAACACAGTTGCT-TTGG--ATAAACTGGCTCAGTTCAGCAGGAACAG--GTGCCTACTGAGCTGATAA-CAGTTCTGATTTTACACACTGGCTCAGTTCAGCAGGAACAG----------------------------------------------------------------------------------------------------------------------------------TTCAAGTAATCCAGGATAGGCTGTT-TTCTCTTT-------AGCCTGTTCTCCATTACTTGGTTC--TTCAAGTAATCCAGGATAGGCTGTGTCCAGCT--GCA-GGCCTATTCTTGATTACTTGTTTC--TTCAAGTAATCCAGGATAGGCTGGGCCCATTCTCATTGGCCTATTCTTGGTTACTTGCACT--AGGACTTAGCTGCC-TTGTGAACAG--AGTC-----AGCATC-ATATTGTGTTCACAGTGGCTAAGTTCCGC--AGAGCTTAGCTGATTGGTGAACAGTAATTGATTTCCTCTTTGTTCACAGTGGCTAAGTTCTGC----------------------------------------------------------------------------------------------------------------------------------------GCTGGTTTCATATGGTGGTTTAGATTTAACTACTGAGTGTCTAGCACCATTTGAAATCAGTGTT--GCTGGTTTCACATGGTGGCTTAGATTTTTCCAT-CTCTGTATCTAGCACCATTTGAAATCAGTGTT--ACTGATTTCTTTTGGTGTTCAGAG-TCAATATCATTTTCTAGCACCATTTGAAATCGGTTA--ACCGATTTCTCTTGGTGTTCAGAGTCT--GTTTTT-GTCTAGCACCATTTGAAATCGGTTA-----------------------------------------------------------------TGTAAACATCCTCGACTGGAAGCTGTGAAGCAGCAGATGGGGCTTTCAGTCGGATGTTTGCAGC--TGTAAACATCCTTGACTGGAAGCTGTAAGGTGCTTGGA--GGAGCTTTCAGTCGGATGTTTACAGC--TGTAAACATCCCCGACTGGAAGCTGTAA---GACACAGCCAAGCTTTCAGTCAGATGTTTGCTGC--TGTAAACATCCTACACTCTCAGCTGTG--GAAAGTGAAAAGGCTGGGAGAAGG-CTGTTTACTCT--TGTAAACATCCTACACTCTCAGCTGTGAGCTCAAGGTGGCTGGGAGAGGGCTGTTTACTCC--TGTAAACATCCTACACTCAGCTGTAACACATA----GATTGGCTGGGAGGTGGATGTTTACTTC--AGGCAAGATGTTGGCATAGCTGTTGA-TCTAAGAA-CCTGCTATGCCAACATATTGCCATC--TATTGCACATTACTAAGTTGCATGTTGTCACGGCCTTAGTGCAATTTAGTATGTGTGATATT-----------------------------------------------------------------GTGCATTGTAGTTGCATTGCACGTCATGTCGGGCT----GTGCAATGTTCCCACAGTGCATCC--TGGCAGTGTCTTAGCTGGTTGTTGTGAGTAATAGATGAGGAAGCAATCAGCAAGTATACTGCCCTA--AGGCAGTGTAGTTAGCTGATTGTATTCTACT---GCCTACAATCACTAACT-CCACTGCCATC--AGGCAGTGTAGTTAGCTGATTGCTAGTAGTAGT---ACCAATCACTAACCACACAGCCAAG--TGGCAGTGTATTGTTAGCTGGTTGAATATCTGAATG-CACCAGCTAACATGCAACTGCTGTC--AGGCAGTGTGCTGTAAGCTGGCTGCTT--GG-GTTCAATTGAGCAGTCAGGACT-AGCCTGCCAC------------------------------------------------------------------------GGGCAGTGTATT-GTTAGTTAGCTGTTTTTCTTATTTTC-CAGCAACTGCATACACTTCCACA--AGGTTGGGATCAGTTGCAATGCTGTGTC--TGTCTGTAGTATTGCACTTGTCCCGGCCTGT--GGGTGGGGATTTGTTGCATTACTTGATCTTGTGTCTG-TA-AGAGTATTGCACTTGTCCCGGCCTGT--AGGGAC-GGG-ACGCGGTGCAGTGTTGTTCTTTCCCC-G-CCAATATTGCACTCGTCCCGGCCTCC---------------------------------------------------------------ACTGTTGCTAACATGCA-ACTCTGTTACATGTAAATGGGAATTGCACTTTAGCAATGGTGA--CGGGTGGATCACGATGC-AATTTTGATAAGTTTAGTAGGAG------AAAAATTGCACGGTATCCATCTGTA--AGGCGGAGACTTGGGCAATTGCTGAACACTGCCCTGGGCATTGCACTTGTCTCGGTCTGA----------------------------------------------------------------TTTGGCACTAGCACATTTTTGCTTCTGTCTCTCTGCTCTGAGCAATCATGTGTAGTGCCAATAT--TTTGGCAATGGTAGAACTCACACTGGTGAGATAACAGAATCCGGTGGTTCTAGACTTGCCAACTA--TATGGCACTGGTAGAATTCACTGTGAAAACACACTATCAGTGAATTACCAAAGGGCCATAAA--TCAGTTATCACAGTGCTGATGCTGTCCGTTCTCAAGGTACAGTACTGTGATAACTGAAG--TCGGTTATCATGGTACCGATGCTGTATATGTGAAAGGTACAGTACTGTGATAACTGAAG--GGCTTCTCTACAGTGTTGCCTTGTGGCGTGGAGTTCAAGCAGCATTGTACAGGGCTATCA--AGCTTCTTTACAGTGCTGCCTTGTTGCATTGATGTCAAGCAGCATTGTACAGGGCTATGA--GGCTTCTTTACAGTGCTGCCTTGTTGCA-TATGGATCAAGCAGCATTGTACAGGGCTATGA--TGGAGTGTGACAATGGTGTTTG-TGTCCAGTC-TATCAAACGCCATTATCACACTAAATA--CGTGTTCACAGCGGACCTTGATTTAAATGTCCATACAATTAAGGCACGCGGTGAATGCCAA--CGTGTTCACAGCGGACCTTGATTTAATGTCATACAATTAAGGCACGCGGTGAATGCCAA--CGTGTTCACAGCGGACCTTGATTTAATGTCTATACAATTAAGGCACGCGGTGAATGCCAA-----------------------------------------------------------------CATTATTACTTTTGGTACGCGCTGTGACACA-TCAAACTCGTACCGTGAGTAATAATGCG--CGGGGCCGTAGCACTGTCTGAGAGGTTT---ACATTTCTCACAGTGAACCGGTCTCTTT--GGGGGCCGTTAC-ACTGTTAGAGAGTGAGTAGCA-GGTCTCACAGTGAACCGGTCTCTTT---------------------------------------------------------------CTTTTTGCGGTCTGGGCTTGCTGTT---CTAATCAATAGTCAGGAAGCCCTTACCCCAAAAAGTAT--CTTTTTGCGGTCTGGGCTTGCTGTATATAACTATGTAGCCGGGAAGCCCTTACCCCAAAAAGCAT-------------------------------------------------------------------------GCTCTTTTCACATTGTGCTACTGTCTGCACCTGTCACTAGCAGTGCAATGTAAAAAGGGCAT--GCCCTTTTCTTGTTGCCCTGCTG-AGCC-GCAGAGGGGCAGTGCAATGTTAAAAGGGCAT--GCCCTTTTTATGTTGTACTACTAGTGATCCTGCAC--AAGAAGCAGTGCAATGTTAAAAGGGCAT-----------------------------------------------------------------------------------------------------------------------------------GCTCTGACTTTATTGCACTACTGTACTTTACAGCTAGCAGTGCAATAGTATTGTCAAAGCAT-------------------------------------------------------------------------------------------------------------------------------------------------------------------------------------------------------------ACCCTATCGATATTGTCTCTGCTGTGTACATAGCTGTGAGTAGTGCAATATTGCTTATAGGGTTT--GCTCTTT-CCCTGTTGCCCTGCTGT---ATGT---CCCT-GAGCAGTGCAATTGTGAAAGGGCAT--ACCGTGGCTTTCGATTGTTACTGTGGGAAC-----CGGG-GGTAACAGTCTACAG-CCATGGTCG--ACCTTGGCTCTAGACTGC-TTACTGCCCGGGCCAC--------CCTCAGTAACAGTCTCCAGTCACGGCCA--AGCTGGTAAAAAGGAACCAAATCACCTGTGCGATGGATTTGGTCCCCTTCAACCAGCTGT--AGCTGGTAAAATGGAACCAAATCACCTATTCAATGGATTTGGTCCCCTTCAACCAGCTGT--GCTGGTCAAACGGAACCAAGTCC-GTCTGACTGAGAGGTTTGGTCCCCTTCAACCAGCTA---------------------------------------------------------------TGCGGCTTTTTATTCTTATGTGATCCTGCTGCTCAC-TCATAAAGGGATTGGAGCCATGTA--TATGGC-TTTTTATTCCTATGTGATAGTAATAAAGT-CTCATGTAGGGATGGAAGCCATGAA--TATGGCTTTTCATTCCTATGTGATTGCTT-TTCCCAACTCATGTAGGGCTAAAAGCCATGGG--ACGGGTATTCTTGGGTGGATAATACGGATTACGTTGTTATTGCTTAAGAATACGCGTAG--ACGGGTATTCTTGGGTAGATAATACCGATGGCGCTGTTATTGCTTGAGAATACACGTAG--AGCTGGTGTTGTGAATCAGGCCGTCGCCA-GTCTGAGAACGGCTACTTCACAACACCAGGGT--AGCTGGTGTTGTGAATCAGGCCGACAAGCAGCTCATCCTATTACCCGGCTATTTCACCACACCAGGGT--TCTACAGTGCATGTGTCTCCAGTGTGACTAAG---GGACTGGAGATACGGCCCTGTTGGAAT--CAGTGGTTTTACCCTATGGTAGGTTACGTCATGCTGTTCTACCACAGGGTAGAACCACGGAC------------------------------------------------------------------CATAAAGTAGAAAGCACTACTAA-CAGCAAT-GTAGGGTGTAGTGTTTCCTACTTTATGGA-----------------------------------------------------------------GGTGCAGTGCTGCATCTCTGGTCAGTTGTGAGTCTGAGATGAAGCACTGTAGCTC--GGATATCATCATATACTGTAAGTTTGCAAT-GAGACACTACAGTATAGATGATGTACTG--GTCCAGTTTTCCCAGGAATCCCTTAGGTGCT--AAGATGGGGATTCCTGGAAATACTGTTCT--TGAGAACTGAATTCCATGGGTTGTTTTTG-------TATCACACCTATGAAACTCAGTTCTTCA--TGAGAACTGAATTCCATAGGCTGTGAGCTC---ATGCAGATGC-CCTAGGAAGTCAGTTCTGGA----------------------------------------------------------------------GTGGAAACATTTCTGCACAAACTAGACTACTG--AAA-CCAGTGTGCGGAAGTGCTTCTGCTA--AAAGTTCTGTGACGCTCAGACTCTGATTAGCAAAGAAGTCAGTGCACTACAGAACTTTGT--CAGGTTCTGTGATACACTCTGACTTAGACT--CTG-GAGCAGTCAGTGCATGACAGAACTTGGG--GAAGTTCTGTTATACACTCAGACTGTGGCTCTCTGAAAGTCAGTGCATCACAGAACTTTGT---------------------------------------------------------------TCTCCCAACCCTCGTACCAGAGTC-CATCCG------AGACCC-GGTACGGGCTG-TGGGGGATG--TCATTTTTGTGATCTGCAGCT-AGTATTAT--GGCTTCAGTTGCATAGTCACAAAAGTGATC--TCATTTTTGTGATGTTGCAGCTAGTAATATGAGCCCAGTTGCATAGTCACAAAAGTGATC----------------------------------------------------------------TTAATGCTAATCGTGATAGGGGTTTTTCTCTTTTATTTCT-GACTGACTCCTA-CATGTTAGCATTAACA--AACATTCAACGCTGTCGGTGAGTTTGGAATT-AAAATG----AAAACCATCGACCGTTGATTGTACC--AACATTCAACGCTGTCGGTGAGTTTTCAGATTTA------AAAGAAACCATCGACCGTTGACTGTACC--AACATTCAACGCTGTCGGTGAGTTTG----AGCAGCTGAAGGCAAACCATCGACCGTTGAGTGGACC--AACATTCATTGCTGTCGGTGGGTTTAACTATGTGGACAAGCTCACTGAACAATGAATGCA--AACATTCATTGCTGTCGGTGGGTTTC-TGATCTT-AATCAACTCACTGATCAATGAATGCAAA--AACATTCATTGCTGTCGGTGGGTTGTAAACTGTGAGGAAAAACTCACCGATGGATGAATGTCA--CCTTATCACTTTTCCAGCCCAGCTTTCTAAC--TCTAATTGTTGGACGGAGAACTGATAAGGGT--TGATATGTTTGATATATTAGGTTGTTATTTAAT-CCAACTATATATCAAACATATTCCTA--TGATATGTTTGATATTAGGTTGTTTG-----ATTGGGAA-TC-AACTAAATGTCAAACATATTCTTA--CAACGGAATCCCAAAAGCAGCTGTTGTCTTCAGAGCATTCCAGCTGCAATTGGATTTCGTTCCC--CTGACCTATGAATTGACAGCCAGTCCTC-AGTCTCCCTTCTGGCTGCCAATTCCATAGGTCACAG--ATGACCTATGAATTAACAGATAGTATACTT---AAGTTTGTCTGTCATTTCTGTAGGCCAATG--TGGGTCTTTGCGGGCGAGATGAGGA----TG-TC--AATTCAACTGG-CCTACAAAGTCCCAGT--CGGGGTTTTGAGGGCGAGATGAGTTT-AT---GTTTTATCCAACTGGCCCACAAAGTCCCGCT--AGGGACTTTCAGGGGCAGCTGTGTTTTATTAACTCA-GTCATAATGCCCCTAAAAATCCTTAT--AGGGACTTTTGGGGGCAGATGTGTTTCCAT-TACACTATCATAATGCCCCTAAAAATCCTTA--TGTAACAGCAACTCCATGTGGGACGG----CTTCC---TTCTTCCAGTGGGGGCGCTGTTACCTT--------------------------------------------------------------TAGGTAGTTTCCTGTTGTTGGGCCTAGATTTCTAA-ACGCAAGAACATTAAACCACCTGA-T--TAGGTAGTTTCATGTTGTTGGGATTGAGTTT--TGAACTCGGCAACAAGAAACTGCCTGAG--TAGGTAGTTTCCTGTTGTTGGGGCT----CCACCTTTCTCTCGACAGCATGATACTGCCTTCA--CCCAGTGTTTAGACTATCTGTTCAGGACTCCAATATTGTACAGTAGTCTGCACATTGGTTA--CCCAGTGTTCAGACTACCTGTCCAGGAAATTGCAAATGTGTACAGTAGTCTGCACATTGGTTA--CCCAGTGTTCAGACTACCTGTTCAGGACAATGCTGTTGTACAGTAGTCTGCACATTGGTTA--TTCCTATGCATATACTTCTTTGAGA-ATAAATTCTAAAGAGGCGTAGGGCATGGGAAAA--AGTGGTTCTTAACAGTTCAACAGTTCTATTAAAAAATTGTGAAATGTTTAGGACCACTCT--TTCCCTTTGTCATCCTATGCCTGAGAATATATGAAGGGGGCTGGGAAGGCAAAGGGACGT--TTCCCTTTGTCATCCTATGCCTGGAAATCAGAGTGGGGCAGGGACAGCAAAGGGATGC---------------------------------------------------------------TCCTTCATTCCACCGGAGTCTGTCTC-ATAT-CT-AATCAGATTTCAGTGGAGTGAAGCTTA----------------------------------------------------------------------------------------------------------------------------------AAGCTTTTGGCTCGGGTTATACCTGATGCACGC---GTATAAGACGAGCAAAAAGCTTGT--AAGCTTTTTGCTCGCATT-ATATTTTGGATTTGA--ATATAAGACGAACAAAAGGTTTGT--AGCCACTGACTAACGCACATTGTGCT---GCG--GGAC-CCACTGTGCGTGTGACAGCGGCTAC--TGCCTGTCTACACTTGCTGTGCAGAACATCCTCTCACCTGTACAGCAGGCACAGACAGGCAGT--TAATCTCAGCTGGCAACTGTGAGATATTAATAAATT-CCCTCACAGTGGTCTCTGGGATTATG--AAATCTCTGCAGGCAAATGTGGTGTTGCTA-TAG-TTATCACACAATTACCTGTAGAGATTCTG--TACTGCATCAGGAACTGATTGGATAATATTCAGGTACCATCAGTTCCTAATGCATTGCC--TTGTGCTTGATCTAACCATGTGGTTGTGAGGTATG---AGTAAAACATGGTTCTGTCAAGCACCATG--TTGTGCTTGATCTAACCATGTGGTG--GAATGATAGAAACAGAACATGGTTCTGTCAAGCACCGCG---------------------------------------------------------------------TGATTGTCCAAACGCAATTCTCGTGGCCGC----GGCCC---CCGAGAGTTGGGTCTGGACATCCCGA--TGATTGTCCAAACGCAATTCTTGTGCGAGTCTGCAG--CCAA-CCGAGAATTGTGGCTGGACATCTGT--ACCTGGCATACAATGTAGAATTCTGTGTTTATTAA-GTAACAGCTACATTGTCTGCTGGGTTTC--CGCTCAGTAGTCAGTGTAGATCCTGTCCCTTTCAATCAGCAGCTACATCTGGCTACTGGGTCTC-----------------------------------------------------------------------CGTGTATTTGACAAGCTGAGTC-GGACACTCCG--TGTGGTAGAGTGTCAGTTTGTCAAATACCCCAA----------------------------------------------------------------AACAATATCCTGATGCT---GAGTGAGCGGCACAT-AGAG-ACTCCAGCATCAGTGATTTTGTTGA------------------------------------------------------------------GCGCCGAGCCCCTCGCACAA-ACCG---GACCTGAACGTTTTGTTCGTTCGGCTCGCGTGA--AATGACACGATCACTCCCGTTGAGCGGACAGCCA-AGAAGCCATCGGGCATATCGTGTCTGTCC--ACTTTAACATGGAGGTACTTTCTGTGACTAAAAAA----AAAGTAAGTGCTTCCATGTTTTGGTAG--GCTTTAACATGGGGGTACCTGCTACATAATTAAAAAGTAAGTGCTTCCATGTTTCAGTGG--ACTTAAACGTGGATTTACTTGCTTT-GTTTCTAAAAAA---GTAAGTGCTTCCATGTTTTAGTGA--------------------------------------------------------------------AAACCGTTACCATTACTGTGCTT--AGTAATGGTAAGGGTTCTC--TATGTGCCCTTGGACTACATCGTGGAAGCCAGCACCATGCAGTCCATGGGCATATACA------------------------------------------------------------------------------------------------------------------------------------TTAAGACTTGCAGTGATGTTTAATTC-TTCT-CTACGTGAACATCACAACAAGTCTATACA--GAAATCCAGAAGGGGTGGAGCCTGT-CGGACAGTTCCTAGGCGACCCATTCTTGGTTTCAA--GAAATCAAGGATGGGTGAGACCTCGTGTGCAAACTGAAAGGCGACCCATACTTGGTTTCAG------------------------------------------------------------------AATACCTCAGTCTTATCAGGTGTTCTTTAAA--ATCACCTGGAAATGCTGAGGTTGCGT--CCACCTCCCCTGCAAACGTCCAGTGACGCAGACGTAATGGACGTTGGCTCTGGTGGTGCTG--TACAGTGATCGGGTTATGATGGATTTTCTCAAGTAATCACCTCATAACTCAGTCACGATATC--AGGACTGTCTAACCTGAGAATGGTGAA-TCTCAGGGTCAATCTCAGGTTTGTCAGCCCATG-----------------------------------------------------------------------------------------------------------------------------------AAGGTCCAACTTCACATGGCCTGTATGTCATA-AAGAGGGTTGTGTATGGTTGGGCCCATC-------------------------------------------------------------------------------------------------------------------------------- [12088]
Oan    TGAGGTAGTAGGTTGTATAGTTTAGAATTACATCAAGGGAGATAACTGTACAGCCTCCTAGCTTTCC--TGAGGTAGTAGGTTGTATAGTTGAGAGTGACA-GCCC--TGGAGATAACTGTACAGCCCACTAGCTTTCC--TGAGGTAGTAGGTTGTATGGTTTAGAGTCACACCCCGGGAGTTAACTGTACAACCTTCTAGCTTTCC--TGAGGTAGTAGGTTGTATAGTTTTAGGGTCATACCCACCACTGGGAGATAACTATACAATCTACTGTCTTTC--TGAGGTAGTAGGTTGTATAGTTTGAGGGCTCCGCC--CTGCCTGTTAGATAACTATACAATCTACTGTCTTTC--TGAGGTAGTAGATTGTATAGTTTTAGGGTCATACCCG-ATCTTGGAGATAACTATACAGTCTACTGTCTTTC--TGAGGTAGTAGATTGAATAGTTGTGGGGTCAC--GGCCTCCCTGTGTGCTAACTATACAATCTACTGTCTTTC--TGAGGTAGTAGATTGTATAGTTTTTAGGGTAGTAA-TTTTATCCTTTTCCGGAGATAACTATACAATCTATTGCCTTCC--TGAGGTAGTAGGTTGTGTGGTTTCAGGGGAGTGA-TTTTGCCCCAATCAGAAGATAACTATACAGCCTACTGCCTTCC--TGAGGTAGTAAGTTGTATTGTTGT-GGGGTAGGGATTTC----------------TTTTGCCCCAATTAG-CGATAACTATACAATTTACTACTTTCC--TGAGGTAGTAGGTTGTATAGTTTGGTGGGAGGGATTCTG-CCCATTTCAGGTGATAACTATACAGTCTATTGCCTTCC--AGAGGTAGTAGGTTGCATAGTTTTAGGGCAGTGATTTTGCTC-ATAAGGTGTTAACTATACAACCTGCTGCCTTTC--TGAGGTAGTAGTTTGTGCTGTTGGTCGGGC-TGGGACACTGCCCGCTGTGGAGATAACTGCGCAAGCTACTGCCTTGC--TGAGGTAGTAGTTTGTACAGTTT-CAGGGTCTACAATACCACCCGGTA-TAGGAGA-TAACTGTACAGGCCACTGCCTTGC--------------------------------------------------------------------------------ACATACTTCTTTATATCCCCATATGAACCTGGCAA-GCTATGGAATGTAAAGAAGTATGTAT--ACATACTTCTTTATGTACCCATATGAACATAAAAA-GCTATGGAATGTAAAGAAGTATGTAT--ACATGCTTCTTTATATCCCCATATGGATTACGCTGCTATGGAATGTAAGGAAGTGTGTGG--ACACACTTCTTCATATGCCCATAGGGAG-CTGCCCGAACTATGGAATGTTAAGAAGTGTGTGT--TGGAAGACTAGTGATTTTGTTGTTTGTAGATAACTAAATCGACAACAAATCGCAGTCTGCCATA--TGGAAGACTAGTGATTTTGTTGTTCT---CTAGCTGACCGCACGACAACAAATCCCAGTCTGCCTGA------------------------------------------------------------------------------------------------------------------------------------------CATCTTACTAGACAGTGCTGGATTTG--GGATC-TACTCTAACACTGTCTGGTAACGATGTT--CGTCTTCCAGCGCAGTGCCGGGTGGTGTGGCCTCGAGGCTCCTAACACTGTCTGGTAAAGATGGC--CATCTTACTGGGCAGCATTGGATGAGTTCTGTGTTTCTAATACTGCCTGGTAATGATGAT--CGTCTTACCCCGCCGTGTTGGGGTGCCCCTGTCCGAGTCTCTAATACTGCCGGGTAACGACGGA--GTCTTACCAGACAAAGTTAGATC-TG-ACTATTTTCGTCTAATACTGTCTGGTAATGCCGT--------------------------------------------------------------TCTTTGGTTACCCAGCTGTATGAGCGAGGTGCGAT-C-CCATAAAGCTGGCTAACCGAAAGGA--TCTTTGGTTATCTAGCTGTATGAGTGTATTGGTCT-TCATAAAGCTAGATAACCGAAAGTA--TCTTTGGTTATCTAGCTGTATGAGTGTAATTGAGCCATCATAAAGCTAGATAACCGAAAGTA--TCTTTGGTTATCTAGCTGTATGAGTGTATGTGA-TGTCATAAAGCTAGAGAACCGAATGTA--TACCCTGTAGATCCGAATTTGTGTAA--GGAGTTTC---GTGGTCACAAATTCGTATCTA--GGGGAATA--TACCCTGTAGAACCGAATTTGTGTGGTATTCACATAGTCACAGATTCGATTCTAGGGGAATA-------------------------------------------------------------------AACCCGTAGATCCGAACTTGTGGT-GATATTC-----CAC-ACAAGCTTGTGTCTATAGGTATG--CACCCGTAGATCCGAACTTGCGGGGCGACGGCCGCACACAAGCTCGCGTCTGTGGGTCTG--AACCCGTAGATCCGATCTTGTGGTGAAGTGAAA-TACACAAGCTCGCCTCTCTGGGTCTG--TCCCTGAGACCCTAACTTGTGATGTTTCCCGTT-TAAATCCACGGGTTAGGTTCTTGGGAGCT--TCCCTGAG-ACCCTTTAACCTGTGA-GAC-GTGCGGGG-TCACAGGTGAGGTTCTCGGGAGCC--TCCCTGAGACCCTAACTTGTGAGG---TTTTTGAGCAACGATCACAAGTCAGGCTCTTGGGACCT--TAGCAGCACATAATGGTTTGTGAGTTTTGAAA-----TACAGGCCATATTGTGCTGCCTCA--TAGCAGCACATCATGGTTTGCA-TGGTATAG--CCAAGATGCGAATCATTATTTGCTGCTTTA--CAGCAGCACACCGTGGTTTGTACGGCGATGCGGCCGCGTCCAAACCACGCTGTGTTGTTAGA--TAGCAGCACATCATGGTTTGTAGGGA--CA-AGGAGATACAGACCATTCTGGGCTGCCTCA--TAGCAGCACGT-AAATATTGG-CGTTAAGACTCTAAA-AGTATCTCCAGTATTGACTGTGCTGCTGAA--TAGCAGCACGTAAATATTGGTGTAGTGAAG-T----CTT---AAACCCCAATATTA-TTGTGCTGCTTTA--TAGCAGCACAGAAATATTGGCCCTCGTGGGGTTTGGACCC----TGGCCAGTATTCGTTGTGCTGCCCCA--TAGCAGCACGT-AAATACTGGAGTTTGGGGATGCCT--CGTTGCTCTCCAGTATTG-CATTGCTGCTTGA--CAAAGTGCTTACAGTGCAGGTAGTGGTATG-TAGAATCTACTGCAGTGAAGGCACTTGTAGC--AAAAGTGCTTACA-GTGCAGGTAGCTTTT--AGTACCTACTGCAATGTAAGCACTTCTAGC--TAAAGTGCTGACAGTGCAGAT--------------------CCGCACTGTGGGTACTTGCT------------------------------------------------------------------TAAGGTGCATCTAGTGCAGATAGTGAAGTAGATTAGCATCTACTGCCCTAAGTGCTCCTTCTGGC--TAAGGTGCATCTAGTGCAGTTAGTGAAGTAGCTTAGAATCTACTGCCCTAAATGCTCCTTCTGGC-------------------------------------------------------------------TAAAGTGCTTATAGTGCAGGCAATGTT-TA---GTCGTCTACTGCATTATGAGCACTTCAAGT--CAAAGTGCTCATAGTGCAGGTAGTTTTTTTCAATTGATTCTACTGTAATGTGGGCACTTACAGT--CAAAGTGCTGTTCGTGCAGGTAG----------------------------------------------------------------------------------------------------------AGTTTTGCATAGTTGCACTACAAGAAGAATGTAGTTGTGCAAATCTATGCAAAACTGA--------------------------------------------------------------AGTTTTGCAGGTTTGCATCCAGCTGTATGGTA---CTCTGCTGTGCAAATCCATGCAAAACTGA--AGTTTTGCAGGT-TTGCATCCCAGC--------------GTATA--------CAAATTGCTGTGCAAATCCATGCAAAACTGA-----------------------------------------------------------------------------------------------------------------------------------------TAGCTTATCAGACTGATGTTGACTGTTAGA-TCTCCTGGCAACAGCAGTCGATGGGCTGTC--AGTTCTTCAGTGGCA-AGCTTTACGTCCTGTC---CCAGCTAAAGCTGCCAGTTGAAGAACTGT--------------------------------------------------------------------GGGGTTCCTGGTGATGCGATTTTCTTGTGCTCG-CCA--AAATCACATTGCCAGGGATTTCCA--GGGTTCCTGGCATGCTGATTTGTGACTTAAGAGAAAAATCACATTGCCAGGGATAACCAC----------------------------------------------------------------------------------------------------------------------------------------GTGCCTACTGAGCTGAAACGCAGTTGCT-TTGC--TTAAACTGGCTCAGTTCAGCAGGAACAG--GTGCCTACTGAGCTGATAT-CAGTTCTCGTTG-ACCCACTGGCTCAGTTCAGCAGGAACAG----------------------------------------------------------------------------------------------------------------------------------TTCAAGTAATCCAGGATAGGCTGTCCTGCCGTTC-------GGCCTGTTCTCCATTACTTGGCTC--TTCAAGTAATCCAGGATAGGCTGTCGGCA-----CCACGGCCTGTCCTCGGTTACTTGTCTC--TTCAAGTAATCCAGGATAGGCTGTGTGCGCTCAGATTGGCCTGTTCTCGGTTACTTGCCCC--AGGGCTTAGCTGGC-CTGTGAACAGTTAGTT-----CCCTG------CGTGTTCACAGTGGCTAAGTTCCGC--AGAGCTTAGCTGATTGGTGAACAGTGATTGCTGGACTCTTTGTTCACAGTGGCTAAGTTCTGC----------------------------------------------------------------------------------------------------------------------------------------GCTGGTTTCATATGGTGGTTTAGATTTAACTACTGAGTGTCTAGCACCATTTGAAATCAGTGTT--GCTGGTTTCACATGGTGGCTTAGATTTTTCCAT-CTCTGTATCTAGCACCATTTGAAATCAGTGTT--ACTGATTTCTTTTGGTGTTCAGAG-TCAATATCATTTTCTAGCACCATTTGAAATCGGTTA--ACCGATTTCTCTTGGTGTTCAGAGTCTCAGTTCTT-GTCTAGCACCATTTGAAATCGGTTA-----------------------------------------------------------------TGTAAACATCCTCGACTGGAAGCTGTGAAGCAGCAGATGGGGCTTTCAGTCGGATGTTTGCAGC--TGTAAACATCCTTGACTGGAAGCTGGAAGGTGCCGAA---GGAGCTTTCAGTCGGATGTTTACAGC--TGTAAACATCCCCGACTGGAAGCTGTAA---AATACCTTCAAGCTTTCAGTCAGATGTTTGCTAC--TGTAAACATCCTACACTCTCAGCTGTA--GAT-GTGAGAAAGCTGGGAGAAGG-CTGTTTACTCT--TGTAAACATCCTACACTCTCAGCTGTCAAGTCAAGGAGGCTGGGAGAGGGTTGTTTACTCC--TGTAAACATCCTACACTCAGCTGTGACCCACC----CAGCGGCTGGGAGGGGGATGTTTGCTTC--AGGCAAGATGTTGGCATAGCTGTTGA-GTTAAGAA-CCTGCTATGCCGACATGTTGTCATC--TATTGCACATTACTAAGTTGCATGTTGTCAAGGCCTCTGTGCAATTTAGTGTGTGCGATATT--GTGCATTGTAGTTGCATTGCATGTGTCTGACC--AGGGTGCAATGCCCCTGCAGTGCAATA--GTGCATTGTAGTTGCATTGCACGTTCCGGCAGTACTG--GTGCAATGTTCCCACAGTGCATTA--TGGCAGTGTCTTAGCTGGTTGTTGTGAGCAATAGTCAGGGAAGCAATCAGCAAGTATACTGCCCTA--AGGCAGTGTAGTTAGCTGATTGGACCATCCC---GCCCGCAATCACTAACT-CCACTGCCATC--AGGCAGTGTAGTTAGCTGATTGCTATTAAC------ACCAATCACTAGCCACACAGCCAGG--TGGCAGTGT-TTGTTAGCTGGTTGAATATTTAAATGGCACCAGCTGACAGACAGCTGCTTTC--AGGCAGTGTGATGTTTGCTGGCTGCTT--TG-AATCGATTCAGCAGCCACCGTT-ACTCTGCCAC--TGGCAGTGCT-TTGCTAGCTGGCTGTTCAA----TAAATGATTC--CAGCAGCTGGTTGCACGCCCCA-------------------------------------------------------------------AGGTTGGGATCAGTTGCAATGCTTTGTT--TGTCTACAGTATTGCGCTTGTTCCGGCCTGT--GGGTGGGGATTTGTTGCATTACTTGTAGCTATG--TT-TA--GAGTATTGCACTTGTCCCGGCCTGT--AGGGAC-GGG-ACGGGGCGCAGTGTTGTTCTAAGGCC-G-CCAATATTGCACTCGTCCCGGCCTCC---------------------------------------------------------------ACTGTTGCTAACATGCA-ACTCTGTTATGTATAAACTGGAATTGCACTTTAGCAATGGTGA--CGGGTGGATCACGATGC-AATTTTGATTAGTTTAGTAGGAG------AAAAATTGCACGGTATCCATCTGTA--AGGCGGAGACTTTGGCAAATGCCGGGCACCGCCTCGGGCATTGCACTTGTCTCGGTATGA----------------------------------------------------------------TTTGGCACTAGCACATTTTTGCTTTTGTCTCTCTGCTCTGAGCAATCATGTGTAGTGCCAATAT--TTTGGCAATGGTAGAACTCACACTGGTGAGGTAATGGGATCCGGTGGTTCTAGACTTGCCAACTA--TATGGCACTGGTAGAATTCACTGTGAAAACACACTATCAGTGAATTACCAAAGGGCCATAAA--TCAGTTATCACAGTGCTGATGCTGTCCATTCTAAAGGTACAGTACTGTGATAACTGAAG--TCGGTTATCACGGTACCGATGCTGTATATGTGAAAGGTACAGTACTGTGATAACTGAAG--AGCTTCTTTACAGTGTTGCCTTGTGGCATGGAGTTCAAGCAGCATTGTACAGGGCTATCA--AGCTTCTTTACAGTGCTGCCTTGTTGCATTCATGTCAAGCAGCATTGTACAGGGCTATGA--GGCTTCTTTACAGTGCTGCCTTGTTGCA-TATGGATCAAGCAGCATTGTACAGGGCTATGA--TGGAGTGTGACAATGGTGTTTG-TGTCCAGTC-TATCAAACGCCATTATCACACTAAATA-----------------------------------------------------------------CGTGTTCACAGCGGACCTTGATTTAATGTCATACAATTAAGGCACGCGGTGAATGCCAA--CGTGTTCACAGCGGACCTTGATTTAATGTCTATACAATTAAGGCACGCGGTGAATGCCAA--CGTGTTCACAGCGGACCTTGATTTAAATTTGTACACAATTAAGGCACGCGGTGAATGCCAA--CATTATTACTTTTGGTACGCGCTGTGACGCT-TCAAACTCGTACCGTGAGTAATAATGCG--CGGGGCCGAGACACTGTCTGAGGGGTTT---ACGAGTCTCACAGTGAACCGGTCTCTTT--GGGGGCCGTTAC-ACTGTAAGAGAGTGAGTACCA-GGTCTCACAGTGAACCGGTCTCTTT---------------------------------------------------------------CTTTTTGCGGTCTGGGCTTGCTGTTCCTCTAATCAGTAGTCAGGAAGCCCTTACCCCAAAAAGTAT--CTTTTTGCGGTCTGGGCTTGCTGTATATAACTCTCTAGCCGGGAAGCCCTTACCCCAAAAAGCAT-------------------------------------------------------------------------GCTCTTTTCACATTGTGCTACTGTCTGCGCCCGTCACTAGCAGTGCAATGTAAAAAGGGCAT--GCCCTTTTGCCGTTGTGCTACTG-AGC---GTGAGGAGCAGTGCAATGGTAAAAGGGCAT--GCCCTTTTTATGTTGTACTACTAGTGATCTTGCAC--AAAAAGCAGTGCAATGTTAAAAGGGCAT-----------------------------------------------------------------------------------------------------------------------------------GCTCTGACTTTATTGCACTACTGTTCTTTACAGCTAGCAGTGCAATAGTATTGTCAAAGCAT-------------------------------------------------------------------------------------------------------------------------------------------------------------------------------------------------------------ACCCTATCGATATTGTCTCTGCTGTGTAAATAGCTGTGAGTAGTGCAATATTGCTTATAGGGTTT---------------------------------------------------------------------ACCGTGGCTTTCGATTGTTACTGTGGGAAC-----CGGG-GGTAACAGTCTACAG-CCATGGTCG--ACCTTGGCTGTAGACTGCTTTACTGCCCGGGCCGC--------CCTCAGTAACAGTCTCCAGTCACGGACA--AGCTGGTAAAATGGAACCAAATCAACTGTTCAATGGATTTGGTCCCCTTCAACCAGCTGT--AGCTGGTAAAATGGAACCAAATCACCTCTTCAATGGATTTGGTCCCCTTCAACCAGCTGT--GCTGGTCAAACGGAACCAAGTCC-GTCTGCCTGAGAGGTTTGGTCCCCTTCAACCAGCTA--GCTGGTCAAAAGGAACCAGATCGCCTC-TCCACCTGATTTGGTCCCCTTCAACCGGCTG--TATGGCTTTTTATTCCTATGTGATCCTGCTGCTCAC-TCATATAGGGATTGGAGCCGTGCA--TATGGC-TTTTTATTCCTATGTGATAGTAATAAAGT-CTCATGTAGGGATGGAAGCCATGAA--TATGGCTTTTTATTCCTATGTGATTGCTG-CTTTGAACTCATGTAGGGCTGAAAGCCATGGG--ACGGGTATTCTTGGGTGGATAATACGGATTACGTTGTTATTGCTTAAGAATACGCGTAG--ACGGGTATTCTTGGGTACATAATACGGATGGCGCTGTTATTGCTTGAGAATACGCGTAG--AGCTGGTGTTGTGAATCAGGCCGTCGCCA-ATCTGAGAACGGCTACTTCACAACACCAGGGT--AGCTGGTGTTGTGAATCAGGCCGACGAGCAGCGAGTCCTAATACCCGGCTATTTCACTACACCAGGGT--TCTACAGTGCATGTGTCTCCAGGGACACTAGA---CAGCTGGAGACACAGCTCTGTTGGATA--CAGTGGTTTTACCCTATGGTAGGTTACGTCATGCTGTTCTACCACAGGGTAGAACCACGGAC------------------------------------------------------------------CATAAAGTAGAAAGCACTACTAA-CAGCGCT-GTAGGGTGTAGTGTTTCCTACTTTATGGA-----------------------------------------------------------------GGTGCAGTGCTGCATCTCTGGTCAGTTGTGAGTCTGAGATGAAGCACTGTAGCTC--GGATATCATCGTATACTGTAAGTTTGCTAT-GAGACACTACAGTATAGATGATGTACTA--GTCCAGTTTTCCCAGGAATCCCTTAGGTGCT--GAGATGGGGATTCCTGGAAATACTGTTCT--TGAGAACTGAATTCCACGGGTTGTGATTGCAACT-CTGACAGACCCGTGGGGCTCAGTTCTTGA--TGAGAACTGAATTCCATAGGCTGTGAGTTG---ATGAGGATGC-CCTAGGGATTCAGTTCCACA----------------------------------------------------------------------GCGGAATCACCTCTGCACAAACTCGTCTTCTG---AA-CCAGTGTGCGGAGATGCTTCCGCCG--AAAGTTCTGTGACACTCAGACTCTGATTATGATAGAAGTCAGTGCACTACAGAACTTTGT--CAGGTTCTGTCATGCACTCGGACCTGGACT--CTG-GAGCGGTCAGTGCATGACAGAACTTGGG--GAAGTTCTGTTATACACTCAGACT---------------TCAGTGCATCACAGAACTTTGT---------------------------------------------------------------TCTCCCAACCCTTGTACCAGAGCATAAACTG------AACCCCTGGTACGGGGCCGTGGGAGAGG--TCATTTTTGTGATCTGCAGCTTAGTACTCT--GGCTCCAGTTGCATAGTCACAAAAGTGATC--TCATTTTTGTGATGTTGCAGCTAGTAATATGAGCCCAGTTGCATAGTCACAAAAGTGATC----------------------------------------------------------------TTAATGCTAATCGTGATAGGGGTTTTCT------CTGTCT-GACTGACCCCTG-CCCGTTAGCATTAGCA--AACATTCAACGCTGTCGGTGAGTTTGGAATT-AAAGTA----GAAACCATCGACCGTTGATTGTACC--AACATTCAACGCTGTCGGTGAGTTT-GAGATAGA------GAAGAAACCATCGACCGTTGACTGTACC--AACATTCAACGCTGTCGGTGAGTTTG----GGCAGTAGAGGTTAAACCACCGACCGTTGAGTGTACC--AACATTCATTGCTGTCGGTGGGTTTAACTCTGAGGACAAGCTCACTGAACAATGAATGGA--AACATTCATTGCTGTCGGTGGGTTTT-TG-TCTG-AATCAACTCACTGATCAATGAATGCAAA--AACATTCATTACTGTCGGTGGGTTGTGATAA-ATGAAAAAAACTCACCGCCAGATGAATGCCA--CTTTATCACTTTTCCAGCCCAGCTTTCTGGT--TCTAGCCGTTGGACGGAGAATTGATAAGGGT--TGATATGTTTGATATATTAGGTTGTTATTTAAT-CCAACTATATATCAAACATATTCCTA--TGATATGTTTGATATTAGGTTGTTAC-----GCTAGACC-TC-ACCTGAATATCAGACATATTCCTA--CAACGGAATCCCAAAAGCAGCTGTTGTCTCCAGAGCATTCCAGCTGCAGTTGGATTTCGTTCCC--CTGACCTATGAATTGACAGCCAGTTCTC-TCTGACCCCTCTGGCTGCCAATTCCATAGGTCACAG--ATGACCTATGAATTGACAGACAGTATATTT----AGATTGTCTGTCATTTCTGTAGGCCAAAG--CGGGTCTTTGCGGGCGAGGTGAGGGC---TT-TC--GGTTCAACTGG-CCTTCAAAGTCCCAGT--CGGGGTTTTGAGGGCGAGATGAGTTT-GT---GTTTTATCCAACTGGCCCACAAAGTCCCGCT--AGGGACTTTCAGGGGCAGCTGTGTTTTACTGACCCA-GTCATAATGCCCCTAAAAATCCTTAT--AGGGACTTTTGGGGGCAGATGTGTTTCCAT-TGCACTATCATAATGCCCCTAAAAATCCTTA--TGTAACAGCAACTCCATGTGGAAGGG----TCTCC---TGGTTCCAGTGGAGCTGCTGTTATCTT--TGTAACAGCAACTCCATGTGGATTATG--CTGATTTCCAGTGGAGAGGCTGTTACTTT--TAGGTAGTTTCCTGTTGTTGGG----------------ACAAGAACATCAAACCACCTGA----TAGGTAGTTTCATGTTGTTGGGATTGAATTT--TGAACTCGGCAACAAGAAACTGTCTGAG--TAGGTAGTTTCCTGTTGTTGGGGCT----CCACCTTTCTCTCGACAGCACGACACTGCCTTCA--CCCAGTGTTTAGACTACCTGTTCACTGCTCCAAGATTGTACAGTAGTCTGCACATTGGTTA-------------------------------------------------------------------CCCAGTGTTCAGACTACCTGTTCAGGACAATGCTGTTGTACAGTAGTCTGCACATTGGTTA--TTCCTATGCATATACTTCTTTGAAA-TGTGGTTCTAAAGAGGCATAAGGCATGGGAAAA--AGTGGTTCTTAACAGTTCAACAGTTCTCTGGCCTAATTGTGAAATGTTTAGGACCACTTG--TTCCCTTTGTCATCCTATGCCTGAGAATATATGAAGGGGGCTGGGAAGGCAAAGGGACGT--TTCCCTTTGTCATCCTATGCCTGGAAGTCAAAATGGGGCAGGGACAGCAAAGGGATGA---------------------------------------------------------------TCCTTCATTCCACCGGAGTCTGTTTC-GTAC-CT-AATCAGATTTCAGTGGAGTGAAGCACA----------------------------------------------------------------------------------------------------------------------------------AAGCTTTTGGCCCAGATTATACCTGACATTCCC---GTATAAGACGAGCAAAAAGCTTGT----------------------------------------------------------------AGCCACTGACTAACGCACATTGTGCT-GTTGG--CGACGCCACTGTGCGTGTGACAGCGGCTAA--TGCCTGTCTACACTTGCTGTGCAGAACATCCTCTCACCTGTACAGCAGGCACAGACAGGCAGT--TAATCTCAGCTGGCAACTGTGAGATGCTAACCAATT-CTCCCACAGTGGCATCTGGGATTATG--AAATCTCTGCTGGCAAATGTGGTGTCACGG-TAG-CAATCGCACAATTACCTGTAGAGATTCTG--TACTGCATCAGGAACTGATTGGATAATAATCAGTCACCATCAGTTCCTAATGCATTGCC--TTGTGCTTGATCTAACCATGTGGTTGCAAGGTATG---AGTAAAACATGGTTCTGTCAAGCACCATG--TTGTGCTTGATCTAACCATGTGGTG--GAACAATATAAACAGAACATGGTTCTGTCAAGCACCACG---------------------------------------------------------------------TGATTGTCCAAACGCAATTCT-------------------------------------------------TGATTGTCCAAACGCAATTCTTGTGCGAGTTTGCGG--CCAA-CCGAGAATTGTGACTGGACATCTGT--ACCTGGCATACAATGTAGAATTCTGTATTTGTTAA-GCAACAGCTACATTGTCTGCTGGGTTTC--CGCTCAGTAGTCAGTGTAGATCCTGTA--TTCTAATCAGCAGCTACATCTGGCTACTGGGTCTC--TGCTCAGTAGTTGGTGTAGGATCTGTCTGACATGATTAAGAACAGCTACATCTGATTACTGGGTCAC--CGTGTATTTGACAAGCTGAGTT-GGACACTCCG--TGTGGTTGAGTGTCAGTTTGTCAAATACCCTAA----------------------------------------------------------------AACAATATCCTGACGCT---GAGTGA-CTGCGCTC-GGAG-ACTCCAGCATCAGTGATTTTGTTGA------------------------------------------------------------------GCGCC-AGCCCCTCGCACAA-ACCG---GTCCTCAGCGATTTGTTCGTTCGGCTCGCGTGA--AATGACACGATCACTCCCGTTGAGCGGACAGCCA-AGAAGCCATCGGGAATATCGTGTCCGTCC--ACTTTAACATGGAGGTGCTTTCTGTGATTTAAA-------AAGTAAGTGCTTCCATGTTTTAGTAG--GCTTTAACATGGGGGTACCTGCTACGTAA--GAAAAGTAAGTGCTTCCATGTTTCAGTGG--ACTTAAACGTGGATAAACTTGCTTT-A---CTTTTAAA---GTAAGTGCTTCCATGTTTTAGTGA--CCTTTAACAT-GGAGGTGCTTGCTGTGAGTT--TGAAAAATTAAGTGCTTCCATGTTTTAGTTG--AAACCGTTACCATTACTGAGTTT--AGTAATGGTAACGGTTCTC--TATGTGCCCTTGGACTACATCGTGGAAGCCAGCACCATGCAGTCCATGGGCATATACA-----------------------------------------------------------------TCAGTAACAAAGATTCATCCTTGTGTCCT----GTAAGCAACAGGGAGGGTCTTTGTCACTGAGT--TTAAGACTTGTAGTGATGTTTAGCTC-ATCT-CCACGTGAACATCACTGCAAGTCTGTGCT-----------------------------------------------------------------GAAATCAAGGATGGGTGAGACCTCTTGCACAAG-TGGAAGGCGACCCATACTTGGTTTCAG------------------------------------------------------------------AATACCTCAGTCTTATCAGGTGTTCTTTCAA--TTCACCTGGCAATACTGAGGTTGTGT--CCACCTCCCCTGCAAACGTCCAGTGACGCAGACGTAATGGACGTTGGCTCTGGTGGTGCTG--TACAGTGATCAGGTTACGATGGATTT-CTCAAGTAACAACCTCGTAGCTCGGTCACGATATC--AGGACTGTCTAACCTGAGAATGGTGATGTGTGAGGGTCAATCTCAGGTTCGTCAGCCCATG-----------------------------------------------------------------------------------------------------------------------------------CAGGTCCAATCTCACATGTCCTGTATAGAATA-AAGGGGGATATATGTGGTCAGACCTATC-------------------------------------------------------------------------------------------------------------------------------- [12359]
Gga    TGAGGTAGTAGGTTGTATAGTTTAGAATTACACCAAGGGAGATAACTGTACAACCTCCTAGCTTTCC--------------------------------------------------------------------------TGAGGTAGTAGGTTGTATGGTTTAGAGTTACACCCTGGGAGTTAACTGTACAACCTTCTAGCTTTCC--TGAGGTAGTAGGTTGTATAGTTTTAGGGTCATACCCGCAACTGGGAGATAACTATACAATCTACTGTCTTTC--TGAGGTAGTAGGTTGTATAGTTTTAGGGTTATGCC--CTGCCTGTCAGATAACTATACAATCTACTGTCTTTC--TGAGGTAGTAGATTGTATAGTTGGGGGCTCACACGCCCGGCTCGGAGATAACTATACAGTCTACTGTCTTCC--TGAGGTAGTAGATTGAATAGTTGTGGAGTCCT--ATCCTCCCTTTGAGCTAACTATACAATCTACTGTCTTTC--TGAGGTAGTAGATTGTATAGTT-GTAGGGTAGTTA-TTTTACCCTGTTCAGGAGATAACTATACAATCTATTGCCTTCC--TGAGGTAGTAGGTTGTGTGGTTTCAGGGTAGTGA-TTTTGCCCCAATCAGGAGATAACTATACAACCTACTGCCTTCC------------------------------------------------------------------------------------------------------TGAGGTAGTAGGTTGTATAGTTTGGTGGGAGGGATTCTGTCCCATTTCAGGTGATAACTATACAGTCTATTGCCTTCC--AGAGGTAGTGGGTTGCATAGTTTTAGGGCAGGGATTTTGCTC-ACAAGGAGGTAACTATACAACCTGCTGCCTTTC--TGAGGTAGTAGTTTGTGCTGTTGGTCGGGT-TGTGACATTGCCCGCTGTGGAGATAACTGCGCAAGCTACTGCCTTGC--TGAGGTAGTAGTTTGTACAGTTT-GAGGGTCTATGATACCACCCGGTA-CAGGAGA-TAACTGTACAGGCCACTGCCTTGC--------------------------------------------------------------------------------ACATACTTCTTTATATGCCCATATGAACCTGGCAA-TCTATGGAATGTAAAGAAGTATGTAT--ACATACTTCTTTATGTACCCATATGAACATACAAT-GCTATGGAATGTAAAGAAGTATGTAT--ACATGCTTCTTTATATCCCCATATGGATTAGGCTGCTATGGAATGTAAGGAAGTGTGTGG--ACATACTTCTTCATATGCCCATATGGAGTCGGCCGGCGTTATGGAATGTTAAGAAGTATGTAT--TGGAAGACTAGTGATTTTGTTGTTTTTAGATAATTAAATTGACAACAAATCACAGTCTGCCATA--TGGAAGACTAGTGATTTTGTTGTTGT---ATGGCTCATCCCACCACAACAAGTCACAGTCTGCCTTA--TGGAAGACTAGTGATTTTGTTGTTAT--GATTTATAAAGGTGACAACAAATCATAGCCTGCCATA--TGGAAGACTTGTGATTTTGTTGTT---------------------------------------------CATCTTACTAGACAGTGCTGGATTTCTTGGATC-TATTCTAACACTGTCTGGTAACGATGTT---------------------------------------------------------------------CATCTTACTGGGCAGCATTGGATGTTCTCTGTTTTTCTAATACTGCCTGGTAATGATGAT--------------------------------------------------------------------GTCTTACCAGGCAAAGTTAGATC-TA-GCTATTTCTGTCTAATACTGTCTGGTAATGCCGT--------------------------------------------------------------TCTTTGGTTATCTAGCTGTATGAGTGGTGTCGATT-CTTCATAAAGCTAGATAACCGAAAGTA--TCTTTGGTTATCTAGCTGTATGAGTGTTTTGGTCT-TCATAAAGCTAGATAACCGAAAGTA--TCTTTGGTTATCTAGCTGTATGAGTGTTGTGGAGCCATCATAAAGCTAGATAACCGAAAGTA--TCTTTGGTTATCTAGCTGTATGAGTGTATGTGA-TATCATAAAGCTAGAGAACCGAATGTA--TACCCTGTAGATCCGAATTTGTGTAAA-GGAAGTT-----GGGTCACAAATTCGTATCTA--GGGGAATA--TACCCTGTAGAACCGAATTTGTGTGATATTCATATAGTCACAGATTCGATTCTAGGGGAATA--TACCCTGTAGACTCGAATTTGTGTGAGCGTCT-CCGAGTCGCAAATTCGTCTCTAGGGGAATA--AACCCGTAGATCCGAACTTGTGGT-CATATTC-----CAC-ACAAGCTTGTATCTATAGGTATG----------------------------------------------------------------AACCCGTAGATCCGATCTTGTGTTGAAATGCAC-TGCACAAGCTCGCTTCTATGGGTCTG--TCCCTGAGACCCTAACTTGTGATGTTTAGCTTT-TAAATCCACGGGTTAGGCTCTTGGGAGCT-------------------------------------------------------------------TCCCTGAGACCCTAACTTGTGAGG---TTTTGTAGCAACAATCACAAGTCAGGCTCTTGGGACCT--TAGCAGCACATAATGGTTTGTGGGTTTTGAAAAGG--TGCAGGCCATATTGTGCTGCCTCA--TAGCAGCACATCATGGTTTGCA-TGCTGTAG--TGAAGATGCGAATCATTATTTGCTGCTTTA------------------------------------------------------------------TAGCAGCACATCATGGTTTGTAGGGA--CA-AGGAGATACAGACCATTCTGGGCTGCCTCA--TAGCAGCACGT-AAATATTGG-TGTTAAAA--CTGTA-AATATCTCCAGTATTAACTGTGCTGCTGAA--TAGCAGCACGTAAATATTGGTGTAGTAAAA-TAAACCTT---AAACCCCAATATTA-TTGTGCTGCTTAA--------------------------------------------------------------------------TAGCAGCACGT-AAATACTGGAGTGGGGGATCGCCT---GTTGCTCTCCAGTATTG-CATTGCTGCTTTA--CAAAGTGCTTACAGTGCAGGTAGTGATATA-TAGAACCTACTGCAGTGAAGGCACTTGTAGC--AAAAGTGCTTACA-GTGCAGGTAGAGCTC--AGCACCTACTGCAGTATAAGCACTTCTGGC---------------------------------------------------------------------------------------------------------------------------------TAAGGTGCATCTAGTGCAGATAGTGAAGTAGATTAGCATCTACTGCCCTAAGTGCTCCTTCTGGC--TAAGGTGCATCTAGTGCAGTTAGTGACGTAGCGTAGAATCTACTGCCCTAAATGCTCCTTCTGGC-------------------------------------------------------------------TAAAGTGCTTATAGTGCAGGTAGTGTT-CA---CTAATCTACTGCATTATAAGCACTTAAAGT--CAAAGTGCTCATAGTGCAGGTAGCTTGG--CATTGGA-CCTACTGTAATGTGGGCACTTACAGT--CAAAGTGCTGTTTGTGCAGGTAG----------------------------------------------------------------------------------------------------------AGTTTTGCATAGTTGCACTACAGGAAGAATGTAGTTGTGCAAATCTATGCAAAACTGA--------------------------------------------------------------AGTTTTGCAGGTTTGCATCCAGCTGTATGATA---CTCTGCTGTGCAAATCCATGCAAAACTGA--AGTTTTGCAGGT-TTGCATCCCAGC--------------TTGCT--------AAAATTGCTGTGCAAATCCATGCAAAACTGA-----------------------------------------------------------------------------------------------------------------------------------------TAGCTTATCAGACTGATGTTGACTGTTGGA-TCTCATGGCAACAACAGTCGGTAGGCTGTC--AGTTCTTCAGTGGCA-AGCTTTATGTCCTTCTCTAGTAGCTAAAGCTGCCAGTTGAAGAACTGT--------------------------------------------------------------------GGGGTTCCTGGTGATGCGATTTTTTACCCCATG-GCCCAAAATCACATTGCCAGGGATTTCCA--GGGTTCCTGGCATGATGATTTGTGAGTTAAGATTAAAATCACATTGCCAGGGATTACCAC----------------------------------------------------------------------------------------------------------------------------------------GTGCCTACTGAGCTGACACGCAGTCG---TTGGTCGCACACTGGCTCAGTTCAGCAGGAACAG--GTGCCTACTGAGCTGATAT-CAGTTCTGATTTTACATACTGGCTCAGTTCAGCAGGAACAG----------------------------------------------------------------------------------------------------------------------------------TTCAAGTAATCCAGGATAGGCTGTG-GTCTGG-CAGTC---AGCCTGTTCTAGGTTACTTGGCTC--TTCAAGTAATCCAGGATAGGCTGTGGTCTGGC--AGTCAGCCTGTTCTAGGTTACTTGGCTC--TTCAAGTAATCCAGGATAGGCTGTATCCATTCCTGCTGGCCTATTCTTGGTTACTTGCACT--AGGGCTTGGCGCAG-CTGTGAACAG--AG-----------CC--CGTCGTGTTCACAGTGGCTAAGTTCCGC--AGAGCTTAGCTGATTGGTGAACAGTGATTGTTTCCCTCTTTGTTCACAGTGGCTAAGTTCTGC----------------------------------------------------------------------------------------------------------------------------------------GCTGGTTTCATATGGTGGTTTAGATTTAACTATTCATTGTCTAGCACCATTTGAAATCAGTGTT--GCTGGTTTCACATGGTGGCTTAGATTTTCCCA--CTTTGTATCTAGCACCATTTGAAATCAGTGTT--ACTGATTTCTTTTGGTGTTCAGAG-TCAATAATATTTTCTAGCACCATTTGAAATCGGTTA--ACCGATTTCTCTTGGTGTTCAGAGTCTCAGTTTCT-GTCTAGCACCATTTGAAATCGGTTA-----------------------------------------------------------------TGTAAACATCCTCGACTGGAAGCTGTGAAGCAGCAGATGGGGCTTTCAGTCGGATGTTTGCAGC--TGTAAACATCCTTGACTGGAAGCTGTGAGGTGTCAGCG--GGGGCTTTCAGTCGGATGTTTACAGC--TGTAAACATCCCCGACTGGAAGCTGTA------GCAGCTTGAGCTTTCAGTCAGATGTTTGCTGC--TGTAAACATCCTACACTCTCAGCTGTG--GAAACTAAGAAAGCTGGGAGAAGG-CTGTTTACTCT--TGTAAACATCCTACACTCTCAGCTGTGAACTCGAGGTGGCTGGGAGAGGATTGTTTACGCC--TGTAAACATCCTACACTCAGCTATAACAAGTG----GTAGGGCTGGGGGGTGGATGTTTACTTC--AGGCAAGATGTTGGCATAGCTGTTAA-CCTAAAAA-CCTGCTATGCCAACATATTGTCATC--TATTGCACATTACTAAGTTGCATGTTGTCACGGCCTCAGTGCAATTTAGTGTGTGCGATACT--GTGCATTGTAGTTGCATTGCATGTGTCAGACTG-GGAGTGCAATGCCCCTGCCATGCAGCC--GTGCATTGTAGTTGCATTGCATGTGCTGGCAGTAACT--GTGCAATGTTCCTGCAGTGCAGTA--TGGCAGTGTCTTAGCTGGTTGTTGTGAGCAATAGTTAAGGAAGCAATCAGCAAGTATACTGCCCTA--AGGCAGTGTAGTTAGCTGATTGTACCCAGCG---CCCCACAATCACTAAAT-TCACTGCCATC--AGGCAGTGTAGTTAGCTGATTGCCACCAGG------ACCAATCACTAACCACACAGCCAGG--TGGCAGTGTA-TGTTAGCTGGTTGAAACTCTTG---ACATCAGCTAACACGCAGTTGCTAAC--AGGCAGTGTGCTGTTAGC-GGCTGCTG--TG--CTGAATGGAGCAGTCACTACC-ACACTGCCAC--TGGCAGTGCG--TGTTAGCTGGCTGTTGT---CCCAAGGTACCA-ACAGCTGCTCACGGCACTCCAGA--AGGCAGTGTATT-GTTAGTTAGCTGCTCTTC--ATACAC-CAGCAACTAACTACACTGCCACA--AGGTTGGGATCAGTTGCAATGCTGTGCG--TTTCTGTGGTATTGCACTTGTCCCGGCCTGT--GGGTGGGGATTTGTTGCATTACTTGTAGCTGTG--TG-TA--GAGTATTGCACTTGTCCCGGCCTGT--AGGGAC-GGG-ATGCGGTGCAGTGTTGTGCTCTCAACCA-CCAATATTGCACTCGTCCCGGCCTCC---------------------------------------------------------------ACTGTTGCTAACATGCA-ACTCTGTTGTATAAAAATTGGAATTGCACTTTAGCAATGGTGA--CGGGTGGATCACGATGC-AATTTTGATTAGTTTAGTAGGAG------AAAAATTGCACGGTATCCATCTGTA------------------------------------------------------------------------------------------------------------------------------TTTGGCACTAGCACATTTTTGCTTTGCTTTATGTGTTTTGAGCAATTATGTGTAGTGCCAATAT--TTTGGCAATGGTAGAACTCACACTGGTGCGCTCGCAGGATCCGGTGGTTCTAGACTTGCCAACTA--TATGGCACTGGTAGAATTCACTGTGCAACCCCGCGGTCAGTGAATTACCATAGGGCCATAAA--TCAGTTATCACAGTGCTGATGCTGTCTCTTGTAAAGGTACAGTACTGTGATAACTGAAG--TCGGTTATCATGGTACCGGTGCTGTATACGTGAAAGGTACAGTACTGTGATAACTGAAG--AGCTTCTTTACAGTGTTGCCTTGTGGCATGGAGTTCAAGCAGCATTGTACAGGGCTATCA--AGCTTCTTTACAGTGCTGCCTTGTTGCGTTCATGTCAAGCAGCATTGTACAGGGCTATGA--GGCTTCTTTACAGTGCTGCCTTGTTGCA-TATGGATCAAGCAGCATTGTACAGGGCTATGA--TGGAGTGTGACAATGGTGTTTG-TGTCCAATC-TATCAAACGCCATTATCACACTAAATA--CGTGTTCACAGCGGACCTTGATTTAAATGTCCATACAATTAAGGCACGCGGTGAATGCCAA--CGTGTTCACAGCGGACCTTGATTTAATGTCATACAATTAAGGCACGCGGTGAATGCCAA--CGTGTTCACAGCGGACCTTGATTTAATGTCCATACAATTAAGGCACGCGGTGAATGCCAA--TGTGTTCACTGCAGACCTTGATTT-AATGTC-ACACGATTAAGGCACGCAGTGAATGCCAA--CATTATTACTTTTGGTACGCGCTGTGACACT-TCAAACTCGTACCGTGAGTAATAATGCG--CGGGGCCGTAACACTGTCTGAGAGGTTT---ATATTTCTCACAGTGAACCGGTCTCTTT--GGGGGCCGTTAC-ACTGTAAGAGAGTGAGTAGCA-GGTCTCACAGTGAACCGGTCTCTTT---------------------------------------------------------------CTTTTTGCGGTCTGGGCTTGCTGTGCCCCC---CAGCTCTCAGGAAGCCCTTACCCCAAAAAGGAT--CTTTTTGCGGTCTGGGCTTGCTGTACATAACTACCTACCCGGGAAGCCCTTACCCCAAAAAGCAT-----------------------------------------------------------------------------------------------------------------------------------------GCCCTTTTTCTGTTGTACTACTG-GCAATTATGATGAGCAGTGCAATATTAAAAGGGCAT--GCCCTTTTTATGTTGTACTACTAGTGATCATACAC----AAAGCAGTGCAATGTTAAAAGGGCAT------------------------------------------------------------------GCTCTGACAATGTTGCACTACTGTCTGCACAAATAAAGCAGTGCAATAATATTGTCAAAGCAT--GCTCTGACTTTATTGCACTACTGTACTTCACAGCTAGCAGTGCAATAGTATTGTCAAAGCAT----------------------------------------------------------------------------------------------------------------------------------------ACCCTATCAATATTGCCTCTGCTTTT--GTGCTCAGGG-TAGTAGTGCAATATTGCTTATAGGGTCT---------------------------------------------------------------------CCTCTTT-CCCTGTTGCACTACTGTCACGGTC--GCAGC-GAGCAGTGCAATAATGAAAGGGCGT--ACCGTGGCTTTAGATTGTTACTGTGCTGCT----GGGGG-GGTAACAGTCTACAG-CCATGGTCG--ACCTTGGCTCTAGACTGC-TTACTGCTGCGTAGGGA-----CAGGACAGTAACAGTCTACAGTCATGGCTA--AGCTGGTAAAATGGAACCAAATCAACTGTTCAATGGATTTGGTCCCCTTCAACCAGCTGT--AGCTGGTAAAATGGAACCAAATCACCTCTTCAATGGATTTGGTCCCCTTCAACCAGCTGT--GCTGGTCAAACGGAACCAAGCCC-GTCTTCTTCGGAGGTTTGGTCCCCTTCAACCAGCTA--GCTGGTAAAAAGGAACCAGATCAACT--ACAACTGGATTTGGTCCCCTTCAACCAGCTG--TATGGCTTTTTATTCCTATGTGATTATACATCCCGCTTCATATAGGGATTGAAGCCGTGCA--TATGGC-TTTTTATTCCTATGTGATAGTAATAAAGT-CTCATGTAGGGATGGAAGCCATGAA--TATGGCTTTTTATTCCTATGTGATTGCTT-TTCCTAACTCATGTAGGGCGAAAAGCCATGGG--ACGGGTATTCTTGGGTGGATAATACGGATTACGTTGTTATTGCTTAAGAATACGCGTAG--ACGGGTATTCTCGGGCGGATAACACGGCC-GCGCTGTTATTGCTGGAGAATACGCGTAG--AGCTGGTGTTGTGAATCAGGCCGTCACCA-GTCGGAGAACGGCTACTTCACAACACCAGGGT--AGCTGGTGTTGTGAATCAGGCCGACGGCAAGCGCTTCCTACTATCCGGCTATTTCACTACACCAGGGT--TCTACAGTGCATGTGTCTCCAGTGTCACTCAG---CGACTGGGGACGCGGCCCTGTTGGAAT--CAGTGGTTTTACCCTATGGTAGGTTACGTCATGCTGTTCTACCACAGGGTAGAACCACGGAC------------------------------------------------------------------CATAAAGTAGAAAGCACTACTAAACAGCACT-GCAGGGTGTAGTGTTTCCTACTTTATGGA-----------------------------------------------------------------GGTGCAGTGCTGCATCTCTGGTCAATTGGGAGTCTGAGATGAAGCACTGTAGCTC--GGATATCATCATATACTGTAAGTTCACTAT-GAGACACTACAGTATAGATGATGTACTC--GTCCAGTTTTCCCAGGAATCCCTTAGGCGCT--ACGTTGGGGATTCCTGGAAATACTGTTCT--TGAGAACTGAATTCCATGGGTTGTAATTGAATCCTTTGTCAGACCCATGGGGCTCAGTTCTTCA--TGAGAACTGAATTCCATAGGCGTTAAAGCAT--CCAAAAATGC-CCTATGGATTCAGTTCTGCA--TGAGAACTGAATTCCATGGACTGGTTTCAATTCCATGCGT-TCAGTCCATGGTATTCAGTTCTCTA--GTGGAATCACTTCTGCACAAACTTGACTACTG--AAA-TCAGTGTGCGGAAATGCTTCTGCTA--AAAGTTCTGTGACACTCAGACTCTGGTTACGATAGCAGTCAGTGCACTACAGAACTTTGT--------------------------------------------------------------------GAGGTTCTGTCCTACACTCCGGCTGTGGCTATG-GGCAGTCAGTGCATCACAGAACTTGGT---------------------------------------------------------------TCTCCCAACCCTTGTACCAGTGT--------------------------------------------TCATTTTTGTGATTTGCAGCT-AGTAATCT--GGCTCCAGTTGCATAGTCACAAAAGTGATC--TCATTTTTGTGATGTTGCAGCTAGTAATATGAGCCCAGTTGCATAGTCACAAAAGTGATC----------------------------------------------------------------TTAATGCTAATCGTGATAGGGGTTTTT-------ACCTCT-GAATGACTCCTA-CATGTTAGCATTAACA--AACATTCAACGCTGTCGGTGAGTTTGGAATT-TAAGTG----AAAACCATCGACCGTTGATTGTACC--AACATTCAACGCTGTCGGTGAGTTT-GAGAACTA------AGAAAAACCATCGACCGTTGACTGTACC--AACATTCAACGCTGTCGGTGAGT----------------------ACCATCGACCGTTGAGTGTACC--AACATTCATTGCTGTCGGTGGGTTTAACTATGTGGACAAGCTCACTGAACAATGAATGCA--AACATTCATTGCTGTCGGTGGGTTTT-CA-TTGC-TATCAACTCACTGATCAATGAATGCAAA--AACATTCATTGCTGTCGGTGGGTT------------------CTCACTGATCAATGAATGCAA--CCTTATCACTTTTCCAGCCCAGCTTCTTCGC--TCTGACTGTTGGACGGAGAACTGATAAGGGT--TGATATGTTTGATATATTAGGTTGTTATTTAAT-CCAACTATATATCAAACATATTCCTA--TGATATGTTTGATATTAGGTTGTTTG-----ATTGGAAA-CC-AACTAAATATCAAACATATTCTTA--CAACGGAATCCCAAAAGCAGCTGTC-CCCGCAGCGC---CCAGCTGCCCTGGGATTTCGTTACC---------------------------------------------------------------------ATGACCTATGAATTGACAGAC--TGCTTTC--AAAATGTGCCTGTCATTTCTATAGGCCAATA--TGGGTCTTTGCGGGCGAGATGAGAGG-TTCG-TG--TCTTCAACTGG-CCTACAAAGTCCCAGT--CGGGGTTTTGGGGGCGAGATGAGCTT-AT---GTTTTATCCAACTGGCCCACAAAGTCCCGCT--AGGGACTTTCAGGGGCAGCTGTGTTTTACTAACCCA-GTCATAATGCCCCTAAAAATCCTTAT--AGGGACTTTTGGGGGCAGATGTGTTTCCAT-TACACTATCATAATGCCCCTAAAAATCCTTA---------------------------------------------------------------------TGTAACAGCAACTCCATGTGGACTACA--CTGACTTCCAGTGGAGATGCTGTTACTTT--TAGGTAGTTTCATGTTGTTGGGCTTTAAATTTTAA-ACACAAGAACATCAAACTACCTGA-T--TAGGTAGTTTCATGTTGTTGGGATTGGCTT---TTAGCTCGGCAACAAGAAACTGCCTTAA--TAGGTAGTTTCATGTTGTTGGGGCT----CCACCTTTCTCTCTACAGCACGAAACTGCCTTAA--CCCAGTGTTCAGACTACCTGTTCAGGACTACGAGATTGTACAGTAGTCTGCACATTGGTTA-------------------------------------------------------------------CCCAGTGTTCAGACTACCTGTTCAGGACAATGCTGTTGTACAGTAGTCTGCACATTGGTTA--TTCCTATGCATATACTTCTTTGAGA-GTTTGATCTAAAGAGGCATAGAGCATGGGAAAA--AGTGGTTCTTAACAGTTCAACAGTTCTCTATCATAATTGTGAAATGTTTAGGACCACTTG--TTCCCTTTGTCATCCTATGCCTGAGAATATATGAAGGGGGCTGGGAAGGCAAAGGGACGT--TTCCCTTTGTCATCCTATGCCTGGAGATCACAGTGAGGCAGGGACAGCAAAGGGATGC--TTCCCTTTGTCATCCTATGCCTGAGCGAT-GCCTGGAGGCTGGGACGGTGAAGGGAGGC--TCCTTCATTCCACCGGAGTCTGTCTC-GTAC-CT-AACCAGATTTCAGTGGAGTGAAGCACA--CCCTTCATTCCACCGGAATCTGTCAGTGCA-GAAACCAGATTTCAGTGAAATG-AAGCCCA-----------------------------------------------------------------------------------------------------------------------------------------------------------------------------------------------AGCCACTGACTAACGCACATTGTGCT-CTCGG--CGACTCCACTGTGCGTGTGACAGCGGCTAA--TGCCTGTCTACACTTGCTGTGCAGAACATCCTCTCACCTGTACAGCAGGCACAGACAGGCAGT--TAATCTCAGCTGGCAACTGTGAGCAGTTAATAA----TTCTCACAGTGGTATCTGGGATTATG--AAATCTCTGCAGGCAAATGTGATGTCTTTA-TAG-CAATCTCACAATTACCTGTAGAGATTCTA--TACTGCATCAGGAACTGATTGGATAATAATCAGTCACCATCAGTTCCTAATGCATTGCC--TTGTGCTTGATCTAACCATGTGGTTGTGAGGTATG---AGTAAAACATGGTTCTGTCAAGCACCATG--TTGTGCTTGATCTAACCATGTGGTA--GAACAATACAAATTGAACATGGTTCTGTCAAGCACCATG-------------------------------------------------------------------------------------------------------------------------------------------TGATTGTCCAAACGCAATTCTTGTGCGCTGGAGCCGTACGAA-CCAAGAATTGTGTCTGGACATCTGT--ACCTGGCATACAATGTAGATTTCTGTGTTTGTTAA-GCAACAGCTACATTGTCTGCTGGGTTTC--CGCTCAGTAGTCAGTGTAGATTCTGTCT-TTACAATCAGCAGCTACATCTGGCTACTGGGTCTC--TGCTCAGTAGTCAGTGTAGGATCTGTCCGACAGTCTCACTAACAGCTACATCTGATTACTGGGTCAC--CGTGTATTTGACAAGCTGAGTT-TGACACTCAG--TCTGGCAGAGTGTCAGTTTGTCAAATACCCCAA----------------------------------------------------------------AACAATATCCTGGTGCT---GAGTGAGTTGCACAC-AGAG-ACTCCAGCATCAGTGATTTTGTTGA--CACACTATCCTGATGCTGTCAGAGTAAGT--GGTAAAGCTCCAGCATCAGTGATTTTGTTGT--GCGTCGAGCCCCACGTGCAAGACCT---GACCTGAACGTTTTGTTCGTTCGGCTCGCGTTA--AATGACACGATCACTCCCGCTGAGCGCGCAGCCA-CAGAGCCATCGGGGATGTCGTGTCTGTCC--ACTTTAACATGGAGGTGCTTTCTGTGATTTTACAA-----AAGTAAGTGCTTCCATGTTTTAGTAG--GCTTTAACATGGAGGTACCTGCTGCCTA---CAAAAGTAAGTGCTTCCATGTTTCAGTGG--ACTTAAATGTGGATGTGCTTGCTTT-GTTCTGAAAA-----GAAAGTGCTTCCATGTTTTAGTGA--ACTTTAACAT-GGAGGTACTTGCTGGACACC--TGAAAAAGTAAGTGCTTCCATGTTTTAGTTG--AAACCGTTACCATTACTGAGTTT--AGTAATGGTAACGGTTCTG--TATGTGCCCTTGGACTACATCGTGGAAGCCAGCACCATGCAGTCCATGGGCATATACA--GCAGGCATCTTCTCAGCCTACATGTGGATTCCTAAATCTGCAGGCTGGTTAGATGGTTGTC--TCAGTAACAAGGATTCATCCTTGTGTCCA----GCAAATAACAGGGAGAATCTTTGTTACTAAGT--TTAAGACTTGTAGTGATGTTTAGATA-ATGTATTACATGAACATCACTTTAAGTCTGTGCT-----------------------------------------------------------------GAAATCAAGGGTGGGTAAGACCTTGTAGGATAACTGGCAGGCGACCCATACTTGGTTTCAG-------------------------------------------------------------------------------------------------------------------------------CCACCTCCCCTGCAAACGTCCAGTGACGCAGAGGTAATGGACGTTGGCTCTGGTGGTGATG--TACAGTGATCACGTTACGATGGATTT-CTCAAGTAACAACCTCGTAGCTTGATCACGATATC--AGGACTGTCTAACCTGAGAATGGTGAAACATGAGGGTCAATCTCAGGTTCGTCAGCCCATG--GGCTTGTTTTCCGTTGCCTGCG---GTGTGTTGCAG-TGACTCAGGCAGCGAAAGCAAGTCTG--AACAGTAAGAGTTGATGTGCGGCGAACGC------AGCCTGCATGTGAGCTCCTACTGCCGC--AAGGTCCAACCTCACATGTCCTGTATAGAATA-AGGAGGGATATATGTGGTCAGACCTATC-------------------------------------------------------------------------------------------------------------------------------- [12136]
Cli    TGAGGTAGTAGGTTGTATAGTTTAGAATTACACCAAGGGAGATAACTGTACAACCTCCTAGCTTTCC--------------------------------------------------------------------------TGAGGTAGTAGGTTGTATGGTTTAGAGTTACACCCTGGGAGTTAACTGTACAACCTTCTAGCTTTCC--TGAGGTAGTAGGTTGTATAGTTTTAGGGTCATACCCGCAACTGGGAGATAACTATACAATCTACTGTCTTTC--TGAGGTAGTAGGTTGTATAGTTTTAGGGCTCTGCC--CTGCCTGTCACATAACTATACAATCTACTGTCTTTC----------------------------------------------------------------------------TGAGGTAGTAGATTGAATAGTTGTGGAGTCCG--ATCCTCCCTTTGAGCAAACTATACAATCTACTGTCTTTC--TGAGGTAGTAGATTGTATAGTT-GTAGGGTAGTTA-TTTTACCCTGTTCAGGAGATAACTATACAATCTATTGCCTTCC--TGAGGTAGTAGGTTGTGTGGTTTCAGGGTAGTGA-TTTTGCCCCAGTCAGGAGATAACTATACAACCTACTGCCTTCC------------------------------------------------------------------------------------------------------TGAGGTAGTAGGTTGTATAGTTTGGTGGGAGGGATTTGATCCCATTTCAGGTGATAACTATACAGTCTATTGCCTTCC--AGAGGTAGTAGGTTGCATAGTTTTAGGGCAGGGATTTTGCTC-ACAAGGAGGTAACTATACAACCTGCTGCCTTTC--TGAGGTAGTAGTTTGTGCTGTTGGTCGGGT-TGTGACATTGCCCGCTGTGGAGATAACTGCGCAAGCTACTGCCTTGC--TGAGGTAGTAGTTTGTACAGTTT-GAGGGTCTATGATACCACCCGGTA-CAGGAGA-TAACTGTACAGGCCACTGCCTTGC--------------------------------------------------------------------------------ACATACTTCTTTATATGCCCATATGAACCTGGGAA-GCTATGGAATGTAAAGAAGTATGTAT--ACATACTTCTTTATGTACCCATATGAACATACAAT-GCTATGGAATGTAAAGAAGTATGTAT--ACATGCTTCTTTATATCCCCATAGGGATTAGGCTGCTATGGAATGTAAGGAAGTGTGTGG--ACATACTTCTTCATATACCCATATGGAGTCGGCCGGCGTTATGGAATGTTAAGAAGTATGTAT--TGGAAGACTAGTGATTTTGTTGTTTTTAGATAACTAAATTGACAACAAATCGCAGTCTGCCATA--TGGAAGACTAGTGATTTTGTTGTTGT---ATGGCTCATCCCACCACAACAAGTCACAGTCTGCCCTA--TGGAAGACTAGTGATTTTGTTGTTCT--GATTTATAAAGGTGACAACAAATCATAGCCTGCCACC--TGGAAGACTTGTGATTTTGTTGTTTCCAATGTCAACGGGAGCGAACAACAAATCCCAGTCT-CCTCC--CATCTTACTAGACAGTGCTGGATTTTTTGGATC-TACTCTAACACTGTCTGGTAACGATGTT---------------------------------------------------------------------CATCTTACTGGGCAGCATTGGATGTTTTCTGTCTTTCTAATACTGCCTGGTAATGATGAT--------------------------------------------------------------------GTCTTACCAGGCAAAGTTAGATC-TA-GCTATTTTTGTCTAATACTGTCTGGTAATGCCGT--------------------------------------------------------------TCTTTGGTTATCTAGCTGTATGAGTGGTGTCGATT-CTTCATAAAGCTAGATAACCGAAAGTA--TCTTTGGTTATCTAGCTGTATGAGTGTTTTGGTCT-TCATAAAGCTAGATAACCGAAAGTA--TCTTTGGTTATCTAGCTGTATGAGTGTTGTGGAGCCATCATAAAGCTAGATAACCGAAAGTA--TCTTTGGTTATCTAGCTGTATGAGTGTATGTGA-TATCATAAAGCTAGAGAACCGAATGTA--TACCCTGTAGATCCGAATTTGTGTAAA-GGAAGTT-----GGGTCACAAATTCGTATCTA--GGGGAATA--TACCCTGTAGAACCGAATTTGTGTGATATTCATATAGTCACAGATTCGATTCTAGGGGAATA--TACCCTGTAGACTCGAATTTGTGTGAGCGTCT-CCCAGTCACAAATTCGTCTCTAGGGGAATA--AACCCGTAGATCCGAACTTGTGGT-CATATTC-----CAC-ACAAGCTTGTATCTATAGGTATG----------------------------------------------------------------AACCCGTAGATCCGATCTTGTGTTGAAACGCAC-TGCACAAGCTCGCTTCTATGGGTCTG--TCCCTGAGACCCTAACTTGTGATGTTTAGCTTT-TAAATCCACGGGTTAGGCTCTTGGGAGCT-------------------------------------------------------------------TCCCTGAGACCCTAACTTGTGAGG---TTTTTTAGCAACAATCACAAGTCAGGCTCTTGGGACCT--TAGCAGCACATAATGGTTTGTGGGTTTTGAAAAGG--TGCAGGCCATATTGTGCTGCCTCA--TAGCAGCACATCATGGTTTGCA-TGCTCTAA--TAAAGATGCGAATCATTATTTGCTGCTTTA------------------------------------------------------------------TAGCAGCACATCATGGTTTGTAGGGA--CA-AGGAGATACAGACCATTCTGGGCTGCCTCA--TAGCAGCACGT-AAATATTGG-TGTTAAGA--CTGTA-AATATCTCCAGTATTAACTGTGCTGCTGAA--TAGCAGCACGTAAATATTGGTGTAGTAAAA-TAAACCTT---AAACCCCAATATTA-TTGTGCTGCTTAA--------------------------------------------------------------------------TAGCAGCACGT-AAATACTGGAGTTTAGGATTGCCT---GTTGCTCTCCAGTATTG-CATTGCTGCTTTA--CAAAGTGCTTACAGTGCAGGTAGTGATATA-TAGAACCTACTGCAGTGAAGGCACTTGTAGC--AAAAGTGCTTACA-GTGCAGGTAGAGTTT--AGGATCTACTGCAGTATAAGCACTTCTGGC---------------------------------------------------------------------------------------------------------------------------------TAAGGTGCATCTAGTGCAGATAGTGAAGTAGATTAGCATCTACTGCCCTAAGTGCTCCTTCTGGC--TAAGGTGCATCTAGTGCAGTTAGTGAAGTAGCGTAGAATCTACTGCCCTAAATGCTCCTTCTGGC-------------------------------------------------------------------TAAAGTGCTTATAGTGCAGGTAGTGTT-CA---CTAATCTACTGCATTATAAGCACTTAAAGT--CAAAGTGCTCATAGTGCAGGTAGCTTTG--AATTGAA-CCTACTGTAATGTGGGCACTTATAGT-----------------------------------------------------------------------------------------------------------------------------------AGTTTTGCATAGTTGCACTACAAGAAGAGTGTAGTTGTGCAAATCTATGCAAAACTGA--------------------------------------------------------------AGTTTTGCAGGTTTGCATCCAGCTGTATGATA---CTCTGCTGTGCAAATCCATGCAAAACTGA--AGTTTTGCAGGT-TTGCATCCCAGC--------------TTACT--------AAAATTGCTGTGCAAATCCATGCAAAACTGA-----------------------------------------------------------------------------------------------------------------------------------------TAGCTTATCAGACTGATGTTGACTGTTGGA-TCTCATGGCAACAACAGTCGGTAGGCTGTC--AGTTCTTCAGTGGCA-AGCTTTATGTCCTTCTCTAGTAGCTAAAGCTGCCAGTTGAAGAACTGT--------------------------------------------------------------------GGGGTTCCTGGCGATGCGATTTTTTACCGTCTC-GCCCAAAATCACATTGCCAGGGATTTCCA--GGGTTCCTGGCATGATGATTTGTGACTTAAGATTAAAATCACATTGCCAGGGATTACCAC----------------------------------------------------------------------------------------------------------------------------------------GTGCCTACTGAGCTGATTTGCAGTTGCT-TTGG--TTAAACTGGCTCAGTTCAGCAGGAACAG--GTGCCTACTGAGCTGATAT-CAGTTCTGATTTCACACACTGGCTCAGTTCAGCAGGAACAG----------------------------------------------------------------------------------------------------------------------------------TTCAAGTAATCCAGGATAGGCTGTG-ATCTGGGCAGTC---AGCCTGTTCTTGGTTACTTGGCTC--TTCAAGTAATCCAGGATAGGCT------------------CCTGTTCCCGGTTACTTGTCCC--TTCAAGTAATCCAGGATAGGCTGTATCCATCCGAGCTGGCCTATTCTTGGTTACTTGCACT--AGGGCTTAGCCCAC-CTGTGAACAG--AGTT---GGCAG-CC-GCGTCGTGTTCACAGTGGCTAAGTTCCGC--AGAGCTTAGCTGATTGGTGAACAGTGATTGTTTCCCTCTTTGTTCACAGTGGCTAAGTTCTGC----------------------------------------------------------------------------------------------------------------------------------------GCTGGTTTCATATGGTGGTTTAGATTTAACTATTCATTGTCTAGCACCATTTGAAATCAGTGTT--GCTGGTTTCACATGGTGGCTTAGATTTTCCCA--CTTTGTATCTAGCACCATTTGAAATCAGTGTT--ACTGATTTCTTTTGGTGTTCAGAG-TCAATAATATTTTCTAGCACCATTTGAAATCGGTTA--ACCGATTTCTCTTGGTGTTCAGAGTCTCAGTTTTT-GTCTAGCACCATTTGAAATCGGTTA-----------------------------------------------------------------TGTAAACATCCTCGACTGGAAGCTGTGAAGCAGCAGATGGGGCTTTCAGTCGGATGTTTGCAGC--TGTAAACATCCTTGACTGGAAGCTGTGAGGTGCGAGCA--GGAGCTTTCAGTCGGATGTTTGCAGC--TGTAAACATCCCCGACTGGAAGCTGTT-------CCCGTCCAGCTTTCAGTCAGATGTTTGCTGC--TGTAAACATCCTACACTCTCAGCTGTG--GAAACTAAGAAAGCTGGGAGAAGG-CTGTTTACTCT--TGTAAACATCCTACACTCTCAGCTGTGAACT-GAGGTGGCTGGGAGAGGATTGTTTACTCC--TGTAAACATCCTACACTCAGCTGTGACAAGTG----GTGGGGATGGG-GGTGGATGTTGCCTTC--AGGCAAGATGCTGGCATAGCTGTTGA-ACTGAGAA-CCTGCTATGCCAACATATTGCCATC--TATTGCACATTACTAAGTTGCATGTTGTCACGGCCTCAGTGCAATTTAGTGTGTGCGATACT--GTGCATTGTAGTTGCATTGCATGTGTCAGACTG-GGAGTGCAATGCCCCTGCCATGCAGCC--GTGCATTGTAGTTGCATTGCATGTTGTGGCAGTAACT--GTGCAATGTTCCTGCAGTGCAGTA--TGGCAGTGTCTTAGCTGGTTGTTGTGAGCAATAGTCAAGGAAGCAATCAGCAAGTATACTGCCCTA--AGGCAGTGTAGTTAGCTGATTGTAACCACTG---CTCCGCAATCACTACAC-TCACTGCCATC--AGGCAGTGTAGTTAGCTGATTGCCAAAAGT------ACCAATCACTAGCCACACAGCCAGG--TGGCAGTGTG-TGTTAGCTGGTTGAAATTCTGA----CATCAGCTAACATGCAGTTGCTATC--AGGCAGTGTACTGCTAGCTGGCTGCCG--TA-TCTGGATGGAGCAGTCACTCCT-GCACTGCCAC--TGGCAGTGCA--TGTTAGCTGGCTGTTGTG--TCTGATGTGTCA-ACAGCTGCTAGCTGTGCTCCACA--AGGCAGTGTATT-GTTAGTTAGCTGTTCTTC--ATACAC-CAGCAACTGACTACACTGCCACA--AGGTTGGGATCAGTTGCAATGCTGTGTG--TGTCTCTGGTATTGCACTTGTCCCGGCCTGT--GGGTGGGGATTTGTTGCATTACTTGTAGCTGTA--TG-TA--GAGTATTGCACTTGTCCCGGCCTGT--AGGGAC-GGG-ATGCGGTGCAGTGTTGTGCTCTCGCCTA-CCAATATTGCACTCGTCCCGGCCTCC---------------------------------------------------------------ACTGTTGCTAATATGCA-ACTCTGTTGTATAAAAATTGGAATTGCACTTTAGCAATGGTGA--CGGGTGGATCACGATGC-AATTTTGATTAGTTTAGTAGGAG------AAAAATTGCACGGTATCCATCTGTA------------------------------------------------------------------------------------------------------------------------------TTTGGCACTAGCACATTTTTGCTTTGATTTGTAGCTTTTGAGCAATTATGTGTAGTGCCAATAT--TTTGGCAATGGTAGAACTCACACTGGTGCGGTAGCAGGATCCGGTGGTTCTAGACTTGCCAACTA--TATGGCACTGGTAGAATTCACTGTGCAACCCCGCGGTCAGTGAATTACCATAGGGCCATAAA--TCAGTTATCACAGTGCTGATGCTGTCTCTTGTAAAGGTACAGTACTGTGATAACTGAAG--TCGGTTATCATGGTACCGGTGCTGTATACGTGAAAGGTACAGTACTGTGATAACTGAAG--AGCTTCTTTACAGTGTTGCCTTGTGGCATGGAGTTCAAGCAGCATTGTACAGGGCTATCA--AGCTTCTTTACAGTGCTGCCTTGTTGCGTTCATGTCAAGCAGCATTGTACAGGGCTATGA--GGCTTCTTTACAGTGCTGCCTTGTTGCA-TATGGATCAAGCAGCATTGTACAGGGCTATGA--TGGAGTGTGACAATGGTGTTTG-TGTCCTGGC-TATCAAACGCCATTATCACACTAAATA--CGTGTTCACAGCGGACCTTGATTTAAATGTCCATACAATTAAGGCACGCGGTGAATGCCAA--CGTGTTCACAGCGGACCTTGATTTAATGTCATACAATTAAGGCACGCGGTGAATGCCAA--CGTGTTCACAGCGGACCTTGATTTAATGTCCATACAATTAAGGCACGCGGTGAATGCCAA--CGCGTTCACCGCAGACCTTGATTT-AATGTC-ACACAATTAAGGCACGCGGTGAATGCCAA--CATTATTACTTTTGGTACGCGCTGTGACACT-TCAAACTCGTACCGTGAGTAATAATGCG--CGGGGCCGTAACACTGTCTGAGAGGTTT---ACATTTCTCACAGTGAACCGGTCTCTTT--GGGGGCCGTTAC-ACTGTAAGAGAGTGAGTAGCA-GGTCTCACAGTGAACCGGTCTCTTT---------------------------------------------------------------CTTTTTGCGGTCTGGGCTTGCTGTTCCTCCCG-CAGCACTCAGGAAGCCCTTACCCCAAAAAGTAT--CTTTTTGCGGTCTGGGCTTGCTGTACATAACTACCTACCCGGGAAGCCCTTACCCCAAAAAGCAT-----------------------------------------------------------------------------------------------------------------------------------------GCCCTTTTTCTGTTGTACTACTG-GCAATTATGATGAGCAGTGCAATATTAAAAGGGCAT--GCCCTTTTTATGTTGTACTACTGGTGATCATGCAC--AAAAAGCAGTGCAATGTTAAAAGGGCAT------------------------------------------------------------------GCTCTGACAATGTTGCACTACTGTCTGCACAAATAAAGCAGTGCAATAATATTGTCAAAGCAT--GCTCTGACTTTATTGCACTACTGTACTTCCCAGCTAGCAGTGCAATAGTATTGTCAAAGCAT----------------------------------------------------------------------------------------------------------------------------------------ACCCTATCAATATTGCCTCTGCTTTT--GTGATCAGGG-TAGTAGTGCAATATTGCTTATAGGGTCT---------------------------------------------------------------------CCTCTTT-CCCTGTTGCACTACTGTCACGGTC--GCAGC-GAGCAGTGCAATAATGAAAGGGCGT--ACCGTGGCTTTAGATTGTTACTGTGCCGCT----GGGGG-GGTAACAGTCTACAG-CCATGGTCG--ACCTTGGCTCTAGACTGC-TTACTGCTGCGTAGGGA-----CAGGACAGTAACAGTCTACAGTCATGGCTA--AGCTGGTAAAATGGAACCAAATCAACTGTTCAATGGATTTGGTCCCCTTCAACCAGCTGT--AGCTGGTAAAATGGAACCAAATCACCTCTTCAATGGATTTGGTCCCCTTCAACCAGCTGT--GCTGGTCAAACGGAACCAAGCCC-ATCTTCCTCGGAGGTTTGGTCCCCTTCAACCAGCTA--GCTGGTAAAAAGGAACCAGATCAACTT-GCAACTGGATTTGGTCCCCTTCAACCAGCTG--TATGGCTTTTTATTCCTATGTGATTATACATCCCACTTCATATAGGGATTGAAGCCGTGCA--TATGGC-TTTTTATTCCTATGTGATAGTAATAAAGT-CTCATGTAGGGATGGAAGCCATGAA--TATGGCTTTTTATTCCTATGTGATTGCTT-TTCCTAACTCATGTAGGGCGAAAAGCCATGGG--ACGGGTATTCTTGGGTGGATAATACGGATTACGTTGTTATTGCTTAAGAATACGCGTAG--ACGGGTATTCTCGGGCGGATAATACGGAC-GCGCTGTTATTGCTTGAGAATACGCGTAG--AGCTGGTGTTGTGAATCAGGCCGTCACCA-GTCGGAGAACGGCTACTTCACAACACCAGGGT--AGCTGGTGTTGTGAATCAGGCCGACGACAAGCGCATCCTACTATCCGGCTATTTCACTACACCAGGGT--TCTACAGTGCATGTGTCTCCAGTGTGAGTAAG---TGACTGGAGATGCAGCCCTGTTGGAAT--CAGTGGTTTTACCCTATGGTAGGTTACGTCATGCTGTTCTACCACAGGGTAGAACCACGGAC------------------------------------------------------------------CATAAAGTAGAAAGCACTACTAAACAGCACT-GCAGGGTGTAGTGTTTCCTACTTTATGGA-----------------------------------------------------------------GGTGCAGTGCTGCATCTCTGGTCAATTGGGAGTCTGAGATGAAGCACTGTAGCTC--GGATATCATCGTATACTGTAAGTCGGCTAT-GAGACACTACAGTATAGATGATGTACTC--GTCCAGTTTTCCCAGGAATCCCTTAGGCGCT--ACGTTGGGGATTCCTGGAAATACTGTTCT--TGAGAACTGAATTCCATGGGTTGTAATTGAATTCGCTGTCAGACCCATGGGGCTCAGTTCTTCA--TGAGAACTGAATTCCATAGGCATTAAAGCCT--CTAAAAATGC-CCTATGGATTCAGTTCTGCA--TGAGAACTGAATTCCATGGACTGGTTCCAGTTCCATGTGT-TCAGTCCATGGTATTCAGTTCTCTA--GTGGAATCACTTCTGCACAAACTTGACTACTG--AAA-TCAGTGTGCGGAAATGCTTCTGCTA--AAAGTTCTGTGACACTCCGACTCTGGGTACGATAGCAGTCAGTGCACTACAGAACTTTGT--------------------------------------------------------------------GAGGTTCTGTCCTACACTCCGGCTGTAGCTACA-GACAGTCAGTGCATCACAGAACTTGGT---------------------------------------------------------------TCTCCCAACCCTCGTACCGGTGT--------------------------------------------TCATTTTTGTGATTTGCAGCT-AGTAATCT--GGCTCCAGTTGCATAGTCACAAAAGTGATC--TCATTTTTGTGATGTTGCAGCTAGTAATATGAGCCCAGTTGCATAGTCACAAAAGTGATC----------------------------------------------------------------TTAATGCTAATCGTGATAGGGGTTTTT-------ACCTCT-GACTGACTCCTA-CATATTAGCATTAACA--AACATTCAACGCTGTCGGTGAGTTTGGAATT-AAAGTG----AAAACCATCGACCGTTGATTGTACC--AACATTCAACGCTGTCGGTGAGTTT-GAGAACTA-------CAAAAACCATCGACCGTTGACTGTACC-----------------------------------------------------------------------AACATTCATTGCTGTCGGTGGGTTTAACTATGTGGACAAGCTCACTGAACAATGAATGCA--AACATTCATTGCTGTCGGTGGGTTTT-CT-TTTC-TGTCAACTCACTGATCAATGAATGCAAA--AACATTCATTGCTGTCGGTGGGTT------------------CTCACTGATCAATGAATGCAA--CCTTATCACTTTTCCAGCCCAGCTTCTTCAC--TGTAACTGTTGGACGGAGAACTGATAAGGGT--TGATATGTTTGATATATTAGGTTGTTATTTAAT-CCAACTATATATCAAACATATTCCTA--TGATATGTTTGATATTAGGTTGTTTG-----ATTGGAAAACC-AACTAAATATCAAACATATTCTTA--CAACGGAATCCCAAAAGCAGCTGTC-CCTGCTGCAC---CCAGCTGCCCTGGGGTTTCGTTACC---------------------------------------------------------------------ATGACCTATGAATTGACAGAC--TGCTTTC--TAAACTTGCCTGTCATTTCTATAGGCCAATA--TGGGTCTTTGCGGGCGAGATGAGAGG-TTTG-TG--TCTTCAACTGG-CCTACAAAGTCCCAGT--CGGGGTTTTGGGGGCGAGATGAGCTT-AT---GTTTTATCCAACTGGCCCACAAAGTCCCGCT--AGGGACTTTCAGGGGCAGCTGTGTTTTGCTAACCCA-GTCATAATGCCCCTAAAAATCCTTAT--AGGGACTTTTGGGGGCAGATGTGTTTCCAT-TACACTATCATAATGCCCCTAAAAATCCTTA---------------------------------------------------------------------TGTAACAGCAACTCCATGTGGACTACA--CTGACTTCCAGTGGAGATGCTGTTACTTT--TAGGTAGTTTCATGTTGTTGGGCTTTTAATTTTAA-ACACAAGAACATCAAACTACCTGA-T--TAGGTAGTTTCATGTTGTTGGGATTGGCTT---TTAGCTCGGCAACAAGAAACTGCCTTAA--TAGGTAGTTTCATGTTGTTGGGGCT----CCACCTTTCTCTCTACAGCACGAAACTGCCTTAA--CCCAGTGTTCAGACTACCTGTTCAGGACTACGAGATTGTACAGTAGTCTGCACATTGGTTA-------------------------------------------------------------------CCCAGTGTTCAGACTACCTGTTCAGGACAATGCTGTTGTACAGTAGTCTGCACATTGGTTA--TTCCTATGCATATACTTCTTTGAGA-ATTTGATCTAAAGAGGCATAGGGCATGGGAAAA--AGTGGTTCTTAACAGTTCAACA----------------GTGAAATGTTTAGGACCACTTG--TTCCCTTTGTCATCCTATGCCTGAGAATATATGAAGGGGGCTGGGAAGGCAAAGGGACGT--TTCCCTTTGTCATCCTATGCCTGGAGATCACAGTGAGGCAGGGACAGCAAAGGGATGC--TTCCCTTTGTCATCCTATGCCTGAGCCAT-GGCC-GAGGCTGGGACGGTGAAGGGAGGC--TCCTTCATTCCACCGGAGTCTGTCTC-ATAC-CTAAACCAGATTTCAGTGGAGTGAAGTACG--CCCTTCATTCCACCGGAATCTGTCTATACA-GAAACCAGATTTCAGTGAAATG-AAGCCTG-----------------------------------------------------------------------------------------------------------------------------------------------------------------------------------------------AGCCACTGACTAACGCACATTGTGCT-CTCGG--CGACTCCACTGTGCGTGTGACAGCGGCTAA--TGCCTGTCTACACTTGCTGTGCAGAACATCCTCTCACCTGTACAGCAGGCACAGACAGGCAGT--TAATCTCAGCTGGCAACTGTGAGCCGCTAATAACT--CTCTCACAGTGGTATCTGGGATTATG--AAATCTCTGCAGGCAAATGTGATGTCTTTA-TAG-CAATCTCACAATTACCTGTAGAGATTCTA--TACTGCATCAGGAACTGATTGGATAATAATCAGTCACCATCAGTTCCTAATGCATTGCC--TTGTGCTTGATCTAACCATGTGGTTGTGAGGTATG---AGTAAAACATGGTTCTGTCAAGCACCATG--TTGTGCTTGATCTAACCATGTGGTA--GAACAATACAAATGGAACATGGTTCTGTCAAGCACCATG-------------------------------------------------------------------------------------------------------------------------------------------TGATTGTCCAAACGCAATTCTTGTGCGATGGAGCCGTACGAA-CCAAGAATTGTGTCTGGACATCTGT--ACCTGGCATACAATGTAGATTTCTGTGTTTGTTAA-GCAACAGCTACATTGTCTGCTGGGTTTC--CGCTCAGTAGTCAGTGTAGATCCTGTCT-TTACAATCAGCAGCTACATCTGGCTACTGGGTCTC--TGCTCAGTAGTCGGTGTAGGATCTGTCTGACAGTCTCGCTAACAGCTACATCTGATTACTGGGTCAC--CGTGTATTTGACAAGCTGAGTC-CGACACTCAG--TGCG--AGAGTGTCAGTTTGTCAAATACCCCAA----------------------------------------------------------------AACAATATCCTGGTGCT---GAGTGAGTTGCAGAC-AGAG-ACTCCAGCATCAGTGATTTTGTTGA--AACACTATCCTGATGCTGTCAGAGTAAGT--GGTAAAGCTCCAGCATCAGTGATTTTGTTGT--GCGTCGAGCCCCACGTGCAAGACCT---GACCTGAACGTTTTGTTCGTTCGGCTCGCGTTA--AATGACACGATCACTCCCGCTGAGCGGGCAGCCT-GAGG-CCATCGGGGATGTCGTGTCTGTCC--ACTTTAACATGGAGGTGCTTTCTGTGACTTAAAAG-----AAGTAAGTGCTTCCATGTTTTAGTAG--GCTTTAACATGGAGGTACCTGCTGCTTAG---AAAAGTAAGTGCTTCCATGTTTCAGTGG--ACTTAAATGTGGATGTACTTGCTTT-GTTCCTG-AAAA---GTAAGTGCTTCCATGTTTTGGTGA--ACTTTAACATGGGAGGTACTTGCTGGATGCC--TAAAAAAGTAAGTGCTTCCATGTTTTAGTTG--AAACCGTTACCATTACTGTGTTT--AGTAATGGTAATGGTTCTG--TATGTGCCCTTGGACTACATCGTGGAAGCCAGCACCATGCAGTCCATGGGCATATACA--GCAGGCATCTTCTCAGCCTACACGTGGATTCCTAAATCTGCAGGCTGGTTAGATGGTTGTC--TCAGTAACAAGGATTCATCCTCGTTTCTG----GCAAATAACGGGGAGAATCTTTGTCACTAAGT--TTAAGACTTGTAGTGATGTTTAGATA-ATGTATTACATGAACATCACTTTAAGTCTGTGCT--GAAATCAAGTGTAGGTGGAGCCTGT-GGCAGCGA-TCAAGGCGACCCACACTTGGTTTCAA--GAAATCAAGGGTGGGTAAGACCTCGTCAGCAAAGTTTAAGGCGACCCATACTTGGTTTCAG------------------------------------------------------------------AATACCTCAGTCTTTTCGGATGTTCTATAAA--TTCACCTGGAAATACTGAGGTTGCGT--CCACCTCCCCTGCAAACGTCCAGTGACGCAGAGGTAATGGACGTTGGCTCTGGTGGTGATG--TACAGTGATCAGGTTACGATGGATTT-CTCAAGTAACAACCTCGTAGCTTGATCACGATATC--AGGACTGTCTAACCTGAGAATGGTGAAATGTAAGGGTCAATCTCAGGTTCGTCAGCCCATG--GGCTTGTTTTCCGTTGCCTGCG---GTTTGTTCCAG-TGACTCAGGCAGCGAAAGCAAGTCTG--AACAGTAAGAGTTGATGTGCGG-----------------TGCATGTGAGCTCCTACTGCCCC--AAGGTCCAACCTCACATGTCCTGTATAGAATA-AAGAGGGATATATGTGGTCAGACCTATC-------------------------------------------------------------------------------------------------------------------------------- [12125]
Tgu    TGAGGTAGTAGGTTGTATAGTTTAGAATTACACCAAGGGAGATAACTGTACAACCTCCTAGCTTTCC--------------------------------------------------------------------------TGAGGTAGTAGGTTGTATGGTTTAGAGTTACACCCTGGGAGTTAACTGTACAACCTTCTAGCTTTCC--TGAGGTAGTAGGTTGTATAGTTTTAGGGTCATACCCACCACTGGGAGATAACTATACAATCTACTGTCTTTC--TGAGGTAGTAGGTTGTATAGTTTTAGGGCTATGCC--CTGCCTGTCAGATAACTATACAATCTACTGTCTTTC--TGAGGTAGTAGATTGTATAGTTGGAGGGTCACACCCCCGTCTCGGAGATAACTATACATTCTACTGTCTTCC--TGAGGTAGTAGATTGAATAGTTGTGGAGTCTG--GTCCTCCCTCTGAGCTAACTATACAATCTACTGTCTTTC--TGAGGTAGTAGATTGTATAGTT-GTAGGGTAGTTA-TTTTACCCTGTTCAGGAGATAACTATACAATCTATTGCCTTCC--TGAGGTAGTAGGTTGTGTGGTTTCAGGGTAGTGA-TTTTGCCCCAATCAGGAGATAACTATACAACCTACTGCCTTCC------------------------------------------------------------------------------------------------------TGAGGTAGTAGGTTGTATAGTTTGGTGGGAGGGATTTGATCCCATTTCAGGTGATAACTATACAGTCTATTGCCTTCC--AGAGGTAGTAGGTTGCATAGTTTTAGGGCAGGGATTTTGCTC-AGAAGGAGGTAACTATACAACCTGCTGCCTTTC--TGAGGTAGTAGTTTGTGCTGTTGGTCGGGT-TGTGACATTGCCCGCTGTGGAGATAACTGCGCAAGCTACTGCCTTGC--TGAGGTAGTAGTTTGTACAGTTT-GAGGGTCTATGATACCACCCGGTA-CAGGAGA-TAACTGTACAGGCCACTGCCTTGC--------------------------------------------------------------------------------ACATACTTCTTTATATGCCCATATGAACCTGGCAA-GCTATGGAATGTAAAGAAGTATGTAT--ACATACTTCTTTATGTACCCATATGAACATACAAT-GCTATGGAATGTAAAGAAGTATGTAT--ACATGCTTCTTTATATCCCCATATGGATTAGGCTGCTATGGAATGTAAGGAAGTGTGTGG--ACATACTTCTTCATATGCCCATATGGAGCCGGCCGGTGCTATGGAATGTTAAGAAGTATGTAT--TGGAAGACTAGTGATTTTGTTGTTTTTTGATAACTAAATTGACAACAAATCACAGTCTGCCATA--TGGAAGACTAGTGATTTTGTTGTTGT---ATGGCTCATCCCACCACAACAAGTCACAGTCTGCCCTA--TGGAAGACTAGTGATTTTGTTGTTGT--G-TTTGTAAAGGTGACAACAAATCATAGCCTGCCATA--TGGAAGACTTGTGATTTTGTTGTT---------------------------------------------CATCTTACTAGACAGTGCTGGATTTGCTGCCTC-TACTCTAACACTGTCTGGTAACGATGTT---------------------------------------------------------------------CATCTTACTGGGCAGCATTGGATGATCCATGCCGCTCTAATACTGCCTGGTAATGATGAT--------------------------------------------------------------------GTCTTACCAGGCAAAGTTAGATC-TG-GATATTTCTGTCTAATACTGTCTGGTAATGCCGT--------------------------------------------------------------TCTTTGGTTATCTAGCTGTATGAGTGGTGTCGATT-CTTCATAAAGCTAGATAACCGAAAGTA--TCTTTGGTTATCTAGCTGTATGAGTGTTTTGGTCT-TCATAAAGCTAGATAACCGAAAGTA--TCTTTGGTTATCTAGCTGTATGAGTGTTGTGGAGCCATCATAAAGCTAGATAACCGAAAGTA--TCTTTGGTTATCTAGCTGTATGAGTGTGTCAGA-TATCATAAAGCTAGAGAACCGAATGTA--TACCCTGTAGATCCGAATTTGTGTAAAAGGAAGTT-----GGGTCACAAATTCGTATCTA--GGGGAATA--TACCCTGTAGAACCGAATTTGTGTGATATTCATATAGTCACAGATTCGATTCTAGGGGAATA-------------------------------------------------------------------AACCCGTAGATCCGAACTTGTGCT-CATATTC-----CAC-ACAAGCTTGTATCTATAGGTCTG----------------------------------------------------------------AACCCGTAGATCCGATCTTGTGTTGAAACGCAC-TGCACAAGCTCGCTTCTATGGGTCTG--TCCCTGAGACCCTAACTTGTGATGTTTAGCTTT-TAAATCCACGGGTTAGGCTCTTGGGAGCT--TCCCTGAG-ACCC-TTAACCTGTGAGGAA-GACATATG-TCACAGGTGAGGTTCTGAGGAGCT--TCCCTGAGACCCTAACTTGTGAGG---TTTTTTAGCAACAATCACAAGTCAGGCTCTTGGGACCT--TAGCAGCACATAATGGTTTGTGGGTTTTGAAAAGG--TGCAGGCCATATTGTGCTGCCTCA--TAGCAGCACATCATGGTTTGCA-TGCTCTGC--TCAGGGTGCAAATCATGATTTGCTGCTGTA------------------------------------------------------------------TAGCAGCACATCATGGTTTGTAGGGA--CA-AGGAGATACAGACCATTCTGGGCTGCCTCA--TAGCAGCACGT-AAATATTGG-TGTTAAGA--CTGTA-AATATCTCCAGTATTAACTGTGCTGCTGAA--TAGCAGCACGTAAATATTGGAGT-GTCAAA-GAAACCTT---CAACCCCAATATTA-TTGTGCTGCTTCA--------------------------------------------------------------------------TAGCAGCACGT-AAATACTGGAGTTTGGGATTGCCT---GTTGCTCTCCAGTATTG-CATTGCTGCTTTA--CAAAGTGCTTACAGTGCAGGTAGTGATATA-TAGAACCTACTGCAGTGAAGGCACTTGTAGC--AAAAGTGCTTACA-GTGCAGGTAGAGTTC--AGGATCTACTGCAGTTTAAGCACTTCTGGC---------------------------------------------------------------------------------------------------------------------------------TAAGGTGCATCTAGTGCAGATAGTGAAGTAGATTAGCATCTACTGCCCTAAGTGCTCCTTCTGGC--TAAGGTGCATCTAGTGCAGTTAGTGATGTAGCGTAGAATCTACTGCCCTAAATGCTCCTTCTGGC-------------------------------------------------------------------TAAAGTGCTTATAGTGCAGGTAGTGTT-CA---CTAATCTACTGCATTATAAGCACTTAAAGT--CAAAGTGCTCATAGTGCAGGTAGCTTGGA-AATGGA--CCTACTGTAATGTGGGCACTTACAGT-----------------------------------------------------------------------------------------------------------------------------------AGTTTTGCATAGTTGCACTACAAGAAGAGAGTGGTTGTGCAAATCTATGCAAAGCTGA--------------------------------------------------------------AGTTTTGCAGGTTTGCATCCAGCTGTATGATA---CTCTGCTGTGCAAATCCATGCAAAACTGA--AGTTTTGCAGGT-TTGCATCCCAGC--------------TTACT--------AAAATTGCTGTGCAAATCCATGCAAAACTGA-----------------------------------------------------------------------------------------------------------------------------------------TAGCTTATCAGACTGATGTTGACTGTTGGA-TCTCATGGCAACAACAGTCGGTAGGCTGTC--AGTTCTTCAGTGGCA-AGCTTTATGTCCTTCTCCAGTAGCTAAAGCTGCCAGTTGAAGAACTGT--------------------------------------------------------------------GGGGTTCCTGGCGATGGGATTTTTTACCGTTTTTGCCCAAAATCACATTGCCAGGGATTTCCA--GGGTTCCTGGCATGATGATTTGTGACTTAAGATTAAAATCACATTGCCAGGGATTACCAC----------------------------------------------------------------------------------------------------------------------------------------GTGCCCGCTGAGCTGATTTGCAGTTGCT-TTGG--ATAAACTGGCTCAGTTCAGCAGGAACAG--GTGCCTACTGAGCTGATAT-CAGTTCTGATTTTACACACTGGCTCAGTTCAGCAGGAACAG----------------------------------------------------------------------------------------------------------------------------------TTCAAGTAATCCAGGATAGGCTGTG-GTCTGGGCAGTC---AGCCTGTTCTCGGTTACTTGGCTC--TTCAAGTAATCCAGGATAGGCT------------------CCTGTTCCCGGTTACTTGTCCC--TTCAAGTAATCCAGGATAGGCTGTATCCATTCTAACTCGCCTATTCTTGGTTACTTGCACT--AGGGCTTAGCCCAC-CTGTGAACAG--AGTC-----CAG-CC-GCGCCGTGTTCACAGTGGCTAAGTTCCGC--AGAGCTTAGCTGATTGGTGAACAGTGATTGTTTTCCTCTTTGTTCACAGTGGCTAAGTTCTGC----------------------------------------------------------------------------------------------------------------------------------------GCTGGTTTCATATGGTGGTTTAGATTTAACTATTCATTGTCTAGCACCATTTGAAATCAGTGTT--GCTGGTTTCACATGGTGGCTTAGATTTTCCCA--CTTTGTATCTAGCACCATTTGAAATCAGTGTT--ACTGATTTCTTTTGGTGTTCAGAG-TCAATAATAATTTCTAGCACCATTTGAAATCGGTTA--ACCGATTTCTCTTGGTGTTCAGAGTCTCAGTTTTT-GTCTAGCACCATTTGAAATCGGTTA-----------------------------------------------------------------TGTAAACATCCTCGACTGGAAGCTGTGAAGCAGCAGATGGGGCTTTCAGTCGGATGTTTGCAGC--TGTAAACATCCTTGACTGGAAGCTGGAAGG-GCTGGAA--GGAGCTTTCAGTCGGATGTTTACAGC--TGTAAACATCCCCGACTGGAAGCTGTA------CCTGCTCCAGCTTTCAGTCAGATGTTTGCTGC--TGTAAACATCCTACACTCTCAGCTGTG--GAAACTAAGAAAGCTGGGAGAAGG-CTGTTTACTCT--TGTAAACATCCTACACTCTCAGCTGTGAACTCGAGGTGGCTGGGAGAGGATTGTTTACGCC--TGTAAACATCCTACACTCAGCTATTATAAGTG----GTGGGGCTGGGGGTTGGGTGTTTACTTC--AGGCAAGATGTTGGCATAGCTGTTGA-TCTAAAAA-CCTGCTATGCCAACATATTGTCATC--TATTGCACATTACTAAGTTGCACGTTCTCACGGCCTCAGTGCAATTTAGTGTGTGCGATACT--GTGCATTGTAGTTGCATTGCATGTGTCAGACTG-GGAGTGCAATGCCCCTGCCATGCAGCC--GTGCATTGTAGTTGCATTGCATGTTGTGGCAGTGACT--GTGCAATGTTTCTGCAGTGCAGTA--TGGCAGTGTCTTAGCTGGTTGTTGTGAGCAATAGTCAAGGAAGCAATCAGCAAGTATACTGCCCTA--AGGCAGTGTAGTTAGCTGATTGTCTGCAGAA---TTCCACAATCACTAACT-TCACTGCCACC--AGGCAGTGTAGTTAGCTGATTGCCCAAAGC------AACAATCACTAGCCACACGGCCAGG--TGGCAGTGTA-TGTTGGCTGCTTGAAGTTCTGA----CAGCAGCTAACATGCTGCTGCTCTC---------------------------------------------------------------------TGGCAGTGCA--TGTTAGCTGGCTGTTGTC--CCTTATGTGTCC-ACAGCTGCTATCTGCACTCCATA--AGGCAGTGTATT-GTTAGTTAGCTGTTCCTC--ACACAC-CAGCAACTGACTACACTGTCAGA--AGGTTGGGATCAGTTGCAATGCTGTGTG--TGTCTGTGGTATTGCACTTGTCCCGGCCTGT--GGGTGGGGATTTGTTGCATTACTTGTAGCTGTA--TG-TA--GAGTATTGCACTTGTCCCGGCCTGT--AGGGCC-GGG-ATGCGGTGCAGTGTTGTGCTCTCGCCCA-CCAATATTGCACTCGTCCCGGCCTCC---------------------------------------------------------------ACTGTTGCTAATATGCA-ACTCTGTTGTATAAAAATTGGAATTGCACTTTAGCAATGGTGA--CGGGTGGATCACGATGC-AATTTTGATTAGTTTAGTAGGAG------AAAAATTGCACGGTATCCATCTGTA------------------------------------------------------------------------------------------------------------------------------TTTGGCACTAGCACATTTTTGCTTTGATTTGTAGCTTTTGAGCAATTATGTGTAGTGCCAATAT--TTTGGCAATGGTAGAACTCACACTGGTGCGGTAGCAGGATCCGGTGGTTCTAGACTTGCCAACTA--TATGGCACTGGTAGAATTCACTGTGCAACCCCGCGGTCAGTGAATTACCATAGGGCCATAAA--TCAGTTATCACAGTGCTGATGCTGTCTCTTGTAAAGGTACAGTACTGTGATAACTGAAG--TCGGTTATCATGGTACCGGTGCTGTATACGTGAAAGGTACAGTACTGTGATAACTGAAG--AGCTTCTTTACAGTGTTGCCTTGTGGCATGGAGTTCAAGCAGCATTGTACAGGGCTATCA--AGCTTCTTTACAGTGCTGCCTTGTTGCATTCATGTCAAGCAGCATTGTACAGGGCTATGA--GGCTTCTTTACAGTGCTGCCTTGTTGCA-TATGGATCAAGCAGCATTGTACAGGGCTATGA--TGGAGTGTGACAATGGTGTTTG-TGTCC-ATC-TATCAAACGCCATTATCACACTAAATA--CGTGTTCACAGCGGACCTTGATTTAAATGTCCATACAATTAAGGCACGCGGTGAATGCCAA--CGTGTTCACAGCGGACCTTGATTTAATGTCATACAATTAAGGCACGCGGTGAATGCCAA--CGTGTTCACAGCGGACCTTGATTTAATGTCCATACAATTAAGGCACGCGGTGAATGCCAA-----------------------------------------------------------------CATTATTACTTTTGGTACGCGCTGTGACACT-TCAAACTCGTACCGTGAGTAATAATGCG--CGGGGCCGTAACACTGTCTGAGAGGTTT---ACATTTCTCACAGTGAACCGGTCTCTTT--GGGGGCCGTTAC-ACTGTAAGAGAGTGAGTAGCA-GGTCTCACAGTGAACCGGTCTCTTT---------------------------------------------------------------CTTTTTGCGGTCTGGGCTTGCTGTCCCTCCC--CAGC---CAGGAAGCCCTTACCCCAAAAAGCAT--CTTTTTGCGGTCTGGGCTTGCTGTACATAACTACCTACCCGGGAAGCCCTTACCCCAAAAAGCAT-----------------------------------------------------------------------------------------------------------------------------------------GCCCTTTTTCTGTTGTACTACTG-GCAATTATGATGAGCAGTGCAATATTAAAAGGGCAT--GCCCTTTTTATGTTGTACTACTGGTGATGATGCAC--AAAAAGCAGTGCAATGTTAAAAGGGCAT------------------------------------------------------------------GCTCTGACAATGTTGCACTACTGTCTGCACAAATAAAGCAGTGCAATAATATTGTCAAAGCAT--GCTCTGACTTTATTGCACTACTGTACTATACAGAGAGCAGTGCAATAGTATTGTCAAAGCAT----------------------------------------------------------------------------------------------------------------------------------------ACCCTATCAATATTGCCTCTGCTTTT--GTGATCAGGG-TAGTAGTGCAATATTGCTTATAGGGTCT---------------------------------------------------------------------CCTCTTT-CCCTGTTGCACTACTGTCACGGTC--GCAGC-GAGCAGTGCAATAATGAAAGGGCGT--ACCGTGGCTTTAGATTGTTACTGTGCCGCT----GGGGG-GGTAACAGTCTACAG-CCATGGTCG--ACCTTGGCTCTAGACTGC-TTACTGCTGCGTAGGGA-----CAGGACAGTAACAGTCTACAGTCATGGCTA--AGCTGGTAAAATGGAACCAAATCAACTGTTCAATGGATTTGGTCCCCTTCAACCAGCTGT--AGCTGGTAAAATGGAACCAAATCACCTCTTCAATGGATTTGGTCCCCTTCAACCAGCTGT--GCTGGTCAAACGGAACCAAGCCC-GTCTTCCTCGGAGGTTTGGTCCCCTTCAACCAGCTA--GCTGGTAAAAAGGAACCAGATCAACTT-GCAACTGGATTTGGTCCCCTTCAACCAGCTG--TATGGCTTTTTATTCCTATGTGATTATACATCCCACTTCATATAGGGATTGAAGCCGTGCA--TATGGC-TTTTTATTCCTATGTGATAGTAATAAAGT-CTCATGTAGGGATGGAAGCCATGAA--TATGGCTTTTTATTCCTATGTGATTGCTT-TCCCGAACTCATGTAGGGCGAAAAGCCATGGG--ACGGGTATTCTTGGGTGGATAATACGGATTACGTTGTTATTGCTTAAGAATACGCGTAG--------------------------------------TTATTGCTTGAGAATACGCGTAG--AGCTGGTGTTGTGAATCAGGCCGTCACCA-GTCGGAGAACGGCTACTTCACAACACCAGGGT--AGCTGGTGTTGTGAATCAGGCCGACGACAAGCGCTTCCTACAATCCGGCTATTTCACTACACCAGGGT--TCTACAGTGCATGTGTCTCCAGTGTGAGTAAG---TGACTGGAGATGCGGCCCTGTTGGAAT--CAGTGGTTTTACCCTATGGTAGGTTACGTCATGCTGTTCTACCACAGGGTAGAACCACGGAC------------------------------------------------------------------CATAAAGTAGAAAGCACTACTAAACAGCACT-GCAGGGTGTAGTGTTTCCTACTTTATGGA-----------------------------------------------------------------GGTGCAGTGCTGCATCTCTGGTCAATTGGGAGTCTGAGATGAAGCACTGTAGCTC--GGATATCATCGTATACTGTAAGTTGGCTAT-GAGACACTACAGTATAGATGATGTACTC--GTCCAGTTTTCCCAGGAATCCCTCAGGCACA--TGGATGGGGATTCCTGGAAATACTGTTCT--TGAGAACTGAATTCCATGGGTTGTAATTGAATCTGCTGTCAGACCCATGGGGCTCAGTTCTTCA--TGAGAACTGAATTCCATAGGCGTTGAAGCC---TCCAAAATGC-CCTATGGATTCAGTTCTGCA--TGAGAACTGAATTCCATGGACTGGTTCCAGTTCCATGTGT-TCAGTCCATGGTATTCAGTTCTCTA--GTGGAATCATTTCTGCACAAACTTGACTACTG--AAA-TCAGTGTGCGGAAATGCTTCTGCTA--AAAGTTCTGTGACACTCCGACTCTGGGTACGATAGCAGTCAGTGCACTACAGAACTTTGT--------------------------------------------------------------------GGGGTTCTGTCCTACACT-GGGCTGTGGCTCTG-GGCAGTCAGTGCATCACAGAACTTGGT---------------------------------------------------------------TCTCCCAACCCCGGTACCGGTGT--------------------------------------------TCATTTTTGTGATTTGCAGCT-AGTAATCT--GGCTCCAGTTGCATAGTCACAAAAGTGATC--TCATTTTTGTGATGTTGCAGCTAGTAATATGAGCCCAGTTGCATAGTCACAAAAGTGATC----------------------------------------------------------------TTAATGCTAATCGTGATAGGGGTTTTT-------ACCTAT-GACTGACTCCTA-CACGTTAGCATTAACA--AACATTCAACGCTGTCGGTGAGTTTGGAATT-AAAGTG----AAAACCATCGACCGTTGATTGTACC--AACATTCAACGCTGTCGGTGAGTTT-GAGAACTA------GAAAAAACCATCGACCGTTGACTGTACC-----------------------------------------------------------------------AACATTCATTGCTGTCGGTGGGTTTAACTATGTGGACAAGCTCACTGAACAATGAATGCA--AACATTCATTGCTGTCGGTGGGTTTT-CA-TTTC-TATCAACTCACTGACCAATGAATGCAAA-------------------------------------------------------------------CCTTATCACTTTTCCAGCCCAGCTTCTGCAC--TCTGACTGTTGGACGGAGAACTGATAAGGGT--TGATATGTTTGATATATTAGGTTGTTATTTAAT-CCAACTATATATCAAACATATTCCTA--TGATATGTTTGATATTAGGTTGTTTT-----ATTGGAAAACC-AACTAAATATCAAACATATTCTTA--CAACGGAATCCCAAAAGCAGCTGTC-CCCGCTGTGC---CCAGCTGCGCTGGGGTTTCGTTACC---------------------------------------------------------------------ATGACCTATGAATTGACAGAC--TGTCTTT--TGCATTTGCCTGTCACTTCTATAGGCCAATA--TGGGTCTTTGCGGGCGAGATGAGAGG-TTCC-TG--TCTTCAACTGG-CCTACAAAGTCCCAGT--CGGGGTTTTGGGGGCGAGATGAGCTT-AT---GTTTTATCCAACTGGCCCACAAAGTCCCGCT--AGGGACTTTCAGGGGCAGCTGTGTTTTACTAACCCA-GTCATAATGCCCCTAAAAATCCTTAT--AGGGACTTTTGGGGGCAGATGTGTTTCCAT-TACACTATCATAATGCCCCTAAAAATCCTTA---------------------------------------------------------------------TGTAACAGCAACTCCATGTGGACTACA--CTGACTTCCAGTGGAGATGCTGTTACTTT------------------------------------------------------------------TAGGTAGTTTCATGTTGTTGGGATGGGCTT---TAGGCTCGGCAACAAGAAACTGCCTTAA--TAGGTAGTTTCATGTTGTTGGGGCT----CCACCTTTCTCTCTACAGCACGAAACTGCCTTAA--CCCAGTGTTCAGACTACCTGTTCAGGACTACGAGATTGTACAGTAGTCTGCACATTGGTTA-------------------------------------------------------------------CCCAGTGTTCAGACTACCTGTTCAGGACAATGCTGTTGTACAGTAGTCTGCACATTGGTTA--TTCCTATGCATATACTTCTTTGAGA-ATTGCTTCTAAAGAGGTATAGGGCATGGGAAAA--AGTGGTTCTTAACAGTTCAACAGTTCTCTAGCATAATTGTGAAATGTTTAGGACCACTTG--TTCCCTTTGTCATCCTATGCCTGAGAATATATGAAGGGGGCTGGGGAGGCAAAGGGACGT--TTCCCTTTGTCATCCTATGCCTGGAGATCACAGTGAGGCAGGGACAGCAAAGGGATGC--TTCCCTTTGTCATCCTATGCCTGAGCGAT-GCCTGGAGGCTGGGACGGCCAAGGGAGGC--TCCTTCATTCCACCGGAGTCTGTCTC--TAG-CT-AACCAGATTTCAGTGGAGTGAAGCACA--CCCTTCATTCCACCGGAATCTGTCGATGCA-GAACCCGGATTTCAGTGAAATG-AAGCCCC-----------------------------------------------------------------------------------------------------------------------------------------------------------------------------------------------AGCCACTGACTAACGCACATTGTGCT-CTCGG--CGACTCCACTGTGCGTGTGACAGCGGCTAA--TGCCTGTCTACACTTGCTGTGCAGAACATCCTCTCACCTGTACAGCAGGCACAGACAGGCAGT--TAATCTCAGCTGGCAACTGTGAGCAGTTAATAACT--CTCTCACAGTTGTAGCTGGGATTATG--AAATCTCTGCAGGCAAGTGTGATGTCTTTA-TAG-CAATCTCACAATTACCTGTAGAGATTCTA--TACTGCATCAGGAACTGATTGGATAATAATCACTCACCATCAGTTCCTAATGCATTGCC--TTGTGCTTGATCTAACCATGTGGTTGTGAGGTATG---AGTAAAACATGGTTCTGTCAAGCACCATG--TTGTGCTTGATCTAACCATGTGGTA--GAACAATACAAATGGAACATGGTTCTGTCAAGCACCATG-------------------------------------------------------------------------------------------------------------------------------------------TGATTGTCCAAACGCAATTCTTGTGCGATGGAGCCGTACGAA-CCAAGAATTGTGTCTGGACATCTGT--ACCTGGCATACAATGTAGATTTCTGTGTTTGTTAA-GCAACAGCTACATTGTCTGCTGGGTTTC--CGCTCAGTAGTCAGTGTAGATTCTGTCT-TTACAATCAGCAGCTACATCTGGCTACTGGGTCTC-----------------------------------------------------------------------CGTGTATTTGACAAGCTGAGTC-CGACACTCAG--TGTG-CAGAGTGTCAGTTTGTCAAATACCCCAA----------------------------------------------------------------AACAATATCCTGGTGCT---GAGTGAGTTGCAGAC-AGAG-ACTCCAGCATCAGTGATTTTGTTGA--AACACTATCCTGATGCTGTCAGAGTAAGT--GGTAAAGCTCCAGCATCAGTGATTTTGTTGT--GCGTCGAGCCCCACGTGCAATACCT---GACCTGAACGTTTTGTTCGTTCGGCTCGCGTTA--AATGACACGATCACTCCCGCTGAGCCAGCAGCCA-GAGAGCCATCGGGGATGTCGTGTCTTTCC--ACTTTACCATGGAGGTGCTTTCTGTGACATAGAAA-----AAGTAAGTGCTTCCATGTTTTAGTAG--GCTTTAACATGGAGGTACCTGCTGCCTAA---AAAAGTAAGTGCTTCCATGTTTCAGTGG--ACTTAAATGTGGACGTGCTTGCTTT-G-GCTCACAACA---GTAAGTGCTTCCATGTTTTAGTGG--ACTTTAACAT-GGAGGTACTTGCTGGATGCC--T-AAAAAGTAAGTGCTTCCATGTTTTAGTTG--AAACCGTTACCATTACTGAGTTT--AGTAATGGTAACGGTTCTG--TATGTGCCCTTGGACTACATCGTGGAAGCCAGCACCATGCAGTCCATGGGCATATACA--GCAGGCATCTTCTCAGCCTACATGTGGATTCCTAAATCTGCAGGCTGGTTAGATGGTTGTC---------------------------------------------------------------------TTAAGACTTGTAGTGATGTTTAGATA-ATTAATTACATGAACATCACTTTAAGTCTGTGCT-----------------------------------------------------------------GAAATCAAGGGTGGGTAAGACCTGGTGAGCAAACTCTAAGGCGACCCATACTTGGTTTCAG-------------------------------------------------------------------------------------------------------------------------------CCACCTCCCCTGCAAACGTCCAGTGACGCAGAGGTAATGGACGTTGGCTCTGGTGGTGATG--TACAGTGATCAGGTTACGATGGATTT-CTCAAGTAACAACCTCGTAGCTTGATCACGATATC--AGGACTGTCTAACCTGAGAATGGTGAAACATCAAGGTCAATCTCAGGTTCGTCAGCCCATG--GGCTTGTTTTCCGTTGCCTGAG---GTTTGTTTCAG-TGACTCAGGCAGCGAAAGCAAGTCTG--AACAGTAAGAGTTGATGTGCGG-----------------TGCATGTGAGCTCCTACTGCCTT--AAGGTCCAACCTCACATGTCCTGTATAGAATA-AAGAGGGATATATGTGGTCAGACCTATC-------------------------------------------------------------------------------------------------------------------------------- [11657]
Ami    TGAGGTAGTAGGTTGTATAGTTTAGAATGACACCAAGGGAGATAACTGTACAACCTCCTAGCTTTCC--TGAGGTAGTAGGTTGTATGGTTTAGAGTCACA-CCCCC--GGAGATAACTGTACAGCCTCCTAGCTTTCC--TGAGGTAGTAGGTTGTATGGTTTAGAGTTACACCCTGGGAGTTAACTGTACAACCTTCTAGCTTTCC--TGAGGTAGTAGGTTGTATAGTTTTAGGGTCATACCCACAACTGGGAGATAACTATACAATCTACTGTCTTTC--TGAGGTAGTAGGTTGTATAGTTTTAGGGTTATACC--CTGCCTGTCAGATAACTATACAATCTACTGTCTTTC--TGAGGTAGTAGATTGTATAGTTCT-GGGTCACACCCG---CGCGGAGATAACTATACAGCCTACTGTCTTTC--TGAGGTAGTAGATTGAATAGTTGTGGAGTCCT--ACCCTCCCTTTGAGCTAACTATACAATCTACTGTCTTTC--TGAGGTAGTAGATTGTATAGTT-GTGGGGTAGTTA-TTTTACCCTGTTCAGGAGATAACTATACAATCTATTGCCTTCC--TGAGGTAGTAGGTTGTGTGGTTTCAGGGTAGTGA-TTTTGCCCCAATCAGGAGATAACTATACAACCTACTGCCTTCC--TGAGGTAGTAAGTTGTATCGTTGG-GGGGTCGGGAT-------------------TGGAGCCCCGGTGTCGAGGTAACTATACAACTTACTACTTTCC--TGAGGTAGTAGGTTGTATAGTTTGGTGGGAGGGATTTCATCCCATTTCAGGTGATAACTATACAGTCTATTGCCTTCC--AGAGGTAGTAGGTTGCATAGTTTTAGGGCAGGGATTTTGCTC-ACACGGAGTTAACTATACAACCTGCTGCCTTTC--TGAGGTAGTAGTTTGTGCTGTTGGTCGGGT-TGTGACACTGCCCGCTGTGGAGATAACTGCGCAAGCTACTGCCTTGC--TGAGGTAGTAGTTTGTACAGTTT-GAGGGTCTATGATACCACCCGGTA-CAGGAGATTAACTGTACAGGCCACTGCCTTGC--------------------------------------------------------------------------------ACATACTTCTTTATATGCCCATATGAACCTGGCAA-GCTATGGAATGTAAAGAAGTATGTAT--ACATACTTCTTTATGTACCCATATGAACATACAAT-GCTATGGAATGTAAAGAAGTATGTAT--ACATGCTTCTTTATATCCCCATAGGGATAACAGTGCTATGGAATGTAAGGAAGTGTGTGG--ACATACTTCTTCATATGCCCATATGGAGTCGGCTGGTATTATGGAATGTTAAGAAGTATGTAT--TGGAAGACTAGTGATTTTGTTGTTTTTAGATAACTAAATCGACAACAAATCGCAGTCTGCCATA--TGGAAGACTAGTGATTTTGTTGTTCT---ATGGCTCATCTCACGACAACAAGTCACAGTCTGCCTTA--TGGAAGACTAGTGATTTTGTTGTTCT--GACTTATAAAGGTGACAACAAATCATAGCCTGCCATA--TGGAAGACTTGTGATTTTGTTGTTTCTGGTGTCAA-GGAAGCGAACAACAAATCCCAGTCT-CCTCA--CATCTTACTAGACAGTGCTGGATATTTTGGATC-TACTCTAACACTGTCTGGTAACGATGTT---------------------------------------------------------------------CATCTTACTGGGCAGCATTGGATGTTTTCTGTGTTTCTAATACTGCCTGGTAATGATGAT--------------------------------------------------------------------GTCTTACCAGACAAAGTTAGATC-TA-GCTATTTTCGTCTAATACTGTCTGGTAATGCCGT--------------------------------------------------------------TCTTTGGTTATCTAGCTGTATGAGTGGTGTCAATT-CTTCATAAAGCTAGATAACCGAAAGTA--TCTTTGGTTATCTAGCTGTATGAGTGTTTTGGTCT-TCATAAAGCTAGATAACCGAAAGTA--TCTTTGGTTATCTAGCTGTATGAGTGTTCTCGAGCCGTCATAAAGCTAGATAACCGAAAGTA--TCTTTGGTTATCTAGCTGTATGAGTGTATGTGA-TATCATAAAGCTAGACAACCGAATGTA--TACCCTGTAGATCCGAATTTGTGTAAA-GGAAGTT-----GCGTCACAAATTCGTATCTA--GGGGAATA--TACCCTGTAGAACCGAATTTGTGTGGTATTCACATAGTCACAGATTCGATTCTAGGGGAATA--TACCCTGTAGAATCGAATTTGTGTGAACATTT-CAGAGTCACAAATTCGTCTCTAGGGGAATA--AACCCGTAGATCCGAACTTGTGGT-GATATTC-----CAC-ACAAGCTTGTATCTATAGGTATG--AACCCGTAGATCCGAACTTGCGGT-CG-CT-CCTCGTGCAAGCTCGACTCTGTGGGTCTG--AACCCGTAGATCCGATCTTGTGGTAAAATACAC-CACACAAGCTCGCTTCTATGGGTCTG--TCCCTGAGACCCTAACTTGTGATGTTTAGCTTT-TAAATCCACGGGTTAGGCTCTTGGGAGCT--TCCCTGAG-ACCC-TTATCCTGTGAGGGA-GCCCAGAGCTCACAGGTGAGG-CCTTGGGAACT--TCCCTGAGACCCTAACTTGTGAGG---TTTTTTAGCAACAATCACAAGTCAGGCTCTTGGGACCT--TAGCAGCACATAATGGTTTGTGGATTTTGAAAAGG--TGCAGGCCATATTGTGCTGCCTCA--TAGCAGCACATCATGGTTTGCA-TGATCTTG--TAAAGATGCTAATCATTATTTGCTGCTTTA--CAGCAGCACATCATGGTTTGTGG-GG-TCTCGTG---GCACAGACCATGGCGTGGTGCTACC--TAGCAGCACATCATGGTTTGTAGGGA--CA-AGGAGATACAGACCATTCTGGGCTGCCTCA--TAGCAGCACGT-AAATATTGG-TGTTAAGATTCTGTA-AATATCTCCAGTATTAACTGTGCTGCTGAA--TAGCAGCACGTAAATATTGGTGTA-TAAAA-GTAAA-TC---AAACCCCAATATTA-TTGTGCTGCTTAA--------------------------------------------------------------------------TAGCAGCACGT-AAATACTGGAGTCGAGGACTGCCT--GGCTGCTCTCCAGTATTG-CATTGCTGCTTGA--CAAAGTGCTTACAGTGCAGGTAGTGATATA-TAGAACCTACTGCAGTGAAGGCACTTGTAGC--AAAAGTGCTTACA-GTGCAGGTAGTGTTTT-GGTATCTACTGCAGTATAAGCACTTCTAGC--TAAAGTGCTTGCAGTGCAGGTAGCTGGCGC---TGGCGCTACTGCAGTGTGGGGGCTTGCAGC----------------------------------------------------------------TAAGGTGCATCTAGTGCAGATAGTGAAGTAGATTAGCATCTACTGCCCTAAGTGCTCCTTCTGGC--TAAGGTGCATCTAGTGCAGTTAGTGAAGTAGCTTAGAATCTACTGCCCTAAATGCTCCTTCTGGC-------------------------------------------------------------------TAAAGTGCTTATAGTGCAGGTAGTGTT-CA---GGAATCTACTGCATTATGAGCACTTAAAGT--CAAAGTGCTCATAGTGCAGGTAGCTTTTGTATTGGA--TCTACTGTAATGTGGGCACTTACAGT--CAAAGTGCTGTTCGTGCAGGTAGTGTGTGCAGCCAT--CTACTGCCGGG-CAGCACTTCCCGA------------------------------------------------------------------AGTTTTGCATAGTTGCACTACAAGAAGAATGTAGTTGTGCAAATCTATGCAAAACTGA--------------------------------------------------------------AGTTTTGCAGGTTTGCATCCAGCTGTATGATA---CTCTGCTGTGCAAATCCATGCAAAACTGA--AGTTTTGCAGGTT-TGCATCCCAGC--------------TTATA--------TCCATTGCTGTGCAAATCCATGCAAAACTGA-----------------------------------------------------------------------------------------------------------------------------------------TAGCTTATCAGACTGATGTTGACTGTTGGA-TGTCATGGCAACAACAGTCGGTAGGCTGTC--AGTTCTTCAGTGGCA-TGCTTTACGTCGTGTGCC---AGCTAAAGCTGCCAGTTGAAGAACTGT--------------------------------------------------------------------GGGGTTCCTGGTGATGCGATTTTTTTACCCACT-GCCCAAAATCACATTGCCAGGGATTTCCA--GGGTTCCTGGCATGCTGATTTGTGACTTAAAATTAAAATCACATTGCCAGGGATTACCAC----------------------------------------------------------------------------------------------------------------------------------------GTGCCTACTGAGCTGATACTCAGTTGCT-TTGGT-TTAAACTGGCTCAGTTCAGCAGGAACAG--GTGCCTACTGAGCTGATAT-CAGTTCTGATTTTACATACTGGCTCAGTTCAGCAGGAACAG-----------------------------------------------------------------------------------------------------------------------------------------------------------------------------------------------------TTCAAGTAATCCAGGATAGGCTGGTGCCAGGC--CCGTGGCCTATTCTCGATTACTTGTCTC--TTCAAGTAATCCAGGATAGGCTGTATGCATTGCAGTTGGCCTATTCTTGATTACTTGCACT--AGGGCTTAGCTCAC-CTGTGAACAG--AGTT-----AGCGTT-GCATCATGTTCACAGTGGCTAAGTTCCGC--AGAGCTTAGCTGATTGGTGAACAGTGATTGATTTCCCCTTTGTTCACAGTGGCTAAGTTCTGC----------------------------------------------------------------------------------------------------------------------------------------GCTGGTTTCATATGGTGGTTTAGATTTAACTACTTATTGTCTAGCACCATTTGAAATCAGTGTT--GCTGGTTTCACATGGTGGCTTAGATTTTCCCAT-CTTTGTATCTAGCACCATTTGAAATCAGTGTT--ACTGATTTCTTTTGGTGTTCAGAG-TCCATACTATTTTCTAGCACCATTTGAAATCGGTTA--ACCGATTTCTCTTGGTGTTCAGAGTCTCAGTGTTT-GTCTAGCACCATTTGAAATCGGTTA-----------------------------------------------------------------TGTAAACATCCTCGACTGGAAGCTGTGAAGCAGCAGATGGGGCTTTCAGTCGGATGTTTGCAGC--TGTAAACATCCTTGACTGGAAGCTGTAAGGTGCTAGAA--GGAGCTTTCAGTCGGATGTTTACAGC--TGTAAACATCCCCGACTGGAAGCTGTAA---GAGAAATTCTAGCTTTCAGTCAGATGTTTGCTGC--TGTAAACATCCTACACTCTCAGCTGTG--GAAAATGAGGAAGCTGGGAGAAGG-CTGTTTACTCT--TGTAAACATCCTACACTCTCAGCTGTGAACTCAAGGTGGCTGGGAGAGGGTTGTTTACGCC--TGTAAACATCCTACACTCAGCTATAACAACTG----GAACGGCTGGGAGGTGGATGTTTACTTC--AGGCAAGATGTTGGCATAGCTGTTGA-CCTAAGAA-CCTGCTATGCCAACATCTTGTCATC--TATTGCACATTACTAAGTTGCATGTTGTCACGGCCTCAGTGCAATTTAGTGTGTGCGATATT--GTGCATTGTAGTTGCATTGCATGTGTCACAGA--GGTGTGCAATGCCTCTGCAGTGCAGCC--GTGCATTGTAGTTGCATTGCATGTTCTGGTAGTATCT--GTGCAATGTTTCTGCAGTGCAGTA--TGGCAGTGTCTTAGCTGGTTGTTGTGAACAATAGACAAGGAAGCAATCAGCAAGTATACTGCCCTA--AGGCAGTGTAGTTAGCTGATTGTGTCAGTCC---CTTGGCAATCACTAACT-TCACTGCCATC--AGGCAGTGTAGTTAGCTGATTGCAAAAGGC------AACAATCACTAACCACACAGCCAGG--AGGCAGTGTACTGTTAGCTGGTGTCAGTTTTTT---CAACCAGCTAACATGCAGCTGCTATC--AGGCAGTGTACTGTTAGCTGGCTGCTT--TG-TGTGAATCTAGCAGTCGCTACT-GCACTGTCAA--TGGCAGTGCA-TTGCTAGCTGGCTGTTGTG---TACGTGTGTTA-ACAGTTGCTAGCTGTACTCCATA--AGGCAGTGTATT-GTTAGTTAGCTGGCATTC--ACATAC-CAGCAACTAAACACACTTCCACA--AGGTTGGGATCAGTTGCAATGCTGTGTG--TGTCTGTGGTATTGCACTTGTCCCGGCCTGT--GGGTGGGGATTTGTTGCATTACTTGTAGCTATG--TT-TA--GAGTATTGCACTTGTCCCGGCCTGT--AGGGCC-GGG-ATGCGGTGCAGTGTTGTGC-GTCTCCTA-CCAATATTGCACTCGTCCCGGCCTCC---------------------------------------------------------------ACTGTTGCTAATATGCA-ACTCTGTTATGTCAAAATTGGAATTGCACTTTAGCAATGGTGA--CGGGTGGATCACGATGC-AATTTTGATTAGTTTAGAAGGAG------AAAAATTGCACGGTATCCATCTGTA------------------------------------------------------------------------------------------------------------------------------TTTGGCACTAGCACATTTTTGCTTTTGTACGTATACTTTGAGCAATTATGTGTAGTGCCAATAT--TTTGGCAATGGTAGAACTCACACTGGTGAGGTATCAGGATCCGGTGGTTCTAGACTTGCCAACTA--TATGGCACTGGTAGAATTCACTGTGAAAACACGCTATCAGTGAATTACCATAGGGCCATAAA--TCAGTTATCACAGTGCTGATGCTGTCTATTCTAAAGGTACAGTACTGTGATAACTGAAG--TCGGTTATCATGGTACCGGTGCTGTATACGTGAAAGGTACAGTACTGTGATAACTGAAG--AGCTTCTTTACAGTGTTGCCTTGTGGCATGGAGTTCAAGCAGCATTGTACAGGGCTATCA--AGCTTCTTTACAGTGCTGCCTTGTTGCATTTATGTCAAGCAGCATTGTACAGGGCTATCA--GGCTTCTTTACAGTGCTGCCTTGTTGCA-TATGGATCAAGCAGCATTGTACAGGGCTATGA--TGGAGTGTGACAATGGTGTTTG-TGTCCAATC-TATCAAACGCCATTATCACACTAAATA--CGTGTTCACAGCGGACCTTGATTTAAATGTCCATACAATTAAGGCACGCGGTGAATGCCAA--CGTGTTCACAGCGGACCTTGATTTAATGTCATACAATTAAGGCACGCGGTGAATGCCAA--CGTGTTCACAGCGGACCTTGATTTAATGTCCATACAATTAAGGCACGCGGTGAATGCCAA--CGTGTTCACAGCGGACCTTGATTT-AATGTC-ACACAATTAAGGCACGCGGTGAATGCCAA--CATTATTACTTTTGGTACGCGCTGTGACACT-TCAAACTCGTACCGTGAGTAATAATGCG--CGGGGCCGTAACACTGTCTGAGAGGGTT---ACATTTCTCACAGTGAACCGGTCTCTTT--GGGGGCCGTTAC-ACTGTAAGAGAGTGAGTAGCA-GGTCTCACAGTGAACCGGTCTCTTT---------------------------------------------------------------CTTTTTGCGGTCTGGGCTTGCTGTTCCTCCAACCCACACTCAGGAAGCCCTTACCCCAAAAAGTAT--CTTTTTGCGGTCTGGGCTTGCTGTACATAACTACCTAGCCGGGAAGCCCTTACCCCAAAAAGCAT-------------------------------------------------------------------------GCTCTTTTCACATTGTACTACTGTATGAGCCCCTGCCAAGCAATGCAATGTAAAAAGGGCAT--GCCCTTTTTCTGTTGTACTACTG-GCAATTATGATGAGCAGTGCAATATTAAAAGGGCAT--GCCCTTTTTATGTTGTACTACTAGTGATCGTGCAC--AAAAAGCAGTGCAATGTTAAAAGGGCAT------------------------------------------------------------------GCTCTGACAATGTTGCACTACTGTCTGCACAAATAAAGCAGTGCAATAATATTGTCAAAGCAT--GCTCTGACTTTATTGCACTACTGTACTTTACAGCTAGCAGTGCAATAGTATTGTCAAAGCAT----------------------------------------------------------------------------------------------------------------------------------------ACCCTATCAATATTGCCTCTGCTTTT--GTGATCAGGG-TAGTAGTGCAATATTGCTTATAGGGTCT---------------------------------------------------------------------ACTCTTT-CCCTGTTGCACTACT--------------------CAGTGCAATAATGAAAGGGCGT--ACCGTGGCTTTAGATTGTTACTGTGTGGTG-----CGTG-GGTAACAGTCTACAG-CCATGGTCG--ACCTTGGCTCTAGACTGC-TTACTGCTGAGCACGGCGA--CCGGAACAGTAACAGTCTACAGTCATGGCTA--AGCTGGTAAAATGGAACCAAATCAACTGTTCAATGGATTTGGTCCCCTTCAACCAGCTGT--AGCTGGTAAAATGGAACCAAATCACCTGTTCAATGGATTTGGTCCCCTTCAACCAGCTGT--GCTGGTCAAACGGAACCAAGTCC-GTCTTCCTTGGAGGTTTGGTCCCCTTCAACCAGCTA--GCTGGTAAAAAGGAACCAGATCAACTT-GGAACTGGATTTGGTCCCCTTCAACCAGCTG--TATGGCTTTTTATTCCTATGTGATTATACTACTCCTTTCATATAGGGATTGAAGCCGTGCA--TATGGC-TTTTTATTCCTATGTGATAGTAATAAAGT-CTCATGTAGGGATGGAAGCCATGAA--TATGGCTTTTTATTCCTATGTGATTGCTT-TTCCTAACTCATGTAGGGCTAAAAGCCATGGG--ACGGGTATTCTTGGGTGGATAATACGGATTACGTTGTTATTGCTTAAGAATACGCGTAG--ACGGGTATTCTTGGGTAGATAATACGGCTGGCGTTGTTATTGCTTGAGAATACGCGTAG--AGCTGGTGTTGTGAATCAGGCCGTCACCG-ATCAGAGAACGGCTACTTCACAACACCAGGGT--AGCTGGTGTTGTGAATCAGGCCGACAACAAGCGCATCCTACTATCCGGCTATTTCACTACACCAGGGT--TCTACAGTGCATGTGTCTCCAGTGTTTCTAAG---CGACTGGAGATACAGCCCTGTCGGAAT--CAGTGGTTTTACCCTATGGTAGGTTACGTCATGCTGTTCTACCACAGGGTAGAACCACGGAC------------------------------------------------------------------CATAAAGTAGAAAGCACTACTAAACAGCACT-GCAGGGTGTAGTGTTTCCTACTTTATGGA--CATAAAGTAGCGAGCACGACTCCGCCCCCGCGCCC--GTGTAGTGTTTCCTACTTTATGGA--GGTGCAGTGCTGCATCTCTGGTCAGTTGTGAGTCTGAGATGAAGCACTGTAGCTC--GGATATCATCGTATACTGTAAGTCGGCTAT-GAGACACTACAGTATAGATGATGTACTA--GTCCAGTTTTCCCAGGAATCCCTTGGGCACT--GTGTTGGGGATTCCTGGAAATACTGTTCT--TGAGAACTGAATTCCATGGGTTGTAATTGAATCT-TGAACAGACCCATGGGGCTCAGTTCTTCA--TGAGAACTGAATTCCATAGGCTTTAAAAGA---CAAAAAAAGC-CCTATGGATTCAGTTCTGTA--TGAGAACTGAATTCCATGGACTGGTTCCCTCTTCATATCT-TCAGTCCATAGTAGTCAGTTCTCTA--GTGGAATCATTTCTGCACAAACTCGACTATTG--AAA-TCAGTGTGCGGAAATGCTTCTGCTA--AAAGTTCTGTGACACTCCGACTCTGAGTAC-ATAGCAGTCAGTGCACTACAGAACTTTGT--CAGGTTCTGTGGTACACTTGGACTCGGACT--CTG-GAGCAGTCAGTGCATGACAGAACTTGGG--GGAGTTCTGTCATACACTCGGACTGT-GCTACCTGG-GGTCAGTGCATCACAGAACTTTGT---------------------------------------------------------------TCTCCCAACCCTTGTACCAGTGTCATGTTACTG----GAACCCTGGTACAGAGGA-TGGATGAGA--GCATTTTTGTGATTTGCAGCT-CGTGGTCT--GGGTCCAGTTGCATAGTCACAAAAGTGATC--TCATTTTTGTGATGTTGCAGCTAGTAATATGAGCCCAGTTGCATAGTCACAAAAGTGATC----------------------------------------------------------------TTAATGCTAATCGTGATAGGGGTTTT--------ACCTCT-GACTGACTCCTA-CATGTTAGCATTAGCA--AACATTCAACGCTGTCGGTGAGTTTGGATTT-AAAGTG----AAAACCATCGACCGTTGATTGTACC--AACATTCAACGCTGTCGGTGAGTTT-GAGCATTA----GAAAAAAAACCATCGACCGTTGACTGTACC--AACATTCAACGCTGTCGGTGAGTTTT----GGCAGTC-AGGTTAAACCATCGACCGTTGAGTGTACC--AACATTCATTGCTGTCGGTGGGTTTAACTATGCGGACAAGCTCACTGAACAATGAATGCA--AACATTCATTGCTGTCGGTGGGTTTT-AG-TTTG-TACCAACTCACTGATCAATGAATGCAAA--AACATTCATTGCTGTCGGTGGGTTGTGATGCTGAAGGGAAAACTCACGGATCAATGAATGCAA--CCTTATCACTTTTCCAGCCCAGCTTTCTCAT--GCTCACTGTTGGACGGAGAACTGATAAGGGT--TGATATGTTTGATATATTAGGTTGTTATTTAAT-CCAACTATATATCAAACATATTCCTA--TGATATGTTTGATATTAGGTTGTTTT-----ATTGGAAAGCC-AACTAAATATCAAACATATTCTTA--CAACGGAATCCCAAAAGCAGCTGTCTTCCGCTCGGCACCTCAGCTGCGCTTGGATTTCGTTCCC--ATGACCTATGGATTGACAGCCAGTATCGGAGCCTCGCC-CTGGCTGTCTGTTCTATAGGGCATAG--ATGACCTATGAATTGACAGACTGTGTATTC--TAAGCTTGTCTGTCATTTCTGTAGGCCAATA--TGGGTCTTTGCGGGCGAGGTGAGAGG-TTCG-TG--CGTTCAACTGG-CCTACAAAGTCCCAGT--CGGGGTTTTGGGGGCAAGATGAGCTT-AT---GTTTTATCCAACTGGCCCACAAAGTCCCGCT--AGGGACTTTCAGGGGCAGCTGTGTTTTACTAACCCA-GTCATAATGCCCCTAAAAATCCTTAT--AGGGACTTTTGGGGGCAGTTGTGTTTCCAT-TACACTATCATAATGCCCCTAAAAATCCTTA--TGTAACAGCAACTCCATGTGGGAGGG----GTCCG---TGGTCCCCGTGGGGCTGCTGTTATTCT--TGTAACAGCAACTCCATGTGGACTACG--CTGACTTCCAGTGGAGATGCTGTTACTTT--TAGGTAGTTTCATGTTGTTGGGCTTTTATTTTTAA-ACACAAGAACATAAAACTACCTGA-T--TAGGTAGTTTCATGTTGTTGGGATTGGCTT---TTAGCTCGGCAACAAGAAACTGCCTTAA--TAGGTAGTTTCATGTTGTTGGGGCT----CCACCTTTCTCTCTACAGCACGAAACTGCCTTAA--CCCAGTGTTCAGACTACCTGTTCAGGACTACGAGATTGTACAGTAGTCTGCACATTGGTTA--CCCAGTGTTCAGACTACCTGTTCAGGAGCATATGAAGTTGTACAGTAGTCTGCACATTGGTTA--CCCAGTGTTCAGACTACCTGTTCAGGACAATGCTGTTGTACAGTAGTCTGCACATTGGTTA--TTCCTATGCATATACTTCTTTGAGA-ATTGGATCTAAAGAGGCATAGGGCATGGGAAAA--AGTGGTTCTTAACAGTTCAACAGTTCTTTAGGCTAATTGTGAAATGTTTAGGACCACTTG--TTCCCTTTGTCATCCTATGCCTGAGAATATATGAAGGGGGCTGGGAAGGCAAAGGGACGT--TTCCCTTTGTCATCCTATGCCTGGAGATCATAGTGAGGCAGGGACAACAAAGGGATGC--TTCCCTTTGTCATCCTATGCCTGAGAGAT-GCCTGGAGGCTGGGACGGTGAAGGGAAGC--TCCTTCATTCCACCGGAGTCTGTCTC-ATAC-CT-AATCAGATTTCAGTGGAGTGAAGCACA--CCCTTCATTCCACCGGAATCTGTAGGGATC-AAAACCAGATTTCAGTGAAATG-AAGCCCC-------------------------------------------------------------------AAGCTTTTGGCTTGGGTTATATTGT-CACTCGCAGTGTATAAGACGAGCGAAAAGCTTCT----------------------------------------------------------------AGCCACTGACTAACGCACATTGTGCT-GTTAG--CGATTCCACTGTGCGTGTGACAGCGGCTAA--TGCCTGTCTACACTTGCTGTGCAGAACATCCACTCACCTGTACAGCAGGCACAGACAGGCAGT--TAATCTCAGCTGGCAACTGTGAGCAGTTCATAAATT-CTCTCACAGTTGTATCTGGGATTATG--AAATCTCTACAGGCAAATGTGATGTCTTTA-TAG-TAATCTCACAATTACCTATAGAGATTCTT--TACTGCATCAGGAACTGATTGGATAATAATCAGTCACCATCAGTTCCTAATGCATTGCC--TTGTGCTTGATCTAACCATGTGGTTGTGAGGTATG---AGTAAAACATGGTTCTGTCAAGCACCATG--TTGTGCTTGATCTAACCATGTGGTA--GAACAATACAAATTGAACATGGTTCTGTCAAGCACCATG---------------------------------------------------------------------TGATTGTCCAAACGCAATTCTTGTGTCTGC-----------CCCAAGAATTGAGTGTGGACGTCGGGA--TGATTGTCCAAACGCAATTCTTGTGCCGTGGAAACGTACAAA-CCAAGAATTGTGTCTGGACATCTGT--ACCTGGCATACAATGTAGATTTCTGTATTTCTTAA-GCAACAGCTACATTGTCTGCTGGGTTTC--CGCTCAGTAGTCAGTGTAGATTCTGTTT-TTACAATCAGCAGCTACATCTGGCTACTGGGTCTC--TGCTCAGTAGTCGGTGTAGAATCTGTCTGACATTGATACCAACAGCTACATCTGATTACTGGGTCAC--CGTGTATTTGACAAGCTGAGTT-TGACACTCAG--TGTGGCAGAGTGTCAGTTTGTCAAATACCCCAA----------------------------------------------------------------AACAATATCCTGGTGCT---GAGCGAGTTGCGCAC-AGAG-ACTCCAGCATCAGTGATTTTGTTGA--AACACTATCCTGATGCTGTCTGAGTATGT--GGTAAAGCTCCAGCATCAGTGATTTTGTTGT--GCGTCGAGCCCGACGTGCAAGACCT---GACGTGAATGTTTTGTTCGTTCGGCTCGCGTTA--AATGACACGATCACTCCCGCTGAGCGAGACGCCC-GACAGCCATCGGGAATATCGTGTCGGTCC--ACTTTAACATGGAGGTGCTTTCTGTGACTTATAAG-----AAGTAAGTGCTTCCATGTTTTAGTAG--GCTTTAACATGGAGGTACCTGCTGCCTAA--AAAAAGTAAGTGCTTCCATGTTTCAGTGG--ACTTTAATGTGGATGTACTTGCTTT-GTTTCTGAAAAA---GTAAGTGCTTCCATGTTTTGGTGC--ACTTTAACATGGGAGGTACTTGCTGGATGCT--TGAAAAAGTAAGTGCTTCCATGTTTTAGTTG--AAACCGTTACCATTACTGAGTTT--AGTAATGGTGACGGTTCTA--TATGTGCCCTTGGACTACATCGTGGAAGCCAGCACCATGCAGTCCATGGGCATATACA--GCAGGCATCTTCTCAGCCTACATGTGGATTCTTAAATCTGCAGGCTGGTTAGATGGTTGTC--TCAGTAACAAGGATTCATCTCTGTATTGT----GTGAAGAACAGAGAGAGTCTTTGTAACTAAGT--TTAAGACTTGCAGTGATGTTTAGATA-ATGTATTACATGAACATCACTTTAAGTCTGTGCT--GAAATCAAGGATGGGTGAAGCCTGT-TGGAATAACTCTAGGCGACCCATACTTGGTTTCAA--GAAATCAAGGGTGGGTAAGACCTCGTAAGAACAGTTGAAGGCGACCCATACTTGGTTTCAG------------------------------------------------------------------AATACCTCAGTCTTTTCAGGTGTTCTATAAA--ATCACCTGGAAATATTGAGGTTGAGT--CCACCTCCCCTGCAAACGTCCAGTGACGCAGAGGTAATGGACGTTGGCTCTGGTGGTGATG--TACAGTGATCAGGTTACGAT-GATTT-CTCAAGTAACAACCTCGTAGCTTGATCACAATATC--AGGACTGTCTAACCTGAGAATGGTGAAACACGAGGGTCAATCTCAGGTTCGTCAGCCCATG--GGCTTGTTTTCAGTTGCCTGCGG--GTTTATTTGGA-CGACTCAGGCAGCTAAAGCAAGTCTG--AACAGTAAGAGTTTATGTGCGGTGAGAGCT---GGAATCTGCATGTGAACTCCTACTGCTCC--AAGGTCCAACCTCACATGTCCTGTATGTCACG-AGGAGGGATATATGTGGTCAGACCTATC-------------------------------------------------------------------------------------------------------------------------------- [13221]
Cpi    TGAGGTAGTAGGTTGTATAGTTTAGAATTACACCAAGGGAGATAACTGTACAACCTCCTAGCTTTCC--TGAGGTAGTAGGTTGTATGGTTTAGAATAACA-CCCGC-AGGAGATAACTGTACAGCCTCCTAGCTTTCC--TGAGGTAGTAGGTTGTATGGTTTAGAGTTACACCCTGGGAGTTAACTGTACAACCTTCTAGCTTTCC--TGAGGTAGTAGGTTGTATAGTTTTAGGGTCATACCCACAACTGGGAGATAACTATACAATCTACTGTCTTTC--TGAGGTAGTAGGTTGTATAGTTTTAGGGTTATACC--CTGCCTGTCAGATAACTATACAATCTACTGTCTTTC--TGAGGTAGTAGATTGTATAGTTTTAGGGTCACACCCG-GTCTCGGAGATAACTATACAGTCTACTGTCTTTC--TGAGGTAGTAGATTGAATAGTTGTGGAGTCCT--ACCCTCCCTTTGAGCTAACTATACAATCTACTGTCTTTC--TGAGGTAGTAGATTGTATAGTT-GTAGGGTAGTTA-TTTTACCCTGTTCAGGAGATAACTATACAATCTATTGCCTTCC--TGAGGTAGTAGGTTGTGTGGTTTCAGGGTAGTGA-TTTTGCCCCAATCAGGAGATAACTATACAACCTACTGCCTTCC--TGAGGTAGTACGTTGTATTGTTGT-GGGGTCGGGAT-------------------TCGTGCCCCAATCAG-AGATAACAATACAACTTACTACTTTCC--TGAGGTAGTAGGTTGTATAGTTTGGTGGGAGGGATTTCATCCCATTTCAGGTGATAACTATACAGTCTATTGCCTTCC--AGAGGTAGTAGGTTGCATAGTTTTAGGGCAGAGATTTTGCTC-ACAAGGAGTTAACTATACAACCTGCTGCCTTTC--TGAGGTAGTAGTTTGTGCTGTTGGTCGGGT-TGTGACATTGCCCGCTGTGGAGATAACTGCGCAAGCTACTGCCTTGC--TGAGGTAGTAGTTTGTACAGTTT-GAGGGTCTATGATACCACCCGGTA-CAGGAGA-TAACTGTACAGGCCACTGCCTTGC--------------------------------------------------------------------------------ACATACTTCTTTATATGCCCATATGAACCTGGCAA-GCTATGGAATGTAAAGAAGTATGTAT--ACATACTTCTTTATGTACCCATATGAACATATAAT-GCTATGGAATGTAAAGAAGTATGTAT--ACATGCTTCTTTATATCCCCATATGAATTATGCTGCTATGGAATGTAAGGAAGTGTGTGG--ACATACTTCTTCATATGCCCATAGGGAGTCAGCCGGCGTTATGGAATGTTAAGAAGTATGTAT--TGGAAGACTAGTGATTTTGTTGTTTTTAGATAACTAAATCGACAACAAATCGCAGTCTGCCATA--TGGAAGACTAGTGATTTTGTTGTTCT---ATAGCTCATCTCATGACAACAAGTCACAGTCTGCCTTA--TGGAAGACTAGTGATTTTGTTGTTCT--GACTTATAAAAGTGACAACAAATCATAGCCTGCCATA--TGGAAGACTTGTGATTTTGTTGTTTCCAGTGTCAG-GGAAGCGAACAACAAATCCCAGTCT-CCTCA--CATCTTACTAGACAGTGCTGGATTTTTTGGATC-TACTCTAACACTGTCTGGTAACGATGTT---------------------------------------------------------------------CATCTTACTGGGCAGCATTGGATGTTTTCTGTGTTTCTAATACTGCCTGGTAATGATGAT--------------------------------------------------------------------GTCTTACCAGACAAAGTTAGATC-TA-GCTATTTTCGTCTAATACTGTCTGGTAATGCCGT--------------------------------------------------------------TCTTTGGTTATCTAGCTGTATGAGTGGTGTCAATT-CTTCATAAAGCTAGATAACCGAAAGTA--TCTTTGGTTATCTAGCTGTATGAGTGTGTTGGTCT-TCATAAAGCTAGATAACCGAAAGTA--TCTTTGGTTATCTAGCTGTATGAGTGTTATTAAGCCATCATAAAGCTAGATAACCGAAAGTA--TCTTTGGTTATCTAGCTGTATGAGTGTATGTGA-TATCATAAAGCTAGAGAACCGAATGTA--TACCCTGTAGATCCGAATTTGTGTAAA-GGAAATT-----GTGTCACAAATTCGTATCTA--GGGGAATA--TACCCTGTAGAACCGAATTTGTGTGGTATTCACATAGTCACAGATTCGATTCTAGGGGAATA--TACCCTGTAGAATCGAATTTGTGTGAATATTT-GAGAGTCACAAATTCGTCTCTAGGGGAGTA--AACCCGTAGATCCGAACTTGTGGT-CATATTC-----CAC-ACAAGCTTGTATCTATAGGTATG--AACCCGTAGATCCGAACTTGCGGTACGACTGCCTCACACAAGCTCGAGTCTGTGGGTATG--AACCCGTAGATCCGATCTTGTGGTAAAGTATAC-TGCACAAGCTCGCTTCTATGGGTCTG--TCCCTGAGACCCTAACTTGTGATGTTTAGCTTT-TAAATCCACGGGTTAGGCTCTTGGGAGCT--TCCCTGAG-ACCC-TTAACCTGTGAGGGCAGCGCAGAATTCACAGGTGAGGTTCTTGGGAACC--TCCCTGAGACCCTAACTTGTGAGG---TTTTTTAGCAACAATCACAAGTCAGGCTCTTGGGACCT--TAGCAGCACATAATGGTTTGTGGGTTTTGAAAAGG--TGCAGGCCATATTGTGCTGCCTCA--TAGCAGCACATCATGGTTTGCA-TGCTCTAG--CAAAAATGCGAATCATTATTTGCTGCTTTG--CAGCAGCACATCATGGTTTGTTGAGGCTCTCGGC---GCACAAACCGTGTTGTGGTGTTACC--TAGCAGCACATCATGGTTTGTAGGGA--CA-AGGAGATACAGACCATTCTGGGCTGCCTCA--TAGCAGCACGT-AAATATTGG-CGTTAACT--CTGTA-AATATCTCCAGTATTAACTGTGCTGCTGAA--TAGCAGCACGTAAATATTGGTGTAGTAAAG-TAAATCTT---AAACCCCAATATTA-TTGTGCTGCTTAA--------------------------------------------------------------------------TAGCAGCACGT-AAATACTGGAGTTTAGGATTGCCT--AGCTGCTCTCCAGTATTG-CATTGCTGCTTTA--CAAAGTGCTTACAGTGCAGGTAGTGATATA--AGAACCTACTGCAGTGAAGGCACTTGTAGC--AAAAGTGCTTACA-GTGCAGGTAGTGTGTT-GGTATCTACTGCAGTGGAAGCACTTCTAGC--TAAAGTGCTGACAGTGCAGGTAGCTAGCGT-CTGGTTGCTACTGCAGTGTGGGGGCTTGCAGC----------------------------------------------------------------TAAGGTGCATCTAGTGCAGATAGTGAAGTAGATTAGCATCTACTGCCCTAAGTGCTCCTTCTGGC--TAAGGTGCATCTAGTGCAGTTAGTGAAGTAGCTTAGAATCTACTGCCCTAAATGCTCCTTCTGGC-------------------------------------------------------------------TAAAGTGCTTATAGTGCAGGTAGTGTT-CA---GTAATCTACTGCATTATGAGCACTTAAAGT--CAAAGTGCTCATAGTGCAGGTAGTTTTTG-AATTGGA-TCTACTGTAATGTGGGCACTTATAGT--CAAAGTGCTGTTCGTGCAGGTAGCGTGTGCAGCCGA--CTACTGCCGAGTCAGCGCTTCGCGA------------------------------------------------------------------AGTTTTGCATAGTTGCACTACAAGAAGAATGTAGTTGTGCAAATCTATGCAAAACTGA--------------------------------------------------------------AGTTTTGCAGGTTTGCATCCAGCTGTATGATA---CTCTGCTGTGCAAATCCATGCAAAACTGA--AGTTTTGCAGGA-TTGCATTCCAGC--------------TTATT--------TCAAACGCTGTGCAAATCCATGCAAAACTGA-----------------------------------------------------------------------------------------------------------------------------------------TAGCTTATCAGACTGATGTTGACTGTTGGA-TCTCATGGCAACAACAGTCGGTAGGCTGTC--AGTTCTTCAGTGGCA-AGCTTTACGTCCCTGTCTAGCAGCTAAAGCTGCCAGTTGAAGAACTGT--------------------------------------------------------------------GGGGTTCCTGGTGATGCGATTTTT-ATCCTACC-ACCCAAAATCACATTGCCAGGGATTTCCA--GGGTTCCTGGCATGCTGATTTGTGATTTAAGATTAAAATCACATTGCCAGGGATTACCAC----------------------------------------------------------------------------------------------------------------------------------------GTGCCTACTGAGCTGATACTCAGTCGCT-TTGC--TTAAACTGGCTCAGTTCAGCAGGAACAG--GTGCCTACTGAGCTGATAT-CAGTTCTGATTTTACATACTGGCTCAGTTCAGCAGGAACAG----------------------------------------------------------------------------------------------------------------------------------TTCAAGTAATCCAGGATAGGCTGTG-GTCTGCGCAGTC---GGCCTGTTCTCGATTACTTGGCGC--TTCAAGTAATCCAGGATAGGCTGTTACCAGGCA-GCACGGCCTATTCTTGATTACTTGTTTC--TTCAAGTAATCCAGGATAGGCTGTGTGCAATCTAATTGGCCTATTCTTGATTACTTGCACT--AGGGCTTAGCTCAC-CTGTGAACAG--AGTT-----CGCATCCGTATCGTGTTCACAGTGGCTAAGTTCCGC--AGAGCTTAGCTGATTGGTGAACAGTGATTGATTTCCTCTTTGTTCACAGTGGCTAAGTTCTGC----------------------------------------------------------------------------------------------------------------------------------------GCTGGTTTCATATGGTGGTTTAGATTTAACTACTCCGTGTCTAGCACCATTTGAAATCAGTGTT--GCTGGTTTCACATGGTGGCTTAGATTTTCCCAT-CTTTGTATCTAGCACCATTTGAAATCAGTGTT--ACTGATTTCTTTTGGTGTTCAGAG-TCAATACTATTTTCTAGCACCATTTGAAATCGGTTA--ACCGATCTCTCTTGGTGTTCAGAGTTTCAGTTTTT-GTCTAGCACCATTTGAAATCGGTTA-----------------------------------------------------------------TGTAAACATCCTCGACTGGAAGCTGTGAAGCAGCAGATGGGGCTTTCAGTCGGATGTTTGCAGC--TGTAAACATCCTTGACTGGAAGCTGTAAGGTGCTAGAAG-GGAGCTTTCAGTCGGATGTTTACAGC--TGTAAACATCCCCGACTGGAAGCTGTAA---GAGAAATTCTAGCTTTCAGTCAGATGTTTGCTGC--TGTAAACATCCTACACTCTCAGCTGTG--GAAAGTAAGGAAGCTGGGAGAAGG-CTGTTTACTCT--TGTAAACATCCTACACTCTCAGCTGTGGACTCAAGGTAGCTGGGAGAGGGTTGTTTACTCC--TGTAAACATCCTACACTCAGCTATAAAACATA----GAACGGCTGGGAGGTGGATGTTTACTTC--AGGCAAGATGTTGGCATAGCTGTTGA-CCTAATAA-CCTGCTATGCCAACATATTGTCATC--TATTGCACATTACTAAGTTGCATGTTGTCACGGCCTCAGTGCAATTTAGTGTGTGCGATATT--GTGCATTGTAGTTGCATTGCATGTGTGAGAACA-GGTGTGCAATGCCCCTGCAGTGCAGCC--GTGCATTGTAGTTGCATTGCATGTTCTGGCAGTACTT--GTGCAATGTTTCTGCAGTGCAGTA--TGGCAGTGTCTTAGCTGGTTGTTGTGAGCAATAATCAAGGAAGCAATCAGCAAGTATACTGCCCTA--AGGCAGTGTAGTTAGCTGATTGTATCCATCT---CTTTGCAATCACTAACT-TTACTGCCATC--AGGCAGTGTAGTTAGCTGATTGCTAAAGGT-------ACAATCACTAACCACACAGCCAGG--AGGCAGTGTATTGTTAGCTGGTTGAAAATCTGA----CAGCAGCTAACCTACATCTGCTATC--AGGCAGTGTACTGTTAGCTGGCTGCTT--TG-TGTGAATCTAGCAGTCTCTACT-ACACTGTCAC--TGGCAGTGCC-TTGCTAGCTGGCTGTTGAGAACTTGATATATGA-ACAGTTGCTAGCTGCACTCCACA--AGGCAGTGTATT-GTTAGTTAGCTGTTGTTC--ACATAC-CAGCAACTAAATACGCTTCCACA--AGGTTGGGATCAGTTGCAATGCTGTGTG--TGCCTGTAGTATTGCACTTGTCCCGGCCTGT--GGGTGGGGATTTGTTGCATTACTTGTAGCTATG--TG-TA--GAGTATTGCACTTGTCCCGGCCTGT--AGGGAC-GGG-ATGCTGTGCAGTGTTGTTCTATCACCAA-CCAATATTGCACTCGTCCCGGCCTCC---------------------------------------------------------------ACTGTTGCTAATATGCA-ACTCTGTTGTGTAAAAGCTGGAATTGCACTTTAGCAATGGTGA--CGGGTGGATCACGATGC-AATTTTGATTAGTTTAGCAGGAG------AAAAATTGCACGGTATCCATCTGTA------------------------------------------------------------------------------------------------------------------------------TTTGGCACTAGCACATTTTTGCTTTTGTATAACTACTTTGAGCAATTATGTGTAGTGCCAATCT--TTTGGCAATGGTAGAACTCACACTGGTGAGGTATCAGGATCCGGTGGTTCTAGACTTGCCAACTA--TATGGCACTGGTAGAATTCACTGTGAAAACACACTATCAGTGAATTACCATAGGGCCATAAA--TCAGTTATCACAGTGCTGATGCTGTCTATTCTAAAGGTACAGTACTGTGATAACTGAAG--TCGGTTATCATGGTACCGGTGCTGTATACGTGAAAGGTACAGTACTGTGATAACTGAAG--AGCTTCTTTACAGTGTTGCCTTGTGGCATGGAGTTCAAGCAGCATTGTACAGGGCTATCA--AGCTTCTTTACAGTGCTGCCTTGTTGCATTCATGTCAAGCAGCATTGTACAGGGCTATGA--GGCTTCTTTACAGTGCTGCCTTGTTGCA-TATGGATCAAGCAGCATTGTACAGGGCTATGA--TGGAGTGTGACAATGGTGTTTG-TGTCCAATC-TATCAAACGCCATTATCACACTAAATA--CGTGTTCACAGCGGACCTTGATTTAAATGTCCATACAATTAAGGCACGCGGTGAATGCCAA--CGTGTTCACAGCGGACCTTGATTTAATGTCATACAATTAAGGCACGCGGTGAATGCCAA--CGTGTTCACAGCGGACCTTGATTTAATGTCCATACAATTAAGGCACGCGGTGAATGCCAA--CGTGTTCACAGCGGACCTTGATTT-AATTTC-ATACAATTAAGGCACGCGGTGAATGCCAA--CATTATTACTTTTGGTACGCGCTGTGACACT-TCAAACTCGTACCGTGAGTAATAATGCG--CGGGGCCGTAACACTGTCTGAGAGGGTT---ACATTTCTCACAGTGAACCGGTCTCTTT--GGGGGCCGTTAC-ACTGTAAGAGAGTGAGTAGCA-GGTCTCACAGTGAACCGGTCTCTTT---------------------------------------------------------------CTTTTTGCGGTCTGGGCTTGCTGTTCCTCCAATCAGTAGTCAGGAAGCCCTTACCCCAAAAAGTAT--CTTTTTGCGGTCTGGGCTTGCTGTATATAACTACCTAGCCGGGAAGCCCTTACCCCAAAAAGCAT-------------------------------------------------------------------------GCTCTTTTCACATTGTGCTACTGTCTGAGCCCCTGCCAAGCAGTGCAATGTCAAAAGGGCAT--GCCCTTTTTCTGTTGTACTACTG-GCAATTATGATGAGCAGTGCAATATTAAAAGGGCAT--GCCCTTTTTATGTTGTACTACTAGTGATCATACAC--AAAAAGCAGTGCAATGTTAAAAGGGCAT------------------------------------------------------------------GCTCTGACAATGTTGCACTACTGTCTGCACAAATAAAGCAGTGCAATAATATTGTCAAAGCAT--GCTCTGACTTTATTGCACTACTGTACTTTACAGCTAGCAGTGCAATAGTATTGTCAAAGCAT----------------------------------------------------------------------------------------------------------------------------------------ACCCTATCAATATTGCCTCTGCTTTT--GTGATCAGGG-TAGTAGTGCAATATTGCTTATAGGGTCT---------------------------------------------------------------------ACTCTTT-CCCTGTTGCACTACTGTTAAACTT--GTAGC-TAGCAGTGCAATAATGAAAGGGCGT--ACCGTGGCTTTAGATTGTTACTGTGGTTGT----GTGTT-GGTAACAGTCTACAG-CCATGGTCG--ACCTTGGCTCTAGACTGA-TTACTGCTAAGTAGCATTA--AAGAAACAGTAACAGTCTACAGTCATGGCTA--AGCTGGTAAAATGGAACCAAATCAACTGTTCAATGGATTTGGTCCCCTTCAACCAGCTGT--AGCTGGTAAAATGGAACCAAATCACCTCTTCAATGGATTTGGTCCCCTTCAACCAGCTGT--GCTGGTCAAACGGAACCAAGTCC-GTCTTCCTTGGAGGTTTGGTCCCCTTCAACCAGCTA--GCTGGTAAAAAGGAACCAGATCAACTT-GGAACTGGATTTGGTCCCCTTCAACCAGCTG--TATGGCTTTTTATTCCTATGTGATTATACTGCTAATTTCATATAGGGATTGAAGCCGTGCA--TATGGC-TTTTTATTCCTATGTGATAGTAATAAAGT-CTCATGTAGGGATGGAAGCCATGAA--TATGGCTTTTTATTCCTATGTGATTGCGT-TTCCTAACTCATGTAGGGCTAAAAGCCATGGG--ACGGGTATTCTTGGGTGGATAATACGGATTACGTTGTTATTGCTTAAGAATACGCGTAG--ACGGGTATTCTTGGGTAGATAATACGGATTGCGTTGTTATTGCTTGAGAATACGCGTAG--AGCTGGTGTTGTGAATCAGGCCGTCACCA-ATCAGAGAACGGCTACTTCACAACACCAGGGT--AGCTGGTGTTGTGAATCAGGCCGACAACAAGCTCATCCTACTATCCGGCTATTTCACTACACCAGGGT--TCTACAGTGCATGTGTCTCCAGTGTTACTAAG---CAACTGGAGATGCAGCCCTGTTGGAAT--CAGTGGTTTTACCCTATGGTAGGTTACGTCATGCTGTTCTACCACAGGGTAGAACCACGGAC------------------------------------------------------------------CATAAAGTAGAAAGCACTACTAAACAGCACT-GCAGGGTGTAGTGTTTCCTACTTTATGGA--CATAAAGTAGAAAGCACTACTAAACCGCCGCGTCCC-GTGTAGTGTTTCCTACTTTATGGA--GGTGCAGTGCTGCATCTCTGGTCAGTTGTGAGTCTGAGATGAAGCACTGTAGCTC--GGATATCATCGTATACTGTAAGTTTGCTAT-GAGACACTACAGTATAGATGATGTACTA--GTCCAGTTTTCCCAGGAATCCCTTAGGCACT--ATGACGGGGATTCCTGGAAATACTGTTCT--TGAGAACTGAATTCCATGTGTTGTAATTGAATCT-CTGTCAGACCCATGGGGCTCAGTTCTTCA--TGAGAACTGAATTCCATAGGCTTTAAAATA---ATGAAAACGC-CCTGTGGCTTCAGTTCTGTA--TGAGAACTGAATTCCATGGACTGGTTTCAGTTCTGTATCT-TCAGTCCATGGTAGTCAGTTCTCTA--GTGGAATCATTTCTGCACAAACTCGACTACTG--AAA-TCAGTGTGCGGAAATGCTTCTGCTA--AAAGTTCTGTGACACTCAGACTCTGATTATGATAGAAGTCAGTGCACTACAGAACTTTGT--CAGGTTCTGTGGTACACTTGGACTTGGACT--CTG-GAGCAGTCAGTGCATGACAGAACTTGGG--GAAGTTCTGTTATACACTCTGACTGTGGCTACGTGGAGGTCAGTGCATCACAGAACTTTGT---------------------------------------------------------------TCTCCCAACCCTTGTACCAGTGTCATGCTGCAGA---GAACCCTGGTACAGAGGA-TGGATGAGA--CCATTTTTGTGATTTGCAGCT-AGTAATCT--GGGTCCAGTTGCATAGTCACAAAAGTGAGC--TCATTTTTGTGATGTTGCAGCTAGTAATATGAGCCCAGTTGCATAGTCACAAAAGTGATC----------------------------------------------------------------TTAATGCTAATCGTGATAGGGGTTTTT-------ACCTAT-GACTGACTCCTA-CATGTTAGCATTAACA--AACATTCAACGCTGTCGGTGAGTTTGGAATT-AAAGTG----AAAACCATCGACCGTTGATTGTACC--AACATTCAACGCTGTCGGTGAGTTT-GAGAATTA------GAAAAAACCATCGACCGTTGACTGTACC--AACATTCAACGCTGTCGGTGAGTTTT----CTCAATA-AGGTTAAACCATCGACCGTTGAGTGTACC--AACATTCATTGCTGTCGGTGGGTTTAACTATGTGGACAAGCTCACTGAACAATGAATGCA--AACATTCATTGCTGTCGGTGGGTTTT-AG-TTTG-TATCAACTCACTGATCAATGAATGCAAA--AACATTCATTGCTGTCGGTGGGTTGTGTTGTTGAAGGAAAAACTCACTGATCAATGAATGCAA--CCTTATCACTTTTCCAGCCCAGCTTTTTCAT--TGTAACTGTTGGACGGAGAACTGATAAGGGT--TGATATGTTTGATATATTAGGTTGTTATTTAAT-CCAACTATATATCAAACATATTCCTA--TGATATGTTTGATATTAGGTTGTTTT-----ATTGGAAAACC-AACTAAATATCAAACATATTCTTC--CAACGGAATCCCAAAAGCAGCTGTCTTCCTCTGAGCATTCCAGCTGCGGTTGGATTTCGTTACC--ATGACCTATGAATTGACAGCCAGTCCTTCTGCCGCGCC-CTGGCTGTCAGTTCTGTAGGGCACAG--ATGACCTATGAATTGACAGACTGTGTCTTC--TAAATTTGTCTGTCACTTCTGTAGGCCAATA--TGGGTCTTTGCGGGCGAGATGAGAGG-TTTG-TG--GATTCAACTGG-CCTACAAAGTCCCAGT--CGGGGTTTTGGGGGCGAGATGAGCTT-AT---GTTTTATCCAACTGGCCCACAAAGTCCCGCT--AGGGACTTTCAGGGGCAGCTGTGTTTTACTAACCCA-GTCATAATGCCCCTAAAAATCCTTAT--AGGGACTTTTGGGGGCAGATGTGTTTCCAT-TACACTATCATAATGCCCCTAAAAATCCTTA--TGTAACAGCAACTCCATGTGGAAGGTTT--CATCC---CTTTTCCAGTGGGGCTGCTGTTATTTT--TGTAACAGCAACTCCATGTGGACTACA--CTGACTTCCAGTGGAGATGCTGTTACTTT--TAGGTAGTTTCATGTTGTTGGGGTTTTATTTTTAA-ACACAAGAACATAAAACTACCTGA-T--TAGGTAGTTTCATGTTGTTGGGATTGGCTT---TTAGCTCGGCAACAAGAAACTGCCTTAA--TAGGTAGTTTCATGTTGTTGGGGCT----CCACCTTTCTCTCTGCAGCACGAAACTGCCTTAA--CCCAGTGTTCAGACTACCTGTTCAGGACTACGAGATTGTACAGTAGTCTGCACATTGGTTA--CCCAGTGTTCAGACTACCTGTTCAGGAGGCTATCAAGGTGTACAGTAGTCTGCACATTGGTTA--CCCAGTGTTCAGACTACCTGTTCAGGACAATGCTGTTGTACAGTAGTCTGCACATTGGTTA--TTCCTATGCATATACTTCTTTGAGA-ATTGGAACTAAAGAGGCATAGGGCATGGGAAAA--AGTGGTTCTTAACAGTTCAACAGTTCTCTAGCATAATTGTGAAATGTTTAGGACCACTTG--TTCCCTTTGTCATCCTATGCCTGAGAATATATGAAGGGGGCTGGGAAGGCAAAGGGACGT--TTCCCTTTGTCATCCTATGCCTGGAGTTCATAGTGAGGCAGGGACAGCAAAGGGATGC--TTCCCTTTGTCATCCTATGCCTGAGAGAT-GCCTGGAGGCTGGGACGGTGAAGGGAAGC--TCCTTCATTCCACCGGAGTCTGTCTC-ATAA-CT-AATCAGATTTCAGTGGAGTGAAGCACA--CCCTTCATTCCACCGGAATCTGTAGAGGCA-GAAACCAGATTTCAGTGTAATG-AAGCCCA-------------------------------------------------------------------AAGCTTTTGGCTCGGGTTATATTTT-CACTCGCGGCGTATAAGACGAGCAAAAAGCTTGT----------------------------------------------------------------AGCCACTGACTAACGCACATTGTGCT-GTTAA--AGAATCCACTGTGCGTGTGACAGCGGCTAA--TGCCTGTCTACACTTGCTGTGCAGAACATCCTCTCACCTGTACAGCAGGCACAGACAGGCAGT--TAATCTCAGCTGGCAACTGTGAGCAATTAATACATT-CTCTCACAGTGGTATCTGGGATTATG--AAATCTCTGCAGGCAAATGTGATGTATTTA-TAG-CAATCTCACAATTACCTGTAGAGTTTCTG--TACTGCATCAGGAACTGATTGGATAATAATCAGCCACCATCAGTTCCTAATGCATTGCC--TTGTGCTTGATCTAACCATGTGGTTGCAAGGTATG---AGTAAAACATGGTTCTGTCAAGCACCATG--TTGTGCTTGATCTAACCATGTGGTA--GAACAATACAAATTGAACATGGTTCTGTCAAGCACCATG---------------------------------------------------------------------TGATTGTCCAAACGCAATTCTTGTGTCTGC----------GCCCAAGAATTGAGTGTGGACGTCGTGA--TGATTGTCCAAACGCAATTCTTGTGCAATGGAATCATACAAA-CCAAGAATTGTGTCTGGACATCTGT--ACCTGGCATACAATGTAGAATTCTGTGTTTGTTAA-GCAACAGCTACATTGTCTGCTGGGTTTC--CGCTCAGTAGTCAGTGTAGATTCTGTCT-TTACAATCAGCAGCTACATCTGGCTACTGGGTCTC--TGCTCAGTAGTCGGTGTAGGATCTGTCTGACATTATTACCAACAGCTACATCTGATTACTGGGTCAC--CGTGTATTTGACAAGCTGAGTT-TGACACTCAA--TGTGGCAGAGTGTCAGTTTGTCAAATACCCCAA----------------------------------------------------------------AACAATATCCTGGTGCT---GAGTGAGTTGCACAC-GGAG-ACTCCAGCATCAGTGATTTTGTTGA--AACACTATCCTGATGCTGTCAGAGTATGT--GGTAAAGCTCCAGCATCAGTGATTTTGTTGT--GCGTCGAGCCCCACGTGCAAGACCT---GACGTGAACGTTTTGTTCGTTCGGCTCGCGTTA--AATGACACGATCACTCCCGCTGAGCAAGCAGCCA---GAGCCATCGGGAATATCGTGTCCGTCC--ACTTTAACATGGAGGTGCTTTCTGTGACTATAAA------AAGTAAGTGCTTCCATGTTTTAGTAG--GCTTTAACATGGGGGTACCTGCTGCCTAG--AAAAAGTAAGTGCTTCCATGTTTCAGTCG--ACTTTAATGTGGAAGTACTTGCTTT-GCTCCTGATAAA---GTAAGTGCTTCCATGTTTTAGTGA--ACTTTAACAT-GGAAGTACTTGCTGGATGCT--TGAAAAAGTAAGTGCTTCCATGTTTTAGTTG--AAACCGTTACCATTACTGACTTT--AGTAATGGTAACGGTTCTA--TATGTGCCCTTGGACTACATCGTGGAAGCCAGCACCATGCAGTCCATGGGCATATACA--GCAGGCATCTTTTCAGCCTACATGTGGATTCCTAAATCTGCAGGCTGGTTAGATGGTTGTC--TCAGTAACAAGGATTCATCCTTGTGTATA----GTAAATAACAGGGAGAATCTTTGTCACTAAGT--TTAAGACTTGCAGTGATGTTTAGATA-ATGTATTACATGAACATCACTTTAAGTCTGTGCT--GAAATCAAGAATGGGTGGAGCCTGT-TGAATTAATTCTAGGCGACCCATACTTGGTTTCAA--GAAATCAAGGGTGGGTGAGACCTCGTAAGAAAACGTGAAGGCGACCCATACTTGGTTTCAG------------------------------------------------------------------AATACCTCAGTCTTATCAGGTGTTCTATAAA--TTCACCTGCAAAAACTGAGGTTGAGT--CCACCTCCCCTGCAAACGTCCAGTGACGCAGAGGTAATGGACGTTGGCTCTGGTGGTGATG--TACAGTGATCAGGTTACGAGGGATTT-CTCAAGTAACAACCTCGTAGCTCGGTCACGATATC--AGGACTGTCTAACCTGAGAATGGTGAAACATGAAGGTCAATCTCAGGTTCGTCAGCCCATG--GGCTTGTTTTCAGTTGCCTGCG---GTTGGTTAGAA-GGACTCAGGCAGCTAAAGCAAGTCTG--AACAGTAAGAGTTTATGTGCGGTGAGAGCT---AGAATCTGCATGTGGACTCCTACTGCTCC--AAGGTCCAACCTCACATGTCCTGTATGTAATA-AAG-GGGATGTATGTGGTCAGACCTATC-------------------------------------------------------------------------------------------------------------------------------- [13320]
Aca    TGAGGTAGTAGGTTGTATGGTTTAGAATTACACCAAGGGAGATAACTGTACAACCTCCTAGCTTTCC--TGAGGTAGTAGGTTGTATGGTTTAGAATAACA-CCATC-AGGAGATAACTGTACAGCCTCCTAGCTTTCC--TGAGGTAGTAGGTTGTATGGTTTAGAGTTACACCCTGGGAGTTAACTGTACAACCTTCTAGCTTTCC--TGAGGTAGTAGGTTGTATAGTTTTAGGGTCATACCCACCACTGGGAGATAACTATACAGTCTACTGTCTTTC--TGAGGTAGTAGGTTGTATAGTTTTAGGGTTCTGCC--CTGCCTGTCACATAACTATACAATCTACTGTCTTTC--TGAGGTAGTAGATTGTATAGTTTTAGGGTCATACCCG-GTCTTGGAGATAACTATACAATCTACTGTCTTTC--TGAGGTAGTAGATTGAATAGTTGTGGAGCCTT--ATTCTCCCTCTGAGCTAACTATACAATCTACTGTCTTTC--TGAGGTAGTAGATTGTATAGTT-GTAGGGCAGTTA-TTTTGCCCTCTTCAGGAGATAACTATACAATCTATTGCCTTCC--TGAGGTAGTAGGTTGTGTGGTTTCAGGGTAGTCA-TTTTGCCCCAATCAGGAGATAACTATACAACCTACTGCCTTCC--TGAGGTAGTAAGTTGTATTGTTGT-GGGGTAGGGAT-------------------TTGTGCCCCAAATCAGAGATAACTATACAACTTACTACTTTCC--TGAGGTAGTAGGTTGTATAGTTT-GTGGGAGGGATTACATCCCATTTCAGGTGATAACTATACAGTCTATTGCCTTCC--AGAGGTAGTAGGTTGCATAGTTTTAGGGCAGTGGTTTTGCCC-AAAAGGAGTTAACTATACAACCTGCTGCCTTTC--TGAGGTAGTAGTTTGTGCTGTTGGTCGGGT-TGTGACATTGCCCGCTGTGGAGATAACTGCGCAAGCTACTGCCTTGC--TGAGGTAGTAGTTTGTACAGTTT-GAGGGTCTATGATACCACCCGGTA-CAGGAGA-TAACTGTACAGGCCACTGCCTTGC--------------------------------------------------------------------------------ACATACTTCTTTATATGCCCATATGAACCTGGCAA-ACTATGGAATGTAAAGAAGTATGTAT--ACATACTTCTTTATGTACCCATATGAAGATACAAT-GTTATGGAATGTAAAGAAGTATGTAT--ACATGCTTCTTTATATCTCCATATGAATTGCCTTGCTATGGAATGTAAGGAAGTGTGTGG--ACATACTTCTTCATATGCCCATATGGAGTCGGCCAGATTTATGGAATGTTAAGAAGTATGTAT--TGGAAGACTAGTGATTTTGTTGTTTTTAGATAACTAAATTGACAACAAATCGCAGTCTACCATA--TGGAAGACTAGTGATTTTGTTGTTCT---GTAGTTCATCTCACGACAACAAGTCACAGTCTGCCTTA--TGGAAGACTAGTGATTTTGTTGTTCT--GACTTATAATTTAGACAACAAATCGTAGCCTGCCGCC-----------------------------------------------------------------------CATCTTACTAGACAGTGCTGGATTGTGTGCTCT-GATTCTAACACTGTCTGGTAACGATGTT---------------------------------------------------------------------CATCTTACTGGGCAGCATTGGATGTTTTCTGTCTTTCTAATACTGCCTGGTAATGATGAT--------------------------------------------------------------------GTCTTACCAGACAAAGTTAGATCTTA-GCTATCCCCGTCTAATACTGTCTGGTAATGCCGT--------------------------------------------------------------TCTTTGGTTATCTAGCTGTATGAGTGGGGTCAAGT-CTTCATAAAGCTAGATAACCGAAAGTA--TCTTTGGTTATCTAGCTGTATGAGTGTGTTGGTCT-TCATAAAGCTAGATAACCGAAAGTA--TCTTTGGTTATCTAGCTGTATGAGTGTAATCGACCCATCATAAAGCTAGATAACCGAAAGTA--TCTTTGGTTATCTAGCTGTATGAGTGCGCCTGG-TTTCATAAAGCTAGAGAACCGAACGTA--TACCCTGTAGATCCGAATTTGTGTAAA-AGAAACT-----GCGTCACAAATTCGCGTCTA--GGGGAATA--TACCCTGTAGAACCGAATTTGTGTGGTATTTACACAGTCACAGATTCGATTCTAGGGGAATA--TACCCTGTAGAATCGAATTTGTGTGAGCACCT---CAATCACAAATTCGTCTCTAGGGGAGTA--AACCCGTAGATCCGAACTTGTGCT-TCTATGT-----TAC-ACAAGCTTGTGTCTATAGGTATG--AACCCGTAGATCCGAACTTGCGGTACAACTGATTCACACAAGCTCGAGTCTGTGGGTATG--AACCCGTAGATCCGATCTTGTGGTGAAGTATAA-TGCACAAGCTCGCTTCTATGGGTCTG--TCCCTGAGACCCTAACTTGTGACGTTTAGTTTT-TAAGTCCACGGGTTAGGCTCTTGGGAGCT--TCCCTGAG-ACCC-TTAACCTGTGAGGAA-GCCCAGAGGTCACAGGTGAGGTTCTTGGGAACT--TCCCTGAGACCCTAACTTGTGAGG----TTTTTAGTAACAATCACAAGTCAGGCTCTTGGGACCT-----------------------------------------------------------------TAGCAGCACATCATGATTTGTA-TGTCATAG--TAAATATGCAAGTCATTATTTGCTGCTTTA------------------------------------------------------------------TAGCAGCACAACATGGTTTGTAGGGA--CACAGAAGATACAGACCGTTCTGGGCTGCCTCA------------------------------------------------------------------------TAGCAGCACGTAAATATTGGTGTAGTAAAG-ATAATCTT----AACCCCAATATTG-TTGTGCTGCTTAA--CAGCAGCACTTCAATATTGGCAGT----GTCCACCCCCTC-CGGCCGCCAGTATTGCCTGTGCTGCTCCA--TAGCAGCACGT-AAATACTGGAGTCTAGGATGATAC--ATTTGCCCTCCAGTATTG-CTTTGCTGCTTTA--CAAAGTGCTTACAGTGCAGGTAGTGATAAG-TAGAACCTACTGCAGTGAAGGCACTTGTAGC--AAAAGTGCTTATA-GTGCAGGTAGTGTGTT-GGCATCTACTGCAGTGTTGGCACTTC-CGT---------------------------------------------------------------------------------------------------------------------------------TAAGGTGCATCTAGTGCAGATAGTGAAGTAGATTAGCATCTACTGCCCTAAGTGCTCCTTCTGGC--TAAGGTGCATCTAGTGCAGTTAGTGAAGTAGCTTAGAATCTACTGCCCTGAATGCTCCTTCTGGC-------------------------------------------------------------------TAAAGTGCTTATAGTGCAGGTAGTGAT-TA---ATAATCTACTGCATTACGAGCACTTAAAGT--CAAAGTGCTCATAGTGCAGGTAGTTAATGCACCCAAA-TCTACTGTAATGTGGGCACTTACAGT-----------------------------------------------------------------------------------------------------------------------------------AGTTTTGCATAGTTGCACTACAAGAAGAATGTAGTTGTGCAAATCTATGCAAAACTGA--------------------------------------------------------------AGTTTTGCAGGTTTGCATCCAGCTGTATAATG---TGTTGCTGTGCAAATCCATGCAAAACTGA--CGTTTTGCAGGT-TTGCATCCCAGC--------------TTGCTG-------TCCGTCGCTGTGCAAATCCATGCAAAACTGA-----------------------------------------------------------------------------------------------------------------------------------------TAGCTTATCAGACTGATGTTGACTGTTGGA-TGTCATGGCAACAACAGTCGGTAGGCTGTC--AGTTCTTCAGCGGCATCGCTTTACGTCCCCTTTAAGAAGCTAAAGCTGCCAGTTGAAGAACTGT--------------------------------------------------------------------GGGGTTCCTGGTGATGTGATTTTATT--TTGGT-GTTCAGAATCACATTGCCAGGGATTTCCA--GGGTTCCTGGCATGCTGATTTGTGACTTAAGATGAAAATCACATTGCCAGGGATTACCAC----------------------------------------------------------------------------------------------------------------------------------------GTGCCTACTGAGCTGATACTCAGTTGCT-TTAG--ATAAACTGGCTCAGTTCAGCAGGAACAG--GTGCCTACTGAGCTGATAT-CAGTTCTGATTTTACACACTGGCTCAGTTCAGCAGGAACAG----------------------------------------------------------------------------------------------------------------------------------TTCAAGTAATCCAGGATAGGCTGTG-GGTACTGATGTC---AGCCTGTTCTTGATTACTTGGCCT--TTCAAGTAATCCAGGATAGGCTGTTACCAGGCA-GTACGGCCTATTCTTGATTACTTGTTTC--TTCAAGTAATCCAGGATAGGCTGTGTGCATTCTTAATGGCCTATCCTTGATTACTTGCACT--AGGGCTTAGCCCAC-CTGTGAACAG--CATT-----GGATTC--AGCCATGTTCACAGTGGCTAAGTTCCGC--AGAGCTTAGCTGATTGGTGAACAGTGATTGATTTCCTCTTTGTTCACAGTGGCTAAGTTCTGC----------------------------------------------------------------------------------------------------------------------------------------GCTGGTTTCATATGGTGGTTTAGATTTAAGTACACAATGTCTAGCACCATTTGAAATCAGTGCT--GCTGGTTTCACATGGTGGCTTAGATTTTTCCAT-CTTTGTATCTAGCACCATTTGAAATCAGTGTT--ACTGATTTCTTCTGGTGTTCGGAG-TCTAGTTCTCTTTCTAGCACCATTTGAAATCGGTTA--ACCGATTTCTCTTGGTGTTCAGAGTCTTAGTTTTT-GTCTAGCACCATTTGAAATCGGTTA-----------------------------------------------------------------TGTAAACATCCTCGACTGGAAGCTGTGAAGCAGTAGATGAAGCTTTCAGTCGGATGTTTGCAGC--TGTAAACATCCTTGACTGGAAGCTGTGCAAGGCTCAAA--GGGGCTTTCAGTCGGATGTTTACAGC--TGTAAACATCCCCGACTGGAAGCTGTA--------AATTTCAGCTTTCAGTCAGATGTTTGCTGC--TGTAAACATCCTACACTCTCAGCTGTGTAGATAAGAAGAAAGCTGGGAGAAGG-CTGTTTACTCT--TGTAAACATCCTACACTCTCAGCTGTGAATTTGTGGTGGCTGGGAGAAGGTTGTTTACACC--TGTAAACATCCTACACTCAGCTGTATCACATG----AAATGGCTGGGAGATGAATGTTTACTTC--AGGCAAGATGTTGGCATAGCTGATGA-GTTAAGAA-CCTGCTATGCCAACATATTGCCCTC--TATTGCACATTACTAAGTTGCATGTTGTCACGGGCTCAGTGCAATTTAGTGTGTGCGATATT--GTGCATTGTAGTTGCATTGCATGTGTGGCCAA--GCTGTGCAATGCCCCTCCAGTGCAGCC--GTGCATTGTAGTTGCATTGCATGTTCTAGCAGTATTT--GTGCAATGTTTCCGCAGTGCAATA--TGGCAGTGTCTTAGCTGGTTGTTGTGCGCAGTGATTGAGGAAGCAATCAGCAAGAATACTGCCCCA--AGGCAGTGTAGTTAGCTGATTGTGAGGTTTC---CTTGGCAATCACTAGCT-TTACTGTCATC--AGGCAGTGTAGTTAGCTGATTGAC-GAGGC------AACAGTCACTAACAACACGGCCAGG--TGGCAGTGTATTGTTAGCTGGATGAGTATCTCAATGCCCCCAGCTGACATTCAGCTGCCAAT---------------------------------------------------------------------TGGCAGTGCA-CTACTAGCTGGCTGTTGAGATATATTCATTTTT-ACAGTGGTTAGTTGCACTCCACA--TGGCAGTGTACT-CTTAGTTAGCTGTTGTAT--ATATTA-CAGCAACTAAATACACTTCCATA--AGGTTGGGATTGGTTGCAATGCTGTCTATGTGTATGTGGTATTGCACTTGTCCCGGCCTGT--GGGTTGGGATTTGTTGCATTACTTGTGGGTTCCC-TG-AA--CAGTATTGCACTTGTCCCGGCCTGT-----------------------------------------------------------------------------------------------------------------------------------ACTGTTGCTAATGTGCA-ACTCTGTTATGTATAATCTGGAATTGCACTTTAGCAATGGTGA--CGGGTGGATCACGATGC-AATTTTGATTAGATTAGCAGGAC------GAAAATTGCACGGTATCCATCTGTA------------------------------------------------------------------------------------------------------------------------------TTTGGCACTAGCACATTTTTGCT-------------------CAATTATGTGTAGTGCCAATA---TTTGGCAATGGTAGAACTCACACTGGTGAGGTATCAGGATCCGGTGGTTCTAGACTTGCCAACTA--TATGGCACTGGTAGAATTCACTG-----------------TGAATTACCATAGGGCCATAA---TCAGTTATCACTGTGCTGATGCTGTCTATACTAAAGGTACAGTACTGTGATAACTGAAG--TCGGTTATCATGGTACCGGTGCTGTATATCTGAAAGGTACAGTACTGTGATAACTGAAG--AGCTTCTTTACAGTGTTGCCTTGTGGCATGGAGTTCAAGCAGCATTGTACAGGGCTATCA--AGCTTCTTTACAGTGCTGCCTTGTTGCAACCATGTCAAGCAGCATTGTACAGGGCTATGA--AGCTTCTTTACAGTGCTGCCTTGTTGCT-TATGGATCAAGCAGCATTGTACAGGGCTATGA--TGGAGTGTGACAATGGTGTTTG-TATCCAATC-CGTCAAACGCCATTATCACACTAAATA--CGTGTTCACAGCGGACCTTGATTTAAATGTCCATACAATTAAGGCACGCGGTGAATGCTAA--CGTGTTCACAGCGGACCTTGATTTAATGTCATACAATTAAGGCACGCGGTGAATGCCAA--CGTGTTCACAGCGGACCTTGATTTAATGTCCATACAATTAAGGCACGCGGTGAATGCCAA--CGTGTTCACAGTGGACCTTGATTT-CATGTGGACACAATTAAGGCACGCGGTGAATGCCAA--CATTATTACTTTTGGTACGCGCTGTGCCACT-TCAAACTCGTACCGTGAGTAATAATGCG--CGGGGCCGTAACACTGTCTGAGAGGGTT---ACATTTCTCACAGTGAACCGGTCTCTTT--GGGGGCCGTTAC-ACTGTAAGAGAGTGAGTAGCA-GGTCTCACAGTGAACCGGTCTCTTT---------------------------------------------------------------CTTTTTGCGGTCTGGGCTTGCTGTTCCTCCAGTCAGCAGTCAGGAAGCCCTTACCCCAAAAAGTAT---------------------------------------------------------------------CTTTTTGCGGTCTGGGCTTTCTGGGTCTGTCCAACCCCCGTATCAGAAAGCCCTTACCCCAAAAAGCAT--GCTCTTTTCACATTGTGCTTCTGTCTGTGCCCGACCCAAGCAGTGCAATGTTAAAAGGGCAT--GCCCTTTTTCTGTTGTACTACTG-GCAAGTATGAGTAGCAGTGCAATATTAAAAGGGCAT--GCCCTTTTTATGTTGTACTACTAGTGAACATGCGC--AAAAAGCAGTGCAATGTTAAAAGGGCAT------------------------------------------------------------------GCTCTGACAGTGTTGCACTACTGTCTACACAAATTAAGCAGTGCAATAATATTGTCAAAGCAT--GCTCTGACTTCATTGCACTACTGTACTTCCCAACTAGCAGTGCAATAGTATTGTCAAAGCAC----------------------------------------------------------------------------------------------------------------------------------------ACCCTATCAATATTGCCTCTGCTTCT--GTGCTGGATTCAAGTAGTGCAATATTGCTTATAGGGTCT---------------------------------------------------------------------ACTCTTTCCCCTGTTGCACTACTGTCCAACGTC-ACAGC-TAGCAGTGCAATAATGAAAGGGCGT--ACCGTGGCTTTAGATTGTTACTGTGCGGACG--TGGGTTTGGTAACAGTCTACAG-CCATGGTTG--ACCTTGGCTCTAGACTGC-TTACTGCGAAATCCAAGGG--GCGAAACAGTAACAGTCCACAGTCATGGCTA--AGCTGGTAAAATGGAACCAAATCAACTGTTCAATGGATTTGGTCCCCTTCAACCAGCTGT--AGCTGGTAAAATGGAACCAAATCACCTGTTAAATGGATTTGGTCCCCTTCAACCAGCTGT--GCTGGTCAAAGGGAACCACGGCT-GTCTTCCTTGAAGGTTTGGTCCCCTTTAACCAGCTA--GCTGGTAAAAAGGAACCAGATCGACTG-GCAACTGGATTTGGTCCCCTTCAACCAGCTG--TATGGCTTTTTATTCCTATGTGATTATATCACTAATTTCATATAGGGATTGAAGCCATGTA--TATGGC-TTTTTATTCCTATGTGATAGTAATAAAGT-CTCATGTAGGGATGGAAGCCATGAA--TATGGCTTTTTATTCCTATGTGATTGCTT-TTCATAACTCATGTAGGGCTAAAAGCCATGGG--ACGGGTATTCTTGGGTGGATAATACGGATTACGTTGTTATTGCTTAAGAATACGCGTAG--ACGGGTATTCTTGGGTATATAATACAGATGGCGTTGTTATTGCTTGAGAATACGCGTAG--AGCTGGTGTTGTGAATCAGGCCGTTGCCA-AAGAGAGAACGGCTACTTCACAACACCAGGGT--AGCTGGTGTTGTGAATCAGGCCGACAAAAAGCGCATCTTACTATCCGGCTATTTCACTACACCAGGGT--TCTACAGTGCATGTGTCTCCAGTGTTTTCCAG---CGACTGGAGATACGGCCCTGTTGGAAT--CAGTGGTTTTACCCTATGGTAGGTTACGTCATGCTGTTCTACCACAGGGTAGAACCACGGAC---------------------------------------------------------------------------------------------------------------------------------CATAAAGTAGAAAGCACTACTAAACGCCTGTGCCCAAGTGTAGTGTTTCCTACTTTATGGA--GGTGCAGTGCTGCATCTCTGGTCAGTTGTGAGTCTGAGATGAAGCACTGTAGCTC--GGATATCATCATATACTGTAAGTTGG-AAT-GAGACACTACAGTATAGATGATGTACTA--GTCCAGTTTTCCCAGGAATCCCTTAGATGAT--AAGAGGGGGATTCCTGGAAATACTGTTCT--------------------------------------------------------------------TGAGAACTGAATTCCATAGGCTTTAGAATA---ATTGAAACGC-CCCGTGGATTCAGTTCTACA--TGAGAACTGGTTTTCGTGGACTGGTTTCCATTTAGTCTTC-TCAGTCCATAATGCTCAGTTTTCCA--GTGGAATCACTTCCGCACAAACTAGATGAATG--AAA-CCAGTGTGCGGAAATGCTTCTGCTA--AAAGTTCTGTGACACTCGGACTCTGATTATGATAGAAGTCAGTGCACTACAGAACTTTGT--------------------------------------------------------------------GAAGTTCTGTTATACACTCTGACTGTGGCTATGTGGAAGTCAGTGCATCACAGAACTTTGT---------------------------------------------------------------TCTCCCAACCCTTGTACCAGTGCCAACTGTAGT----CCTCACTGGTACAGAGGA-TGGAAGGGT--TCATTTTTGTGATTTGCAGCT-AGTAATCC--TGGCCCAGTTGCATAGTCACAAAAGTGATC--TCATTTTTGTGATGTTGCAGCTAGTAATATAAGCCAAGTTGCATAGTCACAAAAGTGATC----------------------------------------------------------------TTAATGCTAATCGTGATAGGGGTTTTT-------ATCTCT-GACTGACTCCTA-CATGTTAGCATTAAGA--AACATTCAACGCTGTCGGTGAGTTTGGGATT-AAAGTG----AAAACCATCGACCGTTGATTGTACC--AACATTCAACGCTGTCGGTGAGTTT-GGAATCGA------GAGCAAACCATCGACCGTTGACTGTACC--AACATTCAACGCTGTCGGTGAGTTTT----GTCAATG-AAGTCAAACCATCGACTGTTGAGTGTACC--AACATTCATTGCTGTCGGTGGGTTTAACTATGTGGACAAGCTCACTGAACAATGAATGCA--AACATTCATTGCTGTCGGTGGGTTTT-AG-GTTC-AGTCAGCTCTCTGACCAATGAATGCAAA--AACATTCATT-CTGTCGGTGGGTTGTGATGCTGGAGGAGAACCTCACTGATCAGTGAATGCAA--CCTTATCACTTTTCCAGCC-AGCTTTCTTGT--CATAACCGTTGGACGGAGAACTGATAAGGGT--TGATATGTTTGATATATTAGGTTGTAATTGAGC-CCAACTATATATCAAAC--ATTCCTA--TGATATGTTTGATATTAGGTTGTTCT-----ACTGGGAAACC-AACTAAATATCAAACATATTCTTA--CAACGGAATCCCAAAAGCAGCTGTTTTCCTCTTAAAGTTCCAGCTGCACTTGGATTTCGTTCCT---------------------------------------------------------------------ATGACCTATGATTTGACAGACTGTGCTTTC--TATGTCTGCCTGTCATTTCTGTAGGCCAATA--TGGGTCTTTGCGGGCGAGATGAGAAG-TTTCCTG--CCTTCAACTGG-CCTACAAAGTCCCAGT--CGGGGTTTTGGGGGCGAGATGAGTTT-AC---GTTTTATCCAACTGGCCCACAAAGTCCCTCT--AGGGACTTTCAGGGGCAGCTGTGTTTTACTAACCCA-GTCATAATGCCCCTAAAAATCCTTAT--AGGGACTTTTGGGGGCAGATGTGTTTCTTT-TGCACCACCATAATGCCCCTAAAAATCCTTA--TGTAACAGCAACTCCATGTGGAAGCAG---TCCGG---CCGTTCCAGTGGAGCGGCTGTTATAGT--TGTAACAGCAACTCCATGTGGAATAAG--TAGATTTCCAGTGGAGGTGCTGTTACTTT--TAGGTAGTTTCACGTTGTTGGGAATTCATTTTTAACACACAAGAACATAAAACTACCTGA-T--TAGGTAGTTTCATGTTGTTGGGGTTGGCTT---TTAACTCGGCAACAAGAAACTGCCTTAA--TAGGTAGTTTCATGTTGTTGGGGCTATGGCTCTCTCTTTCTCGACAGCACGAAACTGCCTTCA--CCCAGTGTTCGGACTACCTGTTCAGGACTACGAGATTGTACAGTAGTCTGCACATTGGTTA--CCCAGTGTTCAGACTACCTGTTCAGGAAGCTACAAAGGTGTACAGTAGTCTGCACATTGGTTA--CCCAGTGTTCAGACTACCTGTTCAGGACAATGCTGTTGTACAGTAGTCTGCACATTGGTTA--TTCCTATGCATATACTTCTTTGAGA-ATCTGATCTAAAGAGGCATACGGCATGGGAAAA--AGTGGTTCTTAACAGTTCAACAGTTCTCTATTATAATTGTGAAATGTTTAGGACCACTTG--TTCCCTTTGTCATCCTATGCCTGAGAATATATGAAGGGGGCTGGGAAGGCAAAGGGACGT--TTCCCTTTGTCATCCTATGCCTGGAGATCGCAGAGAGGCAGGGACAGCAAAGGGGTGC---------------------------------------------------------------TCCTTCATTCCACCGGAGTCTGTCTC-ATAT-CT-AATCAGATTTCAGTGGAGTGAAGCACA--CCCTTCATTCCACCGGAATCTGTCACCGCA-AAAACCGGATTTCTGTGAAATG-AAGCCCA-------------------------------------------------------------------AAGCTTTTGGCTCGGGTTATATTTTAGAATGGCAGTGTATAAGACGAGCAAAAAGCTTGT----------------------------------------------------------------AGCCACTGACTAACGCACATTGTGCT-TCTCG--TGTCCCCACTGTGCGTGTGACAGCGGCTAA--TGCCTGTCTACACTTGCTGTGCAGAACATCCTCTCACCTGTACAGCAGGCACAGACAGGCAGT--TAATCTCAGCTGGCAACTGTGAGCAGTTTCCAAATC-CTCTCACAGTGGTTTCTGGGATTATG--AAATCTCTGCAGGCAAATGTGATGTCTTGACCAG-CAATCTCACAGTTACCAGCAGAGGTTCTG--TACTGCATCAGGAACTGATTGGGGAATAATCATGTACCATCAGTTCCTAATGCATTGCC--TTGTGCTTGATCTAACCATGTGGTTGCGAGGTATG---AGTAAAACATGGTTCTGTCAAGCACCATG--TTGTGCTTGATCTAACCATGTGGTA--GAACAATACAAATTGAACATGGTTCTGTCAAGCACCATG---------------------------------------------------------------------TGATTGTCCAAACGCAATTCTTGTCTCCGC--------TCCACCGAGAGTTGAGTCTGGACATCAGGA--TGATTGTCCAAACGCAATTCTTGTCCAGAAAA--CATGCAAA-CCAAGAATTGTGTCTGGACATCTGT--ACCTGGCATACAATGTAGAATTCTG--TTTGTTAA-GCAACAGCTACATTGTCTGCTGGGTTTC--CGCTCAGTAGTCAGTGTAGATTCTGTCT-TCTCAATCAGCAGCTACATCTGGCTACTGGGTCTC--TGCTCAGTAGTCGGTGTAGAATCTGTCTGATG---ATACCCACAGCTACATCTGATTACTGGGTTTC--CGTGTATTTGACGATCTGA-TC-GCACACTCCGTCTGCACCAGAGTGTCAGTTTGTCAAATATACAAA----------------------------------------------------------------AACAATATCCTGGTGCT---GAGTGAGTGGCACTC-AAAG-ACTCCAGCATCAGTGATTTTGTTGA------------------------------------------------------------------GCGTCGAGCCCCACGCACAAGACCT---GACGTGAATGTTTTGTTCGTTCGGCTCGCGTTA--AATGACACGATCACTCCCGCTGAGCGAGCAGAGC-CACGGCCA-CGGGGATGTCGTGTCTGTCC--ACTTTAACATGGAGGTGCTTTCTGTGCATATAAA------AAGTAAGTGCTTCCATGTTTTAGTAG----------------------------------------------------------------ACTTTAATATGAAAGTACTTGTTTTTGTTCCTTTTA-----AAAAGTGCTTTCATATTTTAGTGA--------------------------------------------------------------------AAACCGTTACCATTACTGAGTTT--AGTAATGGTAAGGGTTCTT--TATGTGCCCTTGGACTACATCGTGGGAGCCAGCACCATGCAGTCCATGGGCATATACA--GCAGGCATCTTCTCAGCCTACATGTGGATTCCTAAATCTGCAGGCTGGTTAGATGGTTGTC---------------------------------------------------------------------TTAAGACTTGCAGTGATGTTTAGAAA-ATTTACTACATGAACATCACTTTAAGTCTGTGCT-----------------------------------------------------------------GAAATCAAGGTTGGGTGAGACCTCGTGAACAGACTGGAAGGCGACCCATACTTGGTTTCAG------------------------------------------------------------------AATACCTCAGCCTTATCAGGTGTTGTATATA--TTCACCTGGAAGTACTGAGGTTGAGT--CCACCTCCCCTGCAAACGTCCAGTGACGCAGAGGTAATGGACGTTGGCTCTGGTGGTGATG--TACAGTGATCAGGTTACGATGGATTT-CTCTAGTAACAGCCTCGTAGCTTGATCACCATCTC--AGGACTGTCTAACCTGAGAATGGTGAATCATGAAGGTCAATCTCAGGTCCGTCAGCCCACG--GGCTTGTTTTCAGTTGCCTGCG---GCTGATTAATAGGGACTCAGGCAGCTAAAGCAAGTCTG------------------------------------------------------------------AAGGTCCAACCTCACGTGTCCTGTATGCGATAAAAGAGGGATGCGTGTGGTCAGACCTAGC-------------------------------------------------------------------------------------------------------------------------------- [12200]
Pbu    TGAGGTAGTAGGTTGTATGGTTTAGAATTACACCAAGGGAGATAACTGTACAGCCTCCTAGCTTTAC--TGAGGTAGTAGGTTGTATGGTTGAGAATAACA-CCATC-AGGAGATAACTATACAGCCTCCTAGCTTTCC--TGAGGTAGTAGGTTGTATGGTTTAGAATTACACCC-AGGAGTTAACTGTACAACCTTCTAGCTTTCC--TGAGGTAGTAGGTTGTATAGTTTTAGGGTCATACCCACCACTGGGAGATAACTATACAGTCTACTGTCTTTC--TGAGGTAGTAGGTTGTATAGTTTTAGGGTTAGACC--CTGCCTGTCAGATAACTATACAATCTACTGTCTTTC--TGAGGTAGTAGATTGTATAGTTTTAGGGTCATACCCG-GTCTTGGAGATAACTATACAATCTACTGTCTTTC--TGAGGTAGTAGATTGAATAGTTGTGGAGCCAT--CTTCTCCCTTTGAGCTAACTATACAATCTACTGTCTTTC--TGAGGTAGTAGATTGTATAGTT-GTAGGGCAGTTA-TTTTGCCCTCTTCAGGAGATAACTATACAATCTATTGCCTTCC--TGAGGTAGTAGGTTGTGTGGTTTCAGGGTAGTAA-TTTTGCCCCAATCAGGAGATAACTATACAACCTACTGCCTTCC--TGAGGTAGTAAGTTGTATTGTTGT-GGGGTAGGGAT-------------------TTGTGCCCCAAATCAGAGATAACTATACAACTTACTACTTTCC--TGAGGTAGTAGGTTGTATAGTTT-GTGGGAGGGATTATATCCCATTTCAGGTGATAACTATACAGTCTATTGCCTTCC--AGAGGTAGTAGGTTGCATAGTTTTAGGGCAGTGGTTTTGCCT-ATAAGGAGTTAACTATACAACCTGCTGCCTTTC--TGAGGTAGTAGTTTGTGCTGTTCGTCGGGT-TGTGACATTGCCCGCTGTGGAGATAACTGCGCAAGCTACTGCCTTGC--TGAGGTAGTAGTTTGTACAGTTT-GAGGGTCTACGATACCGCCCGGTA-CAGGAGA-TAACTGTACAGGCCACTGCCTTGC--------------------------------------------------------------------------------ACATACTTCTTTATATGCCCATATGAACCTGGCAA-ACTATGGAATGTAAAGAAGTATGTAT--ACATACTTCTTTATGTACCCATATGAAGATATAAT-GTTATGGAATGTAAAGAAGTATGTAC--ACACGCTTCTTTATAATCCCATATGAATTACATTGCTATGGAATGTAAGGAAGTGTGTGG--ACATACTTCTTCATATGCCCATATGGAGTCGGCCGGC--TATGGAATGTTAAGAAGTATGTAT--TGGAAGACTAGTGATTTTGTTGTTTTTAGATTACTAAAGTGACAACAAATCGCAGTCTACCATA--TGGAAGACTAGTGATTTTGTTGTTTC--TGTAGCTCATCTCATGACAACAAGTCACAGTCTGCCTTC--TGGAAGACTAGTGATTTTGTTGTTCT--GGTTTAGAAAGCTGACAACAAATCACAGCCTACCATC-----------------------------------------------------------------------CATCTTACTAGACAGTGCTGGATTTTGTCACTG-TACTCTAACACTGTCTGGTAACGATGTT---------------------------------------------------------------------CATCTTACTGGGCAGCGTTGGACGTTTTATGAGTTTCTAATACTGCCTGGTAAAGATGTT--------------------------------------------------------------------GTCTTACCAGACAAATTTAGATCTTAATCTATTCCTGTCTAATACTGTCTGGTAATGCCGT--------------------------------------------------------------TCTTTGGTTATCTAGCTGTATGAGTGGGGTCAAGT-CTTCATAAAGCTAGATAACCGAAAGTA--TCTTTGGTTATCTAGCTGTATGAGTGTGTTGGCCT-TCATAAAGCTAGATAACCGAAAGTA--TCTTTGGTTATCTAGCTGTATGAGTGTTATCAAGCCATCATAAAGCTAGATAACCGAAAGTA--TCTTTGGTTATCTAGCTGTATGAGTGTATCTGA-TGTCATAAAGCTAGAGAACCGAATGTA--TACCCTGTAGATCCGAATTTGTGTAAA-AGAAGCT-----GCCTCACAAATTCGCATCTA--GGGGAATA--TACCCTGTAGAACCGAATTTGTGTGGTATTTACGTAGTCACAGATTCGATTCTAGGGGAATA--TACCCTGTAGAACCGAATTTGTGTGAGCACCT---CTATTGCAAATTCGTCTCTAGGGGGATA--AACCCGTAGATCCGAACTTGTGCT-CCTATCC-----TAC-ACAAGCTTGTATCTATAGGTATG--AACCCGTAGATCCGAACTTGCGGTACGACTGCCTCACACAAGCTCGAGTCTGTGGGTATG--AACCCGTAGATCCGATCTTGTGGTGAAATATAG-TGCACAAGCTCGTTTCTATGGGTCAG--TCCCTGAGACCCTAACTTGTGACGTTTTGGTTT-CAAGTCCACGGGTTAGGCTCTCGGGAGCT--TCCCTGAG-ACCC-TTAACCTGTGAGGAA-GCCCAGAGGTCACAGGTGAGGGCCTTGGGAACT--TCCCTGAGACCCTAACTTGTGAGG---TTTTTTAGTAACAATCACAAGTCAGGCTCTTGGGACCT-----------------------------------------------------------------TAGCAGCACATCATGATTTGTG-TTTCATAA--TAAATATGCAAGTCATTATTTGCTGCTTTA------------------------------------------------------------------TAGCAGCACGACATGGTTTGTAGAGA--AA-AGAAGATACAGACCGTTCTGGGCTGCCTCA--TAGCAGCACAT-AAATATTGG-AGTTATTATTAGTAA-AGTATCTCCAGTATCAATTGTGCTGCTGAA--TAGCAGCACGTAAATATTGGTGTAGTAAAG-ATAATCTT----AACGCCAATATTA-TTGTGCTGCTTAA--------------------------------------------------------------------------TAGCAGCACGT-AAATACTGGAGTTTAG----ATGC---TCTGCCCTCCAGTATTG-CTTTGCTGCTTTA--CAAAGTGCTTACAGTGCAGGTAGTGATTTA-TAGAACCTACTGCAGTGAAGGCACTTGTAGC--AAAAGTGCTTATA-GTGCAGGTAGTCCAGT-GATCTCTACTGCAGTGTTAGCACTTC-AGT---------------------------------------------------------------------------------------------------------------------------------TAAGGTGCATCTAGTGCAGATAGTGAAGTAGATTAGCATCTACTGCCCTAAGTGCTCCTTCTGGC--TAAGGTGCATCTAGTGCAGTTAGTGAACTAGCTTAGACTCTACTGCCCTGAGTGCTCCTTCTGGC-------------------------------------------------------------------TAAAGTGCTTATAGTGCAGGTAGTGTT-TC---ATAATCTACTGCATTAGGAGCACTTAAAGT--CAAAGTGCTCATAGTGCAGGTAGTTGTGG-ACCCAAATTCTACTGTAATGTGGGCACTTCCAGT-----------------------------------------------------------------------------------------------------------------------------------AGTTTTGCATAGTTGCACTACAGGAAGAGTGTAGTTGTGCAAATCTATGCAAAACTGA--------------------------------------------------------------AGTTTTGCAGGTTTGCATCCAGCTGTATGATA---CTCTGCTGTGCAAATCCATGCAAAACTGA--GGTTTTGCTGGT-TTGCATCTCAGC--------------TTGGCG-------TCTGTTGCTGTGCAAATCCATGCAAAACTGA-----------------------------------------------------------------------------------------------------------------------------------------TAGCTTATCAGACTGATGTTGACTGTTGGA-TGTCATGGCAACAACAGTCGGTAGGCTGTC--AGTTCTTCAGTGGCA-CGCTTTACGTCCCCTCC-AGCAGCTAAAGCTGCCAGTTGAAGAACTGT--------------------------------------------------------------------GGGGTTCCTGGTGATGTGATTTTACC--CTGAT-GTTCAGAATCACATTGCCAGGGATTTCCA--GGGTTCCTGGCATGCTGATTTGTGATTTAAGATTAAAATCACATTGCCAGGGATTACCAC----------------------------------------------------------------------------------------------------------------------------------------GTGCCTACTGAGCTGATACTCAGTTGCT-TTGG--AAAAACTGGCTCAGTTCAGCAGGAACAG--GTGCCTACTGAGCTGATAT-CAGTTCTGATTTTACATACTGGCTCAGTTCAGCAGGAACAG----------------------------------------------------------------------------------------------------------------------------------TTCAAGTAATCCAGGATAGGCTGTA-GGTACAGCAGTC---AGCCTGTTCTCGATTACTTGGCCT--TTCAAGTAATCCAGGATAGGCTGTTACCAGGCA-ACACGGCCTATTCTTGATTACTTGTTTC--TTCAAGTAATCCAGGATAGGCTGTGTGCATTCTTAATGGCCTATCCTTGAATACTTGCACT--AGGGCTTAGCTCAC-TTGTGAACAG--CGTT-----TGGTTC--AGCCGTGTTCACAGTGGCTAAGTTCCGC--AGAGCTTAGCTGATTGGTGAACAGTGATTGATTTCCTCTTTGTTCACAGTGGCTAAGTTCTGC----------------------------------------------------------------------------------------------------------------------------------------TCTGGTTTCATATGGTGGTTTAGATTTAAGTACACAATGTCTAGCACCATTTGAAATCAGTGTT--GCTGGTTTCACATGGTGGCTTAGATTTTTCCAT-CTCTGTATCTAGCACCATTTGAAATCAGTGTT--ACTGATTTCTTCTGGTGTTCGGAG-TCTATTCCTCTTTCTAGCACCATTTGAAATCGGTTA--ACCGATTTCTCTTGGTGTTCAGAGTCTTAGTTTTT-GTCTAGCACCATTTGAAATCGGTTA-----------------------------------------------------------------TGTAAACATCCTCGACTGGAAGCTGTGAAGCAGCAGATGGGGCTTTCAGTCGGATGTTTGCAGC--TGTAAACATCCTTGACTGGAAGCTGTACA-GGCTCAAA--GAGGCTTTCAGTCGGATGTTTACAGC--TGTAAACATCCCCGACTGGAAGCTGGA--------AAATGTAGCTTTCAGTCCGATGTTTGCTGC--TGTAAACATCCTACACTCTCAGCTGTGTGGAAAAGAAGAAAGCTGGGAGAAGG-CTGTTTACTCT--TGTAAACATCCTACACTCTCAGCTGTGACTTTGTGGTGGCTGGGAGAAGGTTGTTTACGCC--TGTAAACATCCTACACTCAGCTTTATCACATG----AAATGGCTGGGAGATGGAAGTTTACTTC--AGGCAAGATGTTGGCATAGCTGATGA-ACTGAGAA-CCTGCTATGCCAACATATTGCCCTC--TATTGCACATTACTAAGTTGCATGTTGTCACGGCCTCAGTGCAATTTAGTGTGTGTGATATT--GTGCATTGTAGTTGCATTGCACGTGCAGGTGAA-GATGTGCAATGCCCCTCCAGTGCAGCC--GTGCATTGTAGTTGCATTGCATGTTCTGGCAATACTC--ATGCAATGTTTCTGCAGTGCAGCA--TGGCAGTGTCTTAGCTGGTTGTTGTGTGCGATGATTGAAGCAGCAATCAGCAAGCATACTGCTGCA--AGGCAGTGTAGTTAGCTGATTGTG-TGTCTC---CCCAGCAATCACTAGCT-TCACTGTCATC--AGGCAGTGTAGTTAGCTGATTGACAAAGGC------AACAGTCGCTAACAACACAGCCAAG--TGGCAGTGTATTGTTAGCTGGATGGATATCCAAATGGCACCAGCTGACATTCAGCTGCCAGC--AGGCAGTGTAGAATTAGCTGGCTGCTT--TG-TTTAATTCTAGCAGTCGCTACC-ACACTGCTAT--TGGCAGTGCA-GTACTAGCTGGCTGTTTGGATACCTTCTGTGTT-ACAGCAGCTGGTTGCACTCCAGA--TGGCAGTGTACTTCTTAGTTAGCTGTTGTAC--ATATTC-CAGCAACTAAATACACTTCCATA--AGGTTGGGATCGGTTGCAATGCTGTGT-TGAGTCTGTGGTATTGCACTTGTCCCGGCCTGT--GGGTTGGGATTTGTTGTATTACTCG-GAGATCTC-TG-AA--CAGTATTGCACTTGTCCCGGCCTGT--AGGGTT-GGG-GCTGAGTGCAATGTTGTGATTTTTCCCA-CGAATATTGCACTCGTCCTGGCCTCC------------------------------------------------------------------------------------------------------------------------------CGGGTGGATCACGGTGC-AATTTTGATTAGATTAGCAGGAC------GGAAATTGCACGGTATCCATCTGTA------------------------------------------------------------------------------------------------------------------------------TTTGGCACTAGCACATTTTTGCTGTTCTCTATAAACATTGAGCAATTATGTGTAGTGCCAATAT--TTTGGCAATGGTAGAACTCACACTGGTGAGATATCTGGATCCGGTGGTTCTAGACTTGCCAACTA--TATGGCACTGGTAGAATTCACTGTGAAAACACTCGATCAGTGAATTACCAACGGGCCATAAA--TCAGTTATCACTGTGCTGATGCTGTCTATACTAAAGGTACAGTACTGTGATAACTGAAG--TCGGTTATCATGGTACCGGTGCTGTATGTACGAAAGGTACAGTACTGTGATAACTGAAG--AGCTTCTTTACAGTGTTGCCTTGTGGCATGGAGTTCAAGCAGCATTGTACAGGGCTATCA--AGCTTCTTTACAGTGCTGCCTTGTTGCAACCATGTCAAGCAGCATTGTACAGGGCTATGA--GGCTTCTTTACAGTGCTGCCTTGTTGCA-TATGGATCAAGCAGCATTGTACAGGGCTATGA--TGGAGTGTGACAATGGTGTTTG-TATCCAATC-TCTCAAACGCCATTATCACACTAAATA--CGTGTTCACAGCGGACCTTGATTTAAATGTCCATACAATTAAGGCACGCGGTGAATGCTAA--CGTGTTCACAGCGGACCTTGATTTAATGTCATACAATTAAGGCACGCGGTGAATGCCAA--CGTGTTCACAGCGGACCTTGATTTAATGTCCATACAATTAAGGCACGCGGTGAATGCCAA--CGTGTTCACAGCGGACCTTGATTT-AATTTCGATACAATTAAGGCACGCGGTGAATGCCAA--CATTATTACTTTTGGTACGCGCTGTGCCACT-TCAAACTCGTACCGTGAGTAATAATGCG--CGGGGCCGTAACACTGTCTGAGAGGGTT---ACATTTCTCACAGTGAACCGGTCTCTTT--GGGGGCCGTTAC-ACTGTAAGAGAGTGAGTAGCA-GGTCTCACAGTGAACCGGTCTCTTT---------------------------------------------------------------CTTTTTGCGGTCTGGGCTTGCTGTTCCTCCAATAAGTAGCCAGGAAGCCCTTACCCCAAAAAGTAT--CTTTTTGCGGTCTGGGCTTGCTGTATATAAGTACCTAGCCGGGAAGCCCTTACCCCAAAAAGCAT--CTTTTTGCGGTCTGGGCTTTCTGGGTCTGTCCAA-CCCCGTATCAGAAAGCCCTTACCCCAAAAAGCAT--GCTCTTTTCACATTGTGCTACTGA----GCCCAACCCAAGCAGTGCAATGTAAAAAGGGCAT--GCCCTTTTTCTGTTGTACTACTG-GGAGCTCTCATTAGCAGTGCAATATTAAAAGGGCAT--GCCCTTTTTATGTTGTACTACTAGTGAACACACAC--AAAAAGCAGTGCAATGTTAAAAGGGCAT------------------------------------------------------------------GCTCTGACAATGTTGCACTACTGTTTTCACAAATTTAGCAGTGCAATAATATTGTCAAAGCAT--GCTCTGACTTCATTGCACTACTGTACTTCCCAGCTAGCAGTGCAATAGTATTGTCAAAGCAC----------------------------------------------------------------------------------------------------------------------------------------ACCCTATCAATATTGCCTCTGCTTCT--TCACTCGGTCTTAGTAGTGCAATATTGCTAATAGGGTCT---------------------------------------------------------------------ACTCTTT-CCTTGTTGCGCTACTGTTCAGCTTC-GCCTC-TAGCAGTGCAATAATGAAAGGGCAT--ACCGTGGCTTTAGATTGTTACTGTGTGGATG--TGGGCT-GGTAACAGTCTACAG-CCATGGTTG--ACCTTGGCTCTAGACTGC-TTACTGCTACAGGCAATGA--GAGACACAGTAACAGTCTACAGTCATGGCTA--AGCTGGTAAAATGGAACCAAATCAACTGTTCAATGGATTTGGTCCCCTTCAACCAGCTGT--AGCTGGTAAAATGGAATCAAATCACATGTTTAATGGATTTGGTCCCCTTCAACCAGCTGT--GCTGGTCAAAAGGAACCAAGGCC-GTCTTTCCTGGAGGTTTGGTCCCCTTCAACCAGCTA--GCTGGTAAAAAGGAACCAGATCGACTG-GCAACT-GATTTGGTCCCCTTCAACCAGCTG--TATGGCTTTTTATTCCTATGTGATTATATTGCTAATTTCATATAGGGATTGAAGCCATGCA--TATGGC-TTTTTATTCCTATGTGATAGTAATAAAGT-CTCATGTAGGGATGGAAGCCATGAA--TATGGCTTTTTATTCCTATGTGATTGCTT-TTCATAATTCATGTAGGGCTAAAAGCCATGGG--ACGGGTATTCTTGGGTGGATAATACGGATTACGTTGTTATTGCTTAAGAATACGCGTAG--ACGGGTATTCTTGGGTATATAATACAGATGGCGTTGTTATTGCTTGAGAATACGCGTAG--AGCTGGTGTTGTGAATCAGGCCGTCACCT-ATTAGAGAACGGCTACTTCACAACACCAGGGT--AGCTGGTGTTGTGAATCAGGCCGACATAAAGTGCATCTTACTATCCGGCTATTTCACTACACCAGGGT--TCTACAGTGCATGTGTCTCCAGCGTCTGTAAG---CAGCTGGAGATACGGCCCTGTTGGAAT--CAGTGGTTTTACCCTATGGTAGGTTACCTGGTGCTGTTCTACCACAGGGTAGAACCACGGAC---------------------------------------------------------------------------------------------------------------------------------CATAAAGTAGAAAGCACTACTAAACGCTTGTGTCCAAGTGTAGTGTTTCCTACTTTATGGA--GGTGCAGTGCTGCATCTCTGGTCAGTTGTGAGTCTGAGATGAAGCACTGTAGCTC--GGATATCATCATATACTGTAAGTTGG-AAT-CAGACACTACAGTATAGATGATGTACTA--GTCCAGTTTTCCCAGGAATCCCTTAGATGCT--AAGAAGGGGATTCCTGGAAATACTGTTCT--------------------------------------------------------------------TGAGAACTGAATTCCATAGGCTTTAGAAGA---AATGAAACGC-CCCGTGGATTCAGTTCTACA--TGAGAACTGGTTTTGATGGACTAGTTTCCTTTCAGTTTTT-TCAGTCCATAATATCCAGTTCTCTA--GTGGAATCACTTCTGCACAAACTAGAGGATTG--AAA-CCAGTGTGCGGAAATGCTTCTGCTA--AAAGTTCTGTGACACTCGGACTCTGATTATAATAGAAGTCAGTGCACTACAGAACTTTGT--------------------------------------------------------------------GAAGTTCTGTTATACACTTTGACTGTGGCTACATGGAAGTCAGTGCATCACAGAACTTTGT---------------------------------------------------------------TCTCCCAACCCTTGTACCAGTGTCAGCTGTTGC----ACCTACTGGTACAGAGGA-TGGAAGGGA--TCATTTTTGTGATTTGCAGCT-AGTAATCC--TGGCCCAGTTGCATAGTCACAAAAGTGATC--TCATTTTTGTGATGTTGCAGCTAGTAATATAAGCCCAGTTGCATAGTCACAAAAGTGATC----------------------------------------------------------------TTAATGCTAATTGTGATAGGTGTTTT--------ATCTCT-GATCAACTCCTA-CATGTTAGCATTAATA--AACATTCAACGCTGTCGGTGAGTTTGGGATT-AAAGTG----AAAACCATCGACCGTTGATTGTACC--AACATTCAACGCTGTCGGTGAGTTT-GACATGTC-----AGGATAAACCATCGACCGTTGACTGTACC--AACATTCAACGCTGTCGGTGAGTTTT----GTCAGTG-GGATTAAACCATCGACTGTTGAGTGTACC--AACATTCATTGCTGTCGGTGGGTTTAACTTTGTGGACAAGCTCACTGAACAATGAATGCA--AACATTCATTGCTGTCGGTGGGTTTC-GG-GTTC-AGTCAGCCCTCTGGCCAATGAATGCAAA--AACATTCATT-CTGTCGGTGGGTTGTTATGCTGGAGGAGAAGCTCACTGATCAGTGAATGCAA--CCTTATCACTCTTCCAGCC-AGCTTTCTTCT--TGCAAGTGTTGGACGGAGAACTGATAAGGGT--TGATATGTTTGATATATTAGGTTGTAATTTGGC-CCAACTATATATCAAAC--ATTCCTA--TGATATGTTTGATATTAAGTTGTTCT-----CCTGGGAAACCCAACTAAATATCAGACATATTCCGA--CAACGGAATCCCAAAAGCAGCTGTTTTCCTCTGAGTCTTCCAGCTGCACTTGGATTCCGTTCCT---------------------------------------------------------------------ATGACCTATGATTTGACAGACTGTGCTATG--TAAGTCTGCCTGTCATTTCTGTAGGCCAATA--TGGGTCTTTGCGGGCGAGATGAGAAG-TTTC-TG--CCTTCAACTGG-CCTACAAAGTCCCAGT--CGGGGCTTTGGGGGCGAGATGAGCTT-GC---CCGGTATCCAACTGGCCCACAAAGTCCCGCT--AGGGACTTTCAGGGGCAGCTGTGTTTTACTAACCCA-GTCATAATGCCCCTAAAAATCCTTAT--AGGGACTTTTGGGGGCAGCTGTGTT-CTTC-CATGCTACCATAATGCCCCTAAAAATCCTTA--TGTAACAGCAACTCCATGTGGAAGCA----TGAGG---CAGTTCCCGTGGGGGGGCTGTTATTTT--TGTAACAGCAACTCCATGTGGAATAAG--CCTCTTTCCAGTGGAGGTGGTGTTACTTT--TAGGTAGTTTCACGTTGTTGGGAATTCATTTTTAATACACAAGAACATAAAACTACCTGA-T--TAGGTAGTTTCATGTTGTTGGGGTTGGCTT---TTAACTCGGCAACAAGAAACTGCCTTAA--TAGGTAGTTTCTCGTTGTTGAGGCTGAACATTTCTCTCTCTG--CAGCACGAAACTGCCTTCA--CCCAGTGTTCGGACTACCTGTTCAGGACTACAAGATTGTACAGTAGTCTGCACATTGGTTA--CCCAGTGTTCAGACTACCTGTTCAGGAAACTACAAAGGTGTACAGTAGTCTGCACATTGGTTA--CCCAGTGTTCAGACTACCTGTTCAGGACAATGCTGTTGTACAGTAGTCTGCACATTGGTTA--TTCCTATGCATATACTTCTTTGAGA-ATTGAATCTAAAGAGGCATACGGCATGGGAAAA--AGTGGTTCTTAACAGTTCAACAGTTCTGTAGCATAATTGTGAAATGTTTAGGACCACTTG--TTCCCTTTGTCATCCTATGCCTGAGAATATATGAAGGGGGCTGGGAAGGCAAAGGGACGT--TTCCCTTTGTCATCCTATGCCTGGAGCTCACAGTGAGGCAGGGCCAGCAAAGGGTTGC--TTCCCTTTGTCATCCTATGCCTGAGAAAT-TCAGGGAGGCTGGGACGGTGAAGGGAAGC--TCCTTCATTCCACCGGAGTCTGTCGA-ATAC-CT-AATCAGATTTCAGTGGCGTGAAGTACA--CCCTTCATTCCACCGGAATCTGTAAAAGCA-GACACCAGATTTCTGTGAAATG-AAGCCCA-------------------------------------------------------------------AAGCTTTTGGCTCGGGTTATATTTGAAAATGGCAGTGTATAAGACGAGCAAAAAGCTTGT----------------------------------------------------------------AGCCACTGACTAACGCACATTGTGCT-GCTAA--TGTCCCCACTGTGCGTGTGACAGCGGCTAA--TGCCTGTCTACACTTGCTGTGCAGAACATCCTCTCACCTGTACAGCAGGCACAGACAGGCAGT--TAATCTCAGCTGGCAACTGTGAGCAGTTAATAAATT-CTCTCACAGTGGTATCTGGGATTATG--AAATCTCTGCAGGCAAATGTGATGTCATGA-TTG-CAATCTCACAGTTACCAGTAGAGGTTCTG--TACTGCATCAGGAACTGATTGGATAATAATCAGGCACCATCAGTTCTTAATGCATTGCC--TTGTGCTTGATCTAACCATGTGGTTGTGAGGTATG---CGTAAAACATGGTTCTGTCAAGCACCATG--TTGTGCTTGATCTAACCATGTGGTA--GAACAATACAAATTGAACATGGTTCTGTCAAGCACCATG---------------------------------------------------------------------TGATTGTCCAAACGCAATTCTTGTCTCTCC-----------ACCGAGAGTTGAGTCTGGACATCATGA--TGATTGTCCAAACGCAATTCTTGTGCAGAAAAA-CATGCCAA-CCAAGAATTGTGTCTGGACATCGGT--ACCTGGCATACAATGTAGAATACTGTGTTTGTTAA-GCAACAGCTACATTGTCTGCTGGGTTTC--CGCTCAGTAGTCAGTGTAGATTCTGTTT-CTTCGGTCAGCAGCTACATCTGGCTACTGGGTCTC--TGCTCAGTAGTTGGTGTAGGATCTGTCCGATA---AAACCAACAGCTACATCTGATTACTGGGTCTC--TGTGTATTTGACAAGCTGGGTT-CAACACTCAG--TGTAGCAG--TGTCAGTTTGTCAAATATACAAA----------------------------------------------------------------AACAATATCCTGGTGCT---GAGTGAGTGGCACTC-AGAG-ACTCCAGCATCAGTGATTTTGTTGA------------------------------------------------------------------GCGTCGAGCCCCACGCACAAGACCT---GACGTGAATGTTTTGTTCGTTCGGCTCGCGTTA--AATGACACGATCACTCCCGCTGAGCGAGTGGACG-CAGAGCCA-CGGGGCTGTCGTGTCTGTCC-------------------------------------------------------------------------------------------------------------------------------------------------------------------------------------------------------------------------------------------------------------------------AAACCGTTACCATTACTGAGTTT--AGTAATGGTAAGGGTTCTT--TATGTGCCCTTGGACTACATCGTGGAAAATATCACCATGCAGTCCATGGGCATATACA--GCAGGCATCTTCTCAGCCTACATGTGGATTCTTAAATCTGCAGGCTGGTTAGATGGTTGTC---------------------------------------------------------------------TTAAGACTTGCAGTGATGTTTAGATA-ATTTATTACATAAACATCACTTTAAGTCTGTGCT--GAAATCAAGAATGGGTGGGGCCTGT-GAATATGAGAGGAGGCGACCCACTCTTGGTTTCCA--GAAATCAAGGCTGGGTGAGACCTCGTGAAGAAACTAGAAGGCGACCCATACTTGGTTTCAG------------------------------------------------------------------AATACCTCAGCCTTATCAGGTGCTATATATATATTCACCTGGAAGTTCTGAGGTTGAGT--CCACCTCCCCTGCAAACGTCCAGTGACGCAGAGGTAATGGACGTTGGCTCTGGTGGTGATG--TACAGTGATCAGGTTACGACGGATTT-CTCTAGTAACAACCCCGTAGCTTGATCACCATCTC--AGGACTGTCTAACCTGAGAATGGTGAAACAAAATGCTCAATCTCAGGTCCGTCAGCCCATG--GGCTTGTTTTCAGTTGCCTGCG---GCTGGCTAATA-TGACTCAGGCAGCTAAAGCAAGTCTG------------------------------------------------------------------AAGGTCCAACCTCATGTGTCCTGTATGCAATGAAAGTGGGATGCATGTGGTCAGACCTAGA-------------------------------------------------------------------------------------------------------------------------------- [12341]
Gja    TGAGGTAGTAGGTTGTATGGTTTAGAATTACACCAAGGGAGATAACTGTACAACCTCCTAGCTTTCC--TGAGGTAGTAGGTTGTATGGTTTAGAATAACA-CCATC-AGGAGATAACTGTACAGCCTCCTAGCTTTCC--TGAGGTAGTAGGTTGTATGGTTTAGAGTTACACCCTGGGAGTTAACTGTACAACCTTCTAGCTTTCC--TGAGGTAGTAGGTTGTATAGTTTTAGGGTCATACCCACCACTGGGAGATAACTATACAGTCTACTGTCTTTC--TGAGGTAGTAGGTTGTATAGTTTTGGGGTGAAACC--CTGCCTGTCAGATAACTATACAATCTACTGTCTTTC--TGAGGTAGTAGATTGTATAGTTTTAGGGTCATACCCG-GTCTTGGAGATAACTATACAGTCTACTGTCTTTC--TGAGGTAGTAGATTGAATAGTTGTGGAGCCAT--ATTCTCCCTCTGAGCTAACTATACAATCTACTGTCTTTC--TGAGGTAGTAGATTGTATAGTT-GTAGGGTAGTTA-TTTTGCCCTCTTCAGGAGATAACTATACAATCTATTGCCTTCC--TGAGGTAGTAGGTTGTGTGGTTTCAGGGTAGTGA-TTTTACCCCAATCAGGAGATAACTATACAACCTACTGCCTTCC--TGAGGTAGTAAGTTGTATTGTTGT-GGGGTAGGGAT-------------------TTGTGCCCCAAATCAGAGATAACTATACAACTTACTACTTTCC--TGAGGTAGTAGGTTGTATAGTTT-GTGGGAGGGGTTTCATCCCATTTCAGGTGATAACTATACAGTCTATTGCCTTCC--AGAGGTAGTAGGTTGCATAGTTTTAGGGCAGTGGTTTTGCCC-ACAAGGAGTTAACTATACAACCTGCTGCCTTTC--TGAGGTAGTAGTTTGTGCTGTTGGTCGGGT-TGTGACATTGCCCGCTGTGGAGATAACTGCGCAAGCTACTGCCTTGC--TGAGGTAGTAGTTTGTACAGTTT-GAGGGTCTATGATACCACCCGGTA-CAGGAGA-TAACTGTACAGGCCACTGCCTTGC--------------------------------------------------------------------------------ACATACTTCTTTATATGCCCATATGAACTTGGCAA-ACTGTGGAATGTAAAGAAGTATGTAT--ACATACTTCTTTATGTACCCATATGAAGATACAGT-GCTATGGAATGTAAAGAAGTATGTAT--ACATGCTTCTTTATATCCCCATATGAATTATACTGCTATGGAATGTAAGGAAGTGTGTGG--ACATACTTCTTTATATACCCATATGGAGTCGGTTGGCGTTATGGAATGTTAAGAAGTATGTAT--TGGAAGACTAGTGATTTTGTTGTTTTTAGATAACTAAATCGACAACAAATCGCAGTCTACCATA--TGGAAGACTAGTGATTTTGTTGTTCT---GTAGCTCATCTCATGACAACAAGTCACAGTCTGCCTTA--TGGAAGACTAGTGATTTTGTTGTTTT--GACAAAGA--GGAGACAACAAATCACAGCCTGCCATC-----------------------------------------------------------------------CATCTTACTAGACAGTGCTGGATTTCTCGAATC-TACTCTAACACTGTCTGGTAACGATGTT---------------------------------------------------------------------CATCTTACTGGGCAGCATTGGATGTATTCTGTCTTTCTAATACTGCCTGGTAATGATGAT--------------------------------------------------------------------GTCTTACCAGACACAGTTAGATCTTA-GCTATTCCTGTCTAATACTGTCTGGTAATGCCGT--------------------------------------------------------------TCTTTGGTTATCTAGCTGTATGAGTGGGGTCAAGT-CTTCATAAAGCTAGATAACCGAAAGTA--TCTTTGGTTATCTAGCTGTATGAGTGTGTTGGTCT-TCATAAAGCTAGATAACCGAAAGTA--TCTTTGGTTATCTAGCTGTATGAGTGTTATCAAGCCATCATAAAGCTAGATAACCGAAAGTA--TCTTTGGTTATCTAGCTGTATGAGTGTCTATAA-TATCATAAAGCTAGCGAACCGAATGTA--TACCCTGTAGATCCGAATTTGTGTAAA-AGAAGCG-----GCCTCACAAATTCGCATCTA--GGGGAATA--TACCCTGTAGAACCGAATTTGTGTGGTGTTTACATAGTCACAGATTCGATTCTAGGGGAATA--TACCCTGTAGAATCGAATTTGTGTGCCCGCCT---CAATCACAGATTCGTCTCTAGGGGAGTA--AACCCGTAGATCCGAACTTGTGCT-TCTATTC-----TTC-ACAAGCTTGTATCTATAGGTATG--AACCCGTAGATCCGAACTTGCGGTACAGCTTCCTCACACAAGCTCGAGTCTGTGGGTATG--AACCCGTAGATCCGATCTTGTGGTGAAGTATAC-TGCACAAGCTCGCTTCTATGGGTCTG--TCCCTGAGACCCTAACTTGTGACGTTTCGTTTT-TAAGTCCACGGGTTAGGCTCTTGGGAGCT--TCCCTGAG-ACCC-TTAACCTGTGAGGAA-GCCCGAAGGTCACAGGTGAGGTTCTTGGGAACC--TCCCTGAGACCCTAACTTGTGAGG---TTTATTAGCAACAATCACAAGTCAGGCTCTTGGGACCT--TAGCAGCACATTATGGTTTGTGGATTTTGGAAAGG--CGCAGGCCATATTGTGCTGCCTCC--TAGCAGCACATCATGAATTGTA-TGTCATAG--TAAATATGCAAGTCATTATTTGCTGCTTTA------------------------------------------------------------------TAGCAGCACAACATGGTTTGTAGGGA--CA-AGGAGATACAGACCGTTCTGGGCTGCCTCA--TAGCAGCACAA-AAATATTGGGAGTTATTCTTAGTCA-AGTGCCTCCAATATTGACTGTGCTGCTGAA--TAGCAGCACGTAAATATTGGTGTAGTAAAG-ATAATCTT----AACACCAATATTA-TTGTGCTGCTTAA--TAGCAGCACATCAATACTGGCACT----GCCCCGCCCCGC-TGGCCGCCAGTCTTCCTTGTGCTGCTCCA--TAGCAGCACGT-AAATACTGGAGTATAGGATTGTCT--GAATGCCCTCCAGTATTA-CTCTGCTGCTTTA--CAAAGTGCTTACAGTGCAGGTAGTGACATA-TAGAACCTACTGCAGTGAAGGCACTTGTAGC--AAAAGTGCTTATA-GTGCAGGTAGCATATT-GGCACCTACTGCAGTATTGGCACTTC-AGC---------------------------------------------------------------------------------------------------------------------------------TAAGGTGCATCTAGTGCAGATAGTGAAGTAGACTAGCATCTACTGCCCTAAGTGCTCCTTCTGGC--TAAGGTGCATCTAGTGCAGTTAGTGAAGTAGCTTAGAATCTACTGCCCTGAATGCTCCTTCTGGC-------------------------------------------------------------------TAAAGTGCTTATAGTGCAGGTAGTGAT-TA---ATAATCTACTGCATTAGGAGCACTTAAAGT--CAAAGTGCTCATAGTGCAGGTAGTTGTTC-ACCCAAA-TCTACTGTAATATGGGCACTTACAGT-----------------------------------------------------------------------------------------------------------------------------------AGTTTTGCATAGTTGCACTACAAGAAGAATGTAGTTGTGCAAATCTATGCAAAACTGA--------------------------------------------------------------AGTTTTGCAGGTTTGCATCCAGCTGTATAATA---TTCTGCTGTGCAAATCCATGCAAAACTGA--CGTTTTGCAGGT-TTGCATCTCAGC--------------TTGGTA-------TCTGTTGCTGTGCAAATCCATGCAAAACTGA-----------------------------------------------------------------------------------------------------------------------------------------TAGCTTATCAGACTGATGTTGACTGTTGGA-TCTCATGGCAACAACAGTCGGTAGGCTGTC--AGTTCTTCAGTGGCA-TGCTTTATGTCCCTTCG-AGCCGCTAAAGCTGCCAGTTGAAGAACTGT--------------------------------------------------------------------GGGGTTCCTGGTGATGGGATTTTATC--CTCAT-GCGCAGAATCACATTGCCAGGGATTTCCA--GGGTTCCTGGCATGCTGATTTGTGACTTAAAATTAAAATCACATTGCCAGGGATTACCAC----------------------------------------------------------------------------------------------------------------------------------------GTGCCTACTGAGCTGATACTCAGTCGCT-TTGA--ACACACTGGCTCAGTTCAGAAGGAACAG--GTGCCTACTGAGCTGATAT-CAGTTCTGCTTTTACACACTGGCTCAGTTCAGCAGGAACAG----------------------------------------------------------------------------------------------------------------------------------TTCAAGTAATCCAGGATAGGCTGTG-GGTACTGTAGTC---AGCCTGTTCTCGATTACTTGGCCT--TTCAAGTAATCCAGGATAGGCTGTTACCAGGCA-GCACGGCCTATTCTTGATTACTTGTTTC--TTCAAGTAATCCAGGATAGGCTGTGTGCATTCTTAATGGCCTATCCTTAATTACTTGCACT--AGGGCTTGGTCCAC-CTGTGAACAG--CGTG-----TGGCTC--TGCCGTGTTCACAGTGGCTAAGTTCCGC--AGAGCTTAGCTGATTGGTGAACAGTGATTGATTTCCTCTTTGTTCACAGTGGCTAAGTTCTGC----------------------------------------------------------------------------------------------------------------------------------------GCTGGTTTCATGTGGTGGTTTAGATTTAAGTACCTGATGTCTAGCACCATTTGAAATCAGTGTT--GCTGGTTTCACATGGTGGCTTAGATTTTTCCAT-CTTTGTATCTAGCACCATTTGAAATCAGTGTT--ACTGATTTCTTCTGGTGTTCAGAG-TCCATTCCTCTTTCTAGCACCATTTGAAATCGGTTA--ACCGATTTCTCTTGGTGTTCAGAGTCTTAGTCCTT-GTCTAGCACCATTTGAAATCGGTTA-----------------------------------------------------------------TGTAAACATCCTCGACTGGAAGCTGTGAAGCAGCATATTGGGCTTTCAGTCGGATGTTTGCAGC--TGTAAACATCCTTGACTGGAAGCTGTACAGTGCTCAGG--AGGGCTTTCAGTCGGATGTTTACAGC--TGTAAACATCCCCGACTGGAAGCTGGA--------AACCGTAGCTTTCAGTCAGATGTTTGCTGC--TGTAAACATCCTACACTCTCAGCTGTG----GGGAAAAAAAGCTGGGAGAAGG-CTGTTTACTCT--TGTAAACATCCTACACTCTCAGCTGTGACTTTGCGGTGGCTGGGAGAAGGTTGTTTACGCC--TGTAAACATCCTACACTCAGCTCTGACACACG----GAACGGCTGGGAGGTGGATGTTTGCTTC--AGGCAAGATGTTGGCATAGCTGATGA-ACTAAGAA-CCTGCTATGCCAACATATTGCCCTC--TATTGCACATTACTAAGTTGCATGTTGTCACGGCCGGAGTGCAATTTAGTGTGTGCGATATT--GTGCATTGTAGTTGCATTGCATGTGCAGCCAGA-GATGTGCAATGCCCCTCCAATGCAGCC--GTGCATTGTAGTTGCATTGCATGTTCTGGAAGTACTC--GTGCAATGTTTCCGCAGTGCAATA--TGGCAGTGTCTTAGCTGGTTGTTGTGCCCAGCGATCAAGGAAGCAATCAGCAAGAATACTGCCCCA--AGGCAGTGTAGTTAGCTGATTGTGTCCTTTC--CCACAGCAATCACTAGCT-TCACTGTCATC--AGGCAGTGTAGTTAGCTGATTGACAAACGC------AACAGTCACTAACAACACGGCCAGG--TGGCAGTGTATTGTTAGCTGGCTGAACATTGGAAGGACACCAGCTGACATTCAGCTGCCAGC--AGGCAGTGTAGAATTAGCTGGCTGCTT--TGCTTTGACTGCAGCAGTCACTACT-ACACTGTTAC--TGGCAGTGCC-GTACTAGCTGGCTGTTTGGGTATA----------ACAGTCTCTAGCTGCACTCCACA--TGGCAGTGTACT-GTTAGTTAGCTGTTATCC--ATATTC-CAGCAACTAAATACACTTCCACA--AGGTTGGGATCAGTTGCAATGCTGTGTGTTTGTCTGTGGTATTGCACTTGTCCCGGCCTGT--GGGTTGGGATTTGTTGCATTACTTGTAGGTTCAC-TG-TGAAGAGTATTGCACTTGTCCCGGCCTGT--AGGGAT-GGG-ACGGAGTGCAGTGTTGTTTGTTCTCCCG-CTAATATTGCACTTGTCCCGGCCTCC---------------------------------------------------------------ACTGTTGCTAATATGCA-ACTCTGTGGCATAAAATCTGGAATTGCACTTTAGCAATGGTGA--CGGGTGGATCACGATGC-AATTTTGATTAGATTAGCAGGAC------GAAAATTGCACGGTATCCATCTGTA------------------------------------------------------------------------------------------------------------------------------TTTGGCACTAGCACATTTTTGCTGCTGTGTATAGACTTTGAGCAATTATGTGTAGTGCCAATAT--TTTGGCAATGGTAGAACTCACACTGGTGAGGTATCAGGATCCGGTGGTTCTAGACTTGCCAACTA--TATGGCACTGGTAGAATTCACTGTGAAAAGACTCTATCAGTGAATTACCTTAGGGCCATAAA--TCAGTTATCACTGTGCTGATGCTGTCTATACTAAAGGTACAGTACTGTGATAACTGAAG--TCGGTTATCATGGTACCGGTGCTGTATATGTGAAAGGTACAGTACTGTGATAACTGAAG--AGCTTCTTTACAGTGTTGCCTTGTGGCATGGAGTTCAAGCAGCATTGTACAGGGCTATCA--AGCTTCTTTACAGTGCTGCCTTGTTGCAAGCAAGTCAAGCAGCATTGTACAGGGCTATGA--GGCTTCTTTACAGTGCTGCCTTGTTGCA-TATGGATCAAGCAGCATTGTACAGGGCTATGA--TGGAGTGTGACAATGGTGTTTG-TATCCAATC-TGTCAAACGCCATTATCACACTAAATA--CGTGTTCACAGCGGACCTTGATTTAAATGTCCATACAATTAAGGCACGCGGTGAATGCTAA--CGTGTTCACAGCGGACCTTGATTTAATGTCATACAATTAAGGCACGCGGTGAATGCCAA--CGTGTTCACAGCGGACCTTGATTTAATGTCCATACAATTAAGGCACGCGGTGAATGCCAA--CGTGTTCACAGCGGACCTTGATTT-AATTTCAATACAATTAAGGCACGCGGTGAATGCCAA--CATTATTACTTTTGGTACGCGCTGTGCCACT-TCAAACTCGTACCGTGAGTAATAATGCG--CGGGGCCGTAACACTGTCTGAGAGGGTT---ACATTTCTCACAGTGAACCGGTCTCTTT--GGGGGCCGTTAC-ACTGTAAGAGAGTGAGTAGCA-GGTCTCACAGTGAACCGGTCTCTTT---------------------------------------------------------------CTTTTTGCGGTCTGGGCTTGCTGTTCCTCCAATCAGTAGTCAGGAAGCCCTTACCCCAAAAAGTAT--CTTTTTGCGGTCTGGGCTTGCTGTATATAACTACCTAGCCGGGAAGCCCTTACCCCAAAAAGCAT--CTTTTTGCGGTCTGGGCTTTCTGGGTCTGTCCAACCCCCGTATCAGAAAGCCCTTACCCCAAAAAGCAT--GCTCTTGCCACATTGTGCTACTGGCAGGGCCCAGCCCAAGCAGTGCCATGTCGAAAGGGCAT--GCCCTTTTTCTGTTGTACTACTG-GCAAGTATGATTAGCAGTGCAATATTAAAAGGGCAT--GCCCTTTTTGTGTTGTACTACTAGCAAACCTGCAC--AAAAAGCAGTGCAATGTTAAAAGGGCAT------------------------------------------------------------------GCTCTGACAATGTTGCACTACTGTCTACACAAATTAAGCAGTGCAATAATATTGTCAAAGCAT--GCTCTGACTTCATTGCACTACTGTTCCTTCCAGCTAGCAGTGCAATAGTATTGTCAAAGCAC----------------------------------------------------------------------------------------------------------------------------------------ACCCTATCAATATTGCCTCTGCTTTT--ATTCTGGGATCGAGTAGTGCAATATTGCTTATAGGGTCT---------------------------------------------------------------------ACTCTTT-CTCTGTTGCACTACTGTCAAACGTT-GCAGC-TAGCAGTGCAATAATGAAAGGGCGT--ACCGTGGCTTTAGATTGTTACTGTGTGGATG---GGAGT-GGTAACAGTCTACAG-CCATGGTTG--ACCTTGGCTCTAGACTGC-TTACTGCCAAACACTGCGG--GAGAAACAGTAACAGTCTACAGTCATGGCTA--AGCTGGTAAAATGGAACCAAATCAACTGTTCAATGGATTTGGTCCCCTTCAACCAGCTGT--AGCTGGTAAAATGGAACCAAATCACCTGTTAAATGGATTTGGTCCCCTTCAACCAGCTGT--GCTGGTCAAATGGAACCAAGGCC-GTCTTCCTGGGAGGTTTGGTCCCCTTCAACCAGCTA--GCTGGTAAAAAGGAACCAGATCGACTG-GCAACTGGATTTGGTCCCCTTCAACCAGCTG--TATGGCTTTTTATTCCTATGTGATTGTATTGCTAATTTCATATAGGGATTGAAGCCATGCA--TATGGC-TTTTTATTCCTATGTGATAGTAATAAAGT-CTCATGTAGGGATGGAAGCCATGAA--TATGGCTTTTTATTCCTATGTGATTGCTT-TTCATAACTCATGTAGGGCTAAAAGCCATGGG--ACGGGTATTCTTGGGTGGATAATACGGATTACGTTGTTATTGCTTAAGAATACGCGTAG--ACGGGTATTCTTGGGTATATAATACGGATGGCGTTGTTATTGCTTGAGAATACGCGTAG--AGCTGGTGTTGTGAATCAGGCCGTCGCCA-ATCAGAGAACGGCTACTTCACAACACCAGGGT--AGCTGGTGTTGTGAATCAGGCCGACAAAAAGCGCATCTTACTATCCGGCTATTTCACTACACCAGGGT--TCTACAGTGCATGTGTCTCCAGTGTTTCTTAG---CGACTGGAGATACAGCCCTGTTGGAAT--CAGTGGTTTTACCCTATGGTAGGTGACGTCAGGCTGTTCTACCACAGGGTAGAACCACGGAC---------------------------------------------------------------------------------------------------------------------------------CATAAAGTAGAAAGCACTACTAAACGCTCGTGTCCAAGTGTAGTGTTTCCTACTTTATGGA--GGTGCAGTGCTGCATCTCTGGTCAGTTGTGAGTCTGAGATGAAGCACTGTAGCTC--GGATATCATCGTATACTGTAAGTTGG-AAT-CAGACACTACAGTATAGATGATGTACTA--GTCCAGTTTTCCCAGGAATCCCTTAGATGAC--GAGAGGGGGATTCCTGGAAATACTGTTCT--------------------------------------------------------------------TGAGAACTGAATTCCATAGGCTTTGTGATA---ACAGAAACGC-CCCATGGATTCAGTTCTACA--TGAGAACTGGTTTTCATAGACTGGTTCCAGTTCTGTAAGC-TCAGTCCGTGATACTCAGTTCTCTA--GTGGAATCATTTCTGCACAAACTAGAGGATTG--AAA-CCAGTGTGCGGAAATGCTTCTGCTA--AAAGTTCTGTGACACTCAGACTCTGATTATGATAGAAGTCAGTGCACTACAGAACTTTGT--------------------------------------------------------------------GAAGTTCTGTTATACACTCTGACTGTGGCTACGTGGAAGTCAGTGCATCACAGAACTTTGT---------------------------------------------------------------TCTCCCAACCCTTGTACCAGTGCTAATCGAA------CACCACTGGTACAGAGGA-TGGAGGGTA--TCATTTTTGTGATTTGCAGCT-AGTAATCC--TGGCCCAGTTGCATAGTCACAAAAGTGATC--TCATTTTTGTGATGTTGCAGCTAGTAATATAAGCCCAGTTGCATAGTCACAAAAGTGATC----------------------------------------------------------------TTAATGCTAATCGTGATAGGGGTTTT--------ATCTTTTGACTGACTCCTA-CATATTAGCATTAACA--AACATTCAACGCTGTCGGTGAGTTTGGGATT-AAAGTG----AAAACCATCGACCGTTGATTGTACC--AACATTCAACGCTGTCGGTGAGTTT-GAAATTCA------GAGTAAACCATCGACCGTTGACTGTACC--AACATTCAACGCTGTCGGTGAGTTTT----GTCAGTG-CGCTCAAACCATCGACTGTTGAGTGTACC--AACATTCATTGCTGTCGGTGGGTTTAACTATGTGGACAAGCTCACTGAACAATGAATGCA--AACATTCATTGCTGTCGGTGGGTTTT-AG-TTTC-AGACAGCTCTCTGGCCAATGAATGCAAA-------------------------------------------------------------------CCTTATCACTTTTCCTGCC-AGCTTTCTCAT--GGTAACCGTTGGACGGAGAACTGATAAGGGT--TGATATGTTTGATATATTAGGTTGTTATTTAGG-CCAACTATATATCAAAC--ATTCCTA--TGATATGTTTGATATTAGGTTGTTCT-----ATTGGGTATCC-AACTAAATATCAAACATATTCTGA--CAACGGAATCCCAAAAGCAGCTGTTCTTTTCTTAGCATTCCAGCTGCGCTTGGATTTCGTTTCC--ATGACCTATGAATTGACAGCCAGTCCTCCTACTCCTTC-CTGGCTGTCAGTTCTGTAGGGCACAA--ATGACCTATGATTTGACAGACTGTGCTTTC--TAAGTTTGTCTGTCATTTCTGTAGGCCAATA--TGGGTCTTTGCGGGCGAGATGAGAAG-TTTC-TG--CCTTCAACTGG-CCTACAAAGTCCCAGT-------------------------------------------------------------------AGGGACTTTCAGGGGCAGCTGTGTTTTACTAACCCA-GTCATAATGCCCCTAAAAATCCTTAT------------------------------------------------------------------TGTAACAGCAACTCCATGTGGAAGCA----TCAGT---CCATTCCAGTGGGGGGGCTGTTATTTT--TGTAACAGCAACTCCATGTGGACAAGG--CAAATTTCCAGTGGAGGTGCTGTTACTTT--TAGGTAGTTTCACGTTGTTGGGCCTTGGTTTGGAACACGCAAGAACATCAAACTACCTGA-T--TAGGTAGTTTCATGTTGTTGGGGTTGGCTT---TTAACTCGGCAACAAGAAACTGCCTTAA--TAGGTAGTTTCATGTTGTTGGGGCTGGAGCTCTCTCTCTCTCTACAGCACGAAACTGCCCGAA--CCCAGTGTTCGGACTACCTGTTCAGGACTACGAGATTGTACAGTAGTCTGCACATTGGTTA--CCCAGTGTTCGGACTACCTGTTCAGGA--CTACGAGATTGTACAGTAGTCTGCACATTGGTTA--CCCAGTGTTCAGACTACCTGTTCAGGACAATGCAGTTGTACAGTAGTCTGCACATTGGTTA--TTCCTATGCATATACTTCTTTGAGA-ATTTGGTCTAAAGAGGCATACGGCATGGGAAAA--AGTGGTTCTTAACAGTTCAACAGTTCTGTAGCATAATTGTGAAATGTTTAGGACCACTTG--TTCCCTTTGTCATCCTATGCCTGAGAATATATGAAGGGGGCTGGGAAGGCAAAGGGACGT--TTCCCTTTGTCATCCTATGCCTGGAGATCACAGTGAGGCAGGGACAGCAAAGGGGTGC--TTCCCTTTGTCATCCTATGCCTGGGAAAC-TCTTGGAGGCTGGGACGCTGAAGGGAAGG--TCCTTCATTCCACCGGAGTCTGTCTC-ATAC--T-AATCAGATTTCAGTGGAGTGAAGCACA--CCCTTCATTCCACCGGAATCTGTCGAGGCA-GACACCAGATTTCTGTGGAATGGAAGCCCA-------------------------------------------------------------------AAGCTTTTGGCTCGGGTTATATTTTAAAATGGCAGCGTATAAGACGAGCAAAAAGCTTGT----------------------------------------------------------------AGCCACTGACTAACGCACATTGTGCT-GCTAG--TGTCCCCACTGTGCGTGTGACAGCGGCTAA--TGCCTGTCTACACTTGCTGTGCAGAACATCCTCTCACCTGTACAGCAGGCACAGACAGGCAGT--TAATCTCAGCTGGCAACTGTGAGCAGTTAATAAATC-CTCTCACAGTGGTGTCTGGGATTATG--AAATCTCTGCAGGCAAATGTGATGTCTCTA-CAG-AAATCTCACAGTTACCAGTAGAGGTTCTA--TACTGCATCAGGAACTGATTGGATAATAATCAGGCACCATCAGTTCCTAATGCATTGCC--TTGTGCTTGATCTAACCATGTGGTTGTGAGGTATG---AGTAAAACATGGTTCTGTCAAGCACCACG--TTGTGCTTGATCTAACCATGTGGTA--GAACAATACAAATTGAACATGGTTCTGTCAAGCACCATG---------------------------------------------------------------------TGATTGTCCAAACGCAATTCTTGTCTGTGT----------GCCCGAGAGTTGAGTGTGGACATCACGT--TGATTGTCCAAACGCAATTCTTGTGCAACGGGAAGGTACAAA-CCAAGAATTGTGTCTGGACATCTGT--ACCTGGCATACAATGTAGAATTCTGTGTTTGTTAA-GCAACAGCTACATTGTCTGCTGGGTTTC--CGCTCAGTAGTCAGTGTAGATTCTGTTT-TCTCAATCAGCAGCTACATCTGGCTACTGGGTCTC--TGCTCAGTAGTCAGTGTAGGATCTGTCTGACC---ACACGAACAGCTACATCTGATTACTGGGTCTC--CGTGTATTTGACGAGCTGAGTT-CGACACTCAG--TGTGGCAG--TGTCAGTTTGTCAAATATACAAA----------------------------------------------------------------AACAATATCCTGGTGCT---GAGTGAGTGGCCCTC-AGAG-ACTCCAGCATCAGTGATTTTGTTGA------------------------------------------------------------------GCGTCGAGCCCCACGCACAAGACCT---GACGTGAATGTTTTGTTCGTTCGGCTCGCGTTA--AATGACACGATCACTCCCGCTGAGCGAGCAGCGA-GACAGCCA-CGGGGATGTCGTGTCTGTCC------------------------------------------------------------------------------------------------------------------------------------ACTTTAATATGGAAGTACTTGTTTT-GTTCTTTTTA-----AAAAGTGCTTGCATGTTTTAGTGA--------------------------------------------------------------------AAACCGTTACCATTACTGAATTT--AGTAATGGTAATGGTTATT--TATGTGCCCTTGGACTACATCGTGGAAGCCAGCACCATGCAGTCCATGGGCATATACA--GCAGGCATCTTTTCAGCCTACATGTGGATTCCTAAATCTGCAGGCTGGTTAGATGGTTGTC---------------------------------------------------------------------TTAAGACTTGCAGTGATGTTTAGATA-ATTTATTACATGAACATCACTTTAAGTCTGTGCT--GAAATCAAGAATGGGTGAAGCCTGT-CAGAATAATACTAGGCGACCCATACTTGGTTTCAA--GAAATCAAGGTTGGGTGAGACCTCGTGAGCAAAGGAGAAGGCGACCCATACTTGGTTTCAG------------------------------------------------------------------AATACCTCAGCCTTATCAGGTGTTCTATATATATTCACCTGGAAATACTGAGGTTGAGT--CCACCTCCCCTGCAAACGTCCAGTGACGCAGAGGTAATGGACGTTGGCTCTGGTGGTGATG--TACAGTGATCAGGTTACGACGGATTT-CTGTAACAACCACCTCGTAGCTCGATCACCATCTC--TGGACTGTCTAACCTGAGAATGGTGAAACAGGAAGGTCAATCTCAGGTCCGTCAGCCCACA--GGCTTGTTTTCAGTTGCCTGCG---GCTTATTGGGA-GGACTCAGGCAGCTAAAGCAAGTCTG------------------------------------------------------------------AAGGTCCAACCTCACGTGTCCTGTATGTGAT-AAAGAGGGATACGTGTGGTCAGACCTACC-------------------------------------------------------------------------------------------------------------------------------- [12468]
Spt    TGAGGTAGTAGGTTGTATAGTTTAGAATTACATCAAGGGAGATAACTGTACAACCTCCTAGCTTTCC--TGAGGTAGTAGGTTGTATGGTTTAGAATAACA-CCACC-GGGAGATAACTGTACAGCCTCCTAGCTTTCC--TGAGGTAGTAGGTTGTATGGTTTAGAGTTACACCCTGGGAGTTAACTGTACAACCTTCTAGCTTTCC--TGAGGTAGTAGGTTGTATAGTTTTAGGGTCACACCCACCACTGGGAGATAACTATACAGTCTACTGTCTTTC--TGAGGTAGTAGGTTGTATAGTTTTAGGGTTATACC--CTGCCTGTCAGATAACTATACAATCTACTGTCTTTC--TGAGGTAGTAGATTGTATAGTTTTAGGGTCATACCCA-GTCTCGGAGATAACTATACAATCTACTGTCTTTC--TGAGGTAGTAGATTGAATAGTTGTGGAGTCCT--ACCCTCCCTCTGAGCTAACTATACAATCTACTGTCTTTC--TGAGGTAGTAGATTGTATAGTT-GTAGGGTAGCTG-TTTTGCCCTGTTCAGGAGATAACTATACAATCTATTGCCTTCC--TGAGGTAGTAGGTTGTGTGGTTTCAGGGTAGTGA-TTTTGCCCCAATCAGGAGATAACTATACAACCTACTGCCTTCC--TGAGGTAGTAAGTTGTATTGTTGT-GGGGTAGGGAT-------------------TTGTGCCCCAATTCAGAGATAACTATACAACTTACTACTTTCC--TGAGGTAGTAGGTTGTATAGTTTGGTGGGAGGGACTTCATCCCATTTCAGGTGATAACTATACAGTCTATTGCCTTCC--AGAGGTAGTAGGTTGCATAGTTTTAGGTCAGGGATGTTGCCCAACAAGGAGTTAACTATACAACCTGCTGCCTTTC--TGAGGTAGTAGTTTGTGCTGTTGGTCGGGT-TGTGACATTGCCCGCTGTGGAGATAACTGCGCAAGCTACTGCCTTGC--TGAGGTAGTAGTTTGTACAGTTT-GAGGGTCTATGATACCACCCGGTA-CAGGAGA-TAACTGTACAGGCCACTGCCTTGC--------------------------------------------------------------------------------ACATACTTCTTTATATGCCCATATGAACCTGGCAA-GCTATGGAATGTAAAGAAGTATGTAT--ACATACTTCTTTATGTACCCATATGAACATAAAAT-GCTATGGAATGTAAAGAAGTATGTAT--ACATGCTTCTTTATATCCCCATATGAATTAAATTGCTATGGAATGTAAGGAAGTGTGTGG--ACATACTTCTTCATATGCCCATATGGAGTCGGCTGGCGTTATGGAATGTTAAGAAGTATGTAT--TGGAAGACTAGTGATTTTGTTGTTTTTAGATAACTAAATCGACAACAAATTGCAGTCTGCCATA--TGGAAGACTAGTGATTTTGTTGTTCT---ATAGCTCATCTCATGACAACAAGTCACAGTCTACCTTA--TGGAAGACTAGTGATTTTGTTGTTCT--GACTTTGAAAGATGACAACAAATCACAGCCTGCCATC--TGGAAGACTTGTGATTGTGTTGTTTCCGACATG---TGAAGTGAACAACACGTCCGAGTCT-CCGCC--CATCTTACTAGACAGTGCTGGATTTTTTGGATC-TACTCTAACACTGTCTGGTAACGATGTT---------------------------------------------------------------------CATCTTACTGGGCAGCATTGGATGTTTTCTGTGTTTCTAATACTGCCTGGTAATGATGAT--------------------------------------------------------------------GTCTTACCAGACAAAGTTAGATC-TA-GCTATTTCTGTCTAATACTGTCTGGTAATGCCGT--------------------------------------------------------------TCTTTGGTTATCTAGCTGTATGAGTGGTGTCAAGT-CTTCATAAAGCTAGATAACCGAAAGTA--TCTTTGGTTATCTAGCTGTATGAGTGTGTTGGTCT-TCATAAAGCTAGATAACCGAAAGTA--TCTTTGGTTATCTAGCTGTATGAGTGTTATCAAGCCATCATAAAGCTAGATAACCGAATGTA--TCTTTGGTTATCTAGCTGTATGAGTGTATGTGA-TATCATAAAGCTAGAGAACCGAATGTA--TACCCTGTAGATCCGAATTTGTGTGAA-GGAAGCT-----GGGTCACAAATTCGTGTCTA--GGGGAATA--TACCCTGTAGAACCGAATTTGTGTGGTATTTACACAGTCACAGATTCGATTCTAGGGGAATA--GACCACGTAGAAACGAATTTGTGTGGGCGTTG---GAGTCACAAATCCGTCTCTAGGGGAGTA--AACCCGTAGATCCGAACTTGTGGT-CATATCT-----CTC-ACAAGCTTGTATCTATAGGTATG--AACCCGTAGATCCGAACTTGCGGTACGACTGCCTCACACAAGCTCGAGTCTGTGGGTATG--AACCCGTAGATCCGATCTTGTGGTGAAGTGTAC-TGCACAAGCTCGTTTCTATGGGTCTG--TCCCTGAGACCCTAACTTGTGATGTTTAGCTTT-TAAGTCCACGGGTTAGGCTCTCGGGAGCT--TCCCTGAG-ACCC-TTAACCTGTGAGGAC-GCCCAGAGGTCACAGGTGAGGTTCTTGGGAACT--TCCCTGAGACCCTAACTTGTGAGG---TTTTTTAGCAACAATCACAAGTCAGGCTCTTGGGACCT--TAGCAGCACATAATGGTTTGTGGGTTTTGAAAAGG--TGCAGGCCATATTGTGCTGCTTCA--TAGCAGCACATCATGATTTGTA-TGTGATAG--CAAAGATGCAAATCATTATTTGCTGCTTAA------------------------------------------------------------------TAGCAGCACATCATGGTTTGTAGGGA--CA-AGGAGATACAGACCATTCTGGGCTGCCTCA--TAGCAGCACGT-AAATATTGG-TGTTATGA--CTGTT-AATATCTCCAGTATTAACTGTGCTGCTGAA--TAGCAGCACGTAAATATTGGTGTAGTAAT-------------AAACCCCAATATTA-TTGTGCTGCTTAA--------------------------------------------------------------------------TAGCAGCACGT-AAATACTGGAGTACGGGAT--CGC--CTAGACTCTCCAGTATTG-CATTGCTGCTTTA--CAAAGTGCTTACAGTGCAGGTAGTGGTATA-TGGAACCTACTGCAGTGAAGGCACTTGTAGC--AAAAGTGCTTACA-GTGCAGGTAGCATTTTTGGTATCTACTGCAGTGTTAGCACTTCTAGC---------------------------------------------------------------------------------------------------------------------------------TAAGGTGCATCTAGTGCAGATAGTGAAGTAGATTAGCATCTACTGCCCTAAGTGCTCCTTCTGGC--TAAGGTGCATCTAGTGCAGTTAGTGAAGTAGCTTAGAATCTACTGCCCTGAATGCTCCTTCTGGC-------------------------------------------------------------------TAAAGTGCTTATAGTGCAGGTAGTGTT-TA---GTAATCTACTGCATTATGAGCACTTAAAGT--CAAAGTGCTCATAGTGCAGGTAGTTATTG-AACCAGA-TCTACTGTAATGTGGGCACTTACAGT-----------------------------------------------------------------------------------------------------------------------------------AGTTTTGCATAGTTGCACTACAAGAAGAATGTAGTTGTGCAAATCTATGCAAAACTGA--------------------------------------------------------------AGTTTTGCAGGTTTGCATCCAGCTGTATGATA---CTCTGCTGTGCAAATCCATGCAAAACTGA--AGTTTTGCAGGT-TTGCATCCCAGC--------------GTGCC--------TCCAGTGCTGTGCAAATCCATGCAAAACTGA-----------------------------------------------------------------------------------------------------------------------------------------TAGCTTATCAGACTGATGTTGACTGTTGGA-TGTCATGGCAACAACAGTCGGTAGGCTGTC--AGTTCTTCAGTGGCA-TCCTTTATGTCCTGTCT-AGAAGCTAAAGCTGCCAGTTGAAGAACTGT-------------------------------------------------------------------------------------------------------------------------------------GGGTTCCTGGCATGCTGATTTGTGACTTAAGATTAAAATCACATTGCCAGGGATTACCAC---------------------------------------------------------------------------------------------------------------------------------------------------------------------------------------------------------GTGCCTACTGAGCTGATAT-CAGTTCTGATTTTACACACTGGCTCAGTTCAGCAGGAACAG----------------------------------------------------------------------------------------------------------------------------------TTCAAGTAATCCAGGATAGGCTGTG-GGCTCGGCATTC---GGCCTGTTCTTGATTACTTGGTCC--TTCAAGTAATCCAGGATAGGCTGTTACCAAGCA-GCCCGGCCTATTCTTGATTACTTGTTTC--TTCAAGTAATCCAGGATAGGCTGTGTACAATCGAGTTGGCCTATTCTTGATTACTTGCTCT----------------------------------------------------------------------------AGAGCTTAGCTGATTGGTGAACAGTGATTGATTTCCTCTTTGTTCACAGTGGCTAAGTTCTGC----------------------------------------------------------------------------------------------------------------------------------------GCTGGTTTCATATGGTGGTTTAGATTTAACTACTGAACGTCTAGCACCATTTGAAATCAGTGTT--GCTGGTTTCACATGGTGGCTTAGATTTTCCCAT-CTTTGTATCTAGCACCATTTGAAATCAGTGTT--ACTGATTTCTTTTGGTGTTCAGAG-TCAATACCACTTTCTAGCACCATTTGAAATCGGTTA--ACCGATTTCTCTTGGTGTTCAGAGTCTCTGTTTTT-GTCTAGCACCATTTGAAATCGGTTA-----------------------------------------------------------------TGTAAACATCCTCGACTGGAAGCTGTGAAGCACCAGATGGGGCTTTCAGTCGGATGTTTGCAGC--TGTAAACATCCTTGACTGGAAGCTGTATGGTGTTAAAA--GGAGCTTTCAGTCGGATGTTTACAGC--TGTAAACATCCCCGACTGGAAGCTGTAA---GAGAAATTTTAGCTTTCAGTCAGATGTTTGCTGC--TGTAAACATCCTACACTCTCAGCTGTA--GAAAGTAAAAAAGCTGGGAGAAGG-CTGTTTACTCT--TGTAAACATCCTACACTCTCAGCTGTGAACTCAAGCTGGCTGGGAGCGGGTTGTTTACTCC--TGTAAACATCCTACACTCAGCTCTAACACACG----GAATGGCTGGGAGGTGGATGTTTACCTC--AGGCAAGATGTTGGCATAGCTGTTGA-GCTAAGAA-CCTGCTATGCCGACATATTGCCATC--TATTGCACATTACTAAGTTGCATGTTGTCACGGCCTCAGTGCAATTTAGTGTGTGCGATATT--GTGCATTGTGGTTGCATTGCATGTGTGGTTGAA-GA-GTGCAATGCCCCTGCAGTGCAGCC--GTGCATTGTAGTTGCATTGCATGTTTTGGCAGTACCC--GTGCAATGTTTCTGCAGTGCAGTT--TGGCAGTGTCTTAGCTGGTTGTTGTGAGCAATAGTAAAGGAAGCAATCAGCAAGTATACTGCCCTA--AGGCAGTGTAGTTAGCTGATTGTTTCCGTCC---CTCTGCAATCACTAACT-TCACTGCCATC--AGGCAGTGTAGTTAGCTGATTGCTACAGGC------AACAATCACTAACCACACAGCCAGG--TGGCAGTGTATCGTTAGCTGGTTGTAAAGCTTAAGGACACCAGCTAACATGCAGCTGCTCTC--AGGCAGTGCACTGTTAGCTGGCTGCTT--TG-TGGGAATCCAGCAGTCACTACT-GCACTGCCAT------------------------------------------------------------------------AGGCAGTGTATT-GTTAGTTTGCTGTTGCTC--ACATTC-CAGCAACTAAATACACTGCCACA--AGGTTGGGATCAGATGCAATGCTGTGTGTGTATTTCTGGTATTGCACTTGTCCCGGCCTGT--GGGTGGGGATTTGTTGCATTACTTGTCGCTGTG--TC-TA--GAGTATTGCACTTGTCCCGGCCTGT--AGGGAC-GGG-ACGCGGTGCAGTGTTGTTC-ATCTCCCT-CCAATATTGCACTCGTCCCGGCCTCC---------------------------------------------------------------ACTGTTGCTAATATGCA-ACTCTGTTATGTAAAAGCTGGAATTGCACTTTAGCAATGGTGA--CGGGTGGATCACGATGC-AATTTTGATTAGTTTAGAAGGAG------AAAAATTGCACGGTATCCATCTGTA------------------------------------------------------------------------------------------------------------------------------TTTGGCACTAGCACATTTTTGCTTTTGTGCGTATACTTTGAGCAATTATGTGTAGTGCCAATAT--TTTGGCAATGGTAGAACTCACACTGGTGAGGTATCAGGATCCGGTGGTTCTAGACTTGCCAACTA--TATGGCACTGGTAGAATTCACTGTGAAACCACACTATCAGTGAATTACCATAGGGCCATAAA--TCAGTTATCACAGTGCTGATGCTGTCTATGCTAAAGGTACAGTACTGTGATAACTGAAG--TCGGTTATCATGGTACCGATGCTGTATACGTGAAAAGTACAGTACTGTGATAACTGAAG--AGCTTCTTTACAGTGTTGCCTTGTGGCATGGAGTTCAAGCAGCATTGTACAGGGCTATCA--AGCTTCTTTACAGTGCTGCCTTGTTGCATTCATGTCAAGCAGCATTGTACAGGGCTATGA--GGCTTCTTTACAGTGCTGCCTTGTTGCA-TATGGATCAAGCAGCATTGTACAGGGCTATGA--TGGAGTGTGACAATGGTGTTTG-TGTCCAATC-TATCAAACGCCATTATCACACTAAATA--CGTGTTCACAGCGGACCTTGATTTAAATGTCCATACAATTAAGGCACGCGGTGAATGCCAA--CGTGTTCACAGCGGACCTTGATTTAATGTCATACAATTAAGGCACGCGGTGAATGCCAA--CGTGTTCACAGCGGACCTTGATTTAATGTCCATACAATTAAGGCACGCGGTGAATGCCAA--CGTGTTCACAGCGGACCTTGATTT-AATTTC-ATACAATTAAGGCACGCGGTGAATGCCAA--CATTATTACTTTTGGTACGCGCTGTGACACT-TCAAACTCGTACCGTGAGTAATAATGCG--CGGGGCCGTAACACTGTCTGAGAGGGTT---ACATTTCTCACAGTGAACCGGTCTCTTT--GGGGGCCGTTAC-ACTGTAAGAGAGTGAGTAGCA-GGTCTCACAGTGAACCGGTCTCTTT---------------------------------------------------------------CTTTTTGCGGTCTGGGCTTGCTGTTCCTCCAATCAGTAGTCAGGAAGCCCTTACCCCAAAAAGTAT--CTTTTTGCGGTCTGGGCTTGCTGTATATAACTACCTAGCCGGGAAGCCCTTACCCCAAAAAGCAT--CTTTTTGCGGTTTGGGCTTTCTGGGG--GTCC--CCCCCGTGTCAGAAAGCCCTTACCCCAAAAAGCAC--GCTCTTTTCACATTGTGCTACTGTCTGAGCCCATCCCTAGCAGTGCAATGTAAAAAGGGCAT--GCCCTTTTTCTGTTGTACTACTG-GCAGTTATGATGAGCAGTGCAATATTAAAAGGGCAT--GCCCTTTTTATGTTGTACTACTAGTGAACATGTGC--AAAAAGCAGTGCAATGTTAAAAGGGCAT------------------------------------------------------------------GCTATGACAATGTTGCACTACTGTCTGCACAAATAAAGCAGTGCAATAATATTGTCAAAGCAT--GCTCTGACTTTATTGCACTACTGTACTTTACAGCTAGCAGTGCAATAGTATTGTCAAAGCAT----------------------------------------------------------------------------------------------------------------------------------------ACCCTATCAGTATTGCCTCTGCTTTT--GTGATCAGGG-TAGTAGTGCAATATTGCTTATAGGGTCT---------------------------------------------------------------------ACTCTTT-CCCTGTTGCACTACTGTCAAACTT--GCAGC-TAGCAGTGCAATAATGAAAGGGCGT--ACCGTGGCTTTAGATTGTTACTGTGGTTTG---TGTGTT-GGTAACAGTCTACAG-CCATGGTTG--ACCTTGGCTCTAGACTGC-TTACTGCTACGAAGCATTA--AGGAAACAGTAACAGTCTACAGTCATGGCTA--AGCTGGTAAAATGGAACCAAATCAACTGTTCAATGGATTTGGTCCCCTTCAACCAGCTGT--AGCTGGTAAAATGGAACCAAATCACCTCTTCAATGGATTTGGTCCCCTTCAACCAGCTGT--GCTGGTCAAACGGAACCAAGTCC-GTCTTCCCTGGAGGTTTGGTCCCCTTCAACCAGCTA--GCTGGTAAAAAGGAACCAAATCGACTT-GGAACTGGATTTGGTCCCCTTCAACCAGCTG--TATGGCTTTTTATTCCTATGTGATTATCCTGCTCATTTCATATAGGGATTGAAGCCGTGCA--TATGGC-TTTTTATTCCTATGTGATAGTAATAAAGT-CTCATGTAGGGATGGAAGCCATGAA--TATGGCTTTTTATTCCTATGTGATTGCTT-TTCTTAACTCATGTAGGGCTGAAAGCCATGGG--ACGGGTATTCTTGGGTGGATAATACGGATTACGTTGTTATTGCTTAAGAATACGCGTAG---------------------------------------------------------------AGCTGGTGTTGTGAATCAGGCCGTCGCCA-ATCAGAGAACGGCTACTTCACAACACCAGGGT--AGCTGGTGTTGTGAATCAGGCCGACAACAAGCGCATCCTACTATCCGGCTATTTCACTACACCAGGGT--TCTACAGTGCATGTGTCTCCAGTGTTACTAAG---CAACTGGAGATACAGCCCTGTCGGAAT--CAGTGGTTTTACCCTATGGTAGGTTACGTCATGCTGTTCTACCACAGGGTAGAACCACGGAC------------------------------------------------------------------CATAAAGTAGAAAGCACTACTAGACGGCACT-GCACGGTGTAGTGTTTCCTACTTTATGGA-----------------------------------------------------------------GGTGCAGTGCTGCATCTCTGGTCAGTTGTGAGTCTGAGATGAAGCACTGTAGCTC--GGATATCATCCTATACTGTAAGTTAGCTCT-GAGACACTACAGTATAGATGATGTACTA--GTCCAGTTTTCCCAGGAATCCCTTAGATGCT--AAGATGGGGATTCCTGGAAATACTGTTCT--TGAGAACTGAATTCCTTGGGTTGTAATTGAAACA-CTGTCAGACCCATGGGGCTCAGTTCTTCA--TGAGAACTGAATTCCATAGGCTTTGAAATGATTTAAAAAACGC-CCACTGGATTCAGTTCTGCA--TGAGAACTGAATTTCATGGACTGGTTGTAATTCATTGTCT-TCAGTCCATAGTACTCAGTTCTCTA--GTGGAATCATTTCCACACAAACTTGACTAATG--AAA-CCAGTGTGCGGAAATGCTTCTGCTA--AAAGTTCTGTGACACTCAGACTCTGATTATGATAGAAGTCAGTGCACTACAGAACTTTGT--TAGGTTCTGTGGTACACTTGGACTCGGACT--CTG-GAGCAGTCAGTGCATGACAGAACTTGGA--GGAGTTCTGTTGTACACTCAGACTGTGGCTATGGGAAGGTCAGTGCATCACAGAACTTTGT---------------------------------------------------------------TCTCCCAACCCTTGTACCAGTGAGTTCTGGA------CAGCACTGGCACAGCGGA-TGGAGGGGA------------------------------------------------------------------TCATTTTTGTGATGTTGCAGCTAGTAATATGAGCCCAGTTGCATAGTCACAAAAGTGATC----------------------------------------------------------------TTAATGCTAATCGTGATAGGGGTTTTT-------ATTTTT-AACTGACTCCTA-CATATTAGCATTAGCA--AACATTCAACGCTGTCGGTGAGTTTGGGATT-AAAGTG----AAAACCATCGACCGTTGATTGTACC--AACATTCAACGCTGTCGGTGAGTTT-GAGGATAA------GAAAAAACCATCGACCGTTGACTGTACC--AACATTCAACGCTGTCGGTGAGTTTT----GTCCTCC-CAGTTAAACCATCGACCGTTGAGTGTACC--AACATTCATTGCTGTCGGTGGGTTTAACTATGTGGACAAGCTCACTGAACAATGAATGCA--AACATTCATTGCTGTCGGTGGGTTTT-AG-TTTG-AATCAACTCACTGATCAATGAATGCAAA--AACATTCATTGCTGTCGGTGGGTTGTGATGCTGAAAGAGAAACTCGCTGATCAGTGGATGTAA--CCTTATCACTTTTCCTGCC-AGCTTTTCCGC--TCTGACTGTTGGACGGAGAACTGATAAGGGT--TGATATGTTTGATATATTAGGTTGTTATTTAAT-CCAACTATATATCAAACATATTCCTA--TGATATGTTTGATATTAGGTTGTTA------ATTGGGAAACC-AACTAAATATCAAACATATTCTTA--CAACGGAATCCCAAAAGCAGCTGTTT-CCTCCTAGCAGCTCAGCTGCCCTTGGATTTCGTTCCC--ATGACCTATGAACTGACAGCCAGTCCTCCGGCCGTGCC-TTGGCTGTCAGTTCTATAGGGCACAG--ATGACCTATGAATTGACAGACTGTGTATCC--TAATTGTGTCTGTCATTTCTGTAGGCCAACA--TGGGTCTTTGCGGGCGAGATGAGAAG-CTAG-TG--TATTCAACTGG-CCTACAAAGTCCCAGT--CGGGGTTTTGGGGGCAAGATGAGCTT-AT---GATTTATCCAACTGGCCCACAAAGTCCCGCT--AGGGACTTTCAGGGGCAGCTGTGTTTTACTAACCCA-GTCATAATGCCCCTAAAAATCCTTAT--AGGGGCTTTTGGGGGCAGATGTGTTTAAAT-TACACTATCATAATGCCCCTAAAAATCCTTA--TGTAACAGCAACTCCATGTGGAAGTCTC--TGGCC---TGGTTCCAGTGGGGCGGCTGTTATTTT--TGTAACAGCAACTCCATGTGGACTGCG--TATACTTCCAGTGGAGATGCTGTTACTTT--TAGGTAGTTTCATGTTGTTGGGCTTTTATTTT--ACACACAAGAACATAAAACTATCTGA-T--TAGGTAGTTTCATGTTGTTGGGATTGGCTT---TTAACTCGGCAACAAGAAACTGCCTTAA--TAGGTAGTTTCATGTTGTTGGGGCTAT--CGCTCTCTCTCTCTACAGCACGAAACTGCCTTAA--CCCAGTGTTCAGACTACCTGTTCAGGACTACGAGATTGTACAGTAGTCTGCACATTGGTTA-------------------------------------------------------------------CCCAGTGTTCAGACTACCTGTTCAGGACAATGCTGTTGTACAGTAGTCTGCACATTGGTTA--TTCCTATGCATATACTTCTTTGGGA-GTTGAATCTAAAGAGGCATAGGGCATGGGAAAA--AGTGGTTCTTAACAGTTCAACAGTTCTCTAGCATAATTGTGAAATGTTTAGGACCACTTG--TTCCCTTTGTCATCCTATGCCTGAGAATATATGAAGGGGGCTGGGAAGGCAAAGGGACGT--TTCCCTTTGTCATCCTGTGCCTGGAGATCATAGTGAGGCAGGGAAAGCAAAGGGATGC--TTCCCTTTGTCATCCTATGCCTGAGAGTT-CCCTGGAGGCTGGGACGGTGAAGGGACGC--TCCTTCATTCCACCGGAGTCTGTCTC-ATAC-CT-AATCAGATTTCAGTGGAGTGAAGCACA--CCCTTCATTCCACCGGAATCTGTAGAGACA-GAAACCAGATTTCAGTGAGATG-AAGCGCA-------------------------------------------------------------------AGGCTTTTGGCTCGGGTTATATGGA-CGCTAGCAGGGTATAAGACGAGCGAAAAGCTTTT----------------------------------------------------------------AGCCACTGACTAACGCACATTGTGAT-GTTAG--GGACTCCACTGTGCGTGTGACAGCGGCTAA--TGCCTGTCTACACTTGCTGTGCAGAACATCCTCTCACCTGTACAGCAGGCACAGACAGGCAGT--TAATCTCAGCTGGCAACTGTGAGCAGTTAATAAATT-ATCTCACAGTGGTATCTGGGATTATG--AAATCTCTGCAGGCAAATGTGATGTCTCGG-TAG-CAATCTCACAGTTACCAGTAGAGATTCTG--TACTGCATCAGGAACTGATTGGATAATTATCAGGCACCATCAGTTCCTAATGCATTGCC--TTGTGCTTGATCTAACCATGTGGTTGTGAGGTATG---AGTAAAACATGGTTCTGTCAAGCACCATG--TTGTGCTTGATCTAACCATGTGGTA--GAACAATACAAATTGAACATGGTTCTGTCAAGCACCATG---------------------------------------------------------------------TGATTGTCCAAACGCAATTCTTGTCTCCGC-----------CCCAAGAGTTGAGTGTGGACATCATGA--TGATTGTCCAAACGCAATTCTTGTTCAACGGAAACATACAAA-CCAAGAATTGTGCCTGGACATCCGT--ACCTGGCATACAATGTAGAATTCTGTGTTCGTTAA-GCAACAGCTACATTGTCTGCTGGGTTTC--CGCTCAGTAGTCAGTGTAGATTCTGTCT-CTTCAATCAGCAGCTACATCTGGCTACTGGGTCTC--TGCTCAGTAGTTGGTGTAGGATCTGTCTGACATTGTTACTAACAGCTACATCTGATTACTGGGTCTC--CGTGTATTTGACAAGCTGAGTT-TGACACTCAG--TGTGGCAGAGTGTCAGTTTGTCAAATACCCCAA----------------------------------------------------------------AACAATATCCTGATGCT---GAGTGAGTGGTGCTC-GCAG-ACTCCAGCATCAGTGATTTTGTTGA------------------------------------------------------------------GCGTCGAGCCCCTCGCGCAAGACCT---GACCTCAATGTTTTGTTCGTTCGGCTCGCGTTA--AATGACACGATCACTCCCGCTGAGCGAGCAGCCA--GGAGCCACCGGGAATGTCGTGTCCGCCC--ACTTTAACATGGAGGTGCTTTCTGTGTCTACAAAA-----AAGTAAGTGCTTCCATGTTTTAGTAG--GCTTTAACATGGATGTACCTGCTGTACAA--AGAAAGTAAGTGCTTCCATGTTTCAGTGG--ACTTTAATGTGGAAGTACTCACTTT-GTTCCTAAAAAAAAGGTGAGTGCTTCCATGTTTTAGTGA--ACTTTAACCT-GGAAGTACTTGCTGGATGTT---GAAAAAGTAAGTGCTTCCTTGTTTTAGTTG--AAACCGTTACCCTTACTGAGTTT--AGTAAAGGTAACGGTTCTG--TATGTGCCCTTGGACTACATCGTGGAAGCCAGCACCATGCAGTCCATGGGCATATACA-----------------------------------------------------------------TCAGTAACAAAGATTTATCTCTGTGTTTG----ATCAATGGCAGGGAGAATCTTTGTCACTGAGT--TTAAGACTTGCAGTGATGTTTAGATA-ATTTATTACATGAACATCACTTTAAGTCTGTGCT--GAAATCAAGAATGGGTGGAACCTGT-TACAGTAATGCTAGGCGACCCATACTTGGTTTCAA--GAAATCAAGGATGGGTGAGACCTCTTAAAAAAACAAGAAGGCGACCCATACTTGGTTTCAG------------------------------------------------------------------AATACCTCAGTCTTATCAGGTGTTCTATACA--TTTACCTGGAAATACTGAGGTTGAGT--CCACCTCCCCTGCAAACGTCCAGTGACGCAGAGGTAATGGACGTTGGCTCTGGTGGTGATG--TACAGTGATCAGGTTACGACGGATTT-CTCTAGTAACAACCTCGTAGCTTGATCACGATATC--AGGACTGTCTAACCTGAGAATGGTGAGGCATGAGGGTCAATCTCAGGTTTGTCAGCCCATG--GGCTTGTTTTCAGTTGCCTGCG---GCTGGTTAGGA-TGACTCAGGCAGCTAAAGCAAGTCTG------------------------------------------------------------------AAGGTCCAACCTCACATGTCCTGTATGTGATG-AAGAGGGATATATGTGGTCAGACCTATC-------------------------------------------------------------------------------------------------------------------------------- [12525]
Xtr    ---------------------------------------------------------------------TGAGGTAGTAGGTTGTATAGTTGAGGATAACA-CCAA--AGGAGATAACTGTACAGCCTCCTATCTTTCC--TGAGGTAGTAGGTTGTATGGTTTAGAATGACACCCTGGGAGTTAACTGTACAACCTTCTAGCTTTCC--TGAGGTAGTAGGTTGTTTAGTTATTGGGCCGCACCCACCAATGGGAGAGAACTACACAACCTACTGTCTCTC--TGAGGTAGTAGGTTGTTTAGTTGT-GGGTTGCACC--CTGACGTTTGGATAACTATACAATCTACTGTCTTTC--TGAGGTAGTAGATTGTATAGTTTTGGGGTCACACCCG-ATCTGGGAGATAACTATACAGTTTACTGTCTTTC-----------------------------------------------------------------------------TGAGGTAGTAGATTGTATAGTT-GTAAGGTAGTGATTTTTACCTTGTTCAGGAGATAACTATACAATCTATTGCCTTCC--TGAGGTAGTAGTTTGTGTAGTTAGGGGGCAGTGGTGTTTGCCC----ATGGAGATAACTAGACAAACTACTGCCTTGC--TGAGGTAGTAAGTTGTATTGTTGT-GGGGGTTTTTA--------------------TTTCCCCAAATTAGGAGATAACTATACAGCTTACTGCCTTCC----------------------------------------------------------------------------------AGAGGTAGTAGGTTGCATAGTTTTAGGGCAGCAGTTTTGCCC-AGAAGGAGATAACTATACAACCTGCTGCCTTTC--TGAGGTAGTAGTTTGTGCTGTTGGTCGGGT-TGTGACACTGCCCGCTGTGGAGATAACTGCGCAAGCTACTGCCTTGC--TGAGGTAGTTGTTTGTACAGTTT-AAGGGTCTGTGACACCACCCTCTG-TTGGAGA-TAACTGTACAGGCCACTGCCTTGC--------------------------------------------------------------------------------ACATACTTCTTTATATGTCCATATGGAAGTGCCAATGCTATGGAATGTAAAGAAGTATGTAT--ACATACTTCTTTATGTACCCATATGAACATACAAT-GCTATGGAATGTAAAGAAGTATGTAT--ACATGCTTCTTTATATACCCATATGAACTACATTGTTATGGAATGTAAGGAAGTGTGTGG--ACATACTTCTTTATATGCCCATACTGAAT--GAAAATGCTATGGAATGTTAAGAAGTATGTAA--TGGAAGACTAGTGATTTTGTTGTTTTTAGATAACAACATTGACAACAAATCGCAGTCTGCCATA--TGGAAGACTAGTGATTTTGTTGTTGT---AAGCCTTATTGCATGACAACAAGTCACAGTCTGCCTCA---------------------------------------------------------------------TGGAAGACTAGTGATTTTGTTGTTTTTATAAAAGTTTGTCACAAACAGCAAATCGTAGTCT-CCACT--CATCTTACTAGACAGTGCTGGATTTATTTTATC-TTTTCTAACACTGTCTGGTAACGATGTT---------------------------------------------------------------------CATCTTACTGGGCAGCATTGGATTTTGTCTATGTTTCTAATACTGCCTGGTAATGATGAT--------------------------------------------------------------------GTCTTACCAGACAAGGTTAGATC-TA-GTTACTCTCGTCTAATACTGTCTGGTAATGCCGT--------------------------------------------------------------TCTTTGGTTATCTAGCTGTATGAGTGTTGTCAATC-CTTCATAAAGCTAGATAACCGAAAGTA--TCTTTGGTTATCTAGCTGTATGAGTGTATTGGTTT-TCATAAAGCTAGATAACCGAAAGTA--TCTTTGGTTATCTAGCTGTATGAGTGTAAATAAGCCGTCATAAAGCTAGATAACCGAAAGTA--TCTTTGGTTACCTAGCTGTATGAGTATAACTAA-TGTCATAAAGCTAGACAACCGAACGTA--TACCCTGTAGATCCGAATTTGTGTGA--GCGCAATC---ATA-TCACAAATTCGTGTCTG--GGGGGATA--TACCCTGTAGAACCGAATTTGTGTGGT--TCGTACAGTCACAGATTCGATTCTAGGGGGATA--CACCCTGTAGAATCGAATTTGTGTGAGTTCT----GAACCACAGATTCGTCTCTAGGGGGGTA--------------------------------------------------------------------AACCCGTAGATCCGAACTTGTGCTGTGCCC--CTCTCACAAGCTCGAGTGTGCGGGTCTG--AACCCGTAGATCCGATCTTGTGGTGAATTCCTT-TGCTCAAGCTCGTTTCTATGGGTCTG--TCCCTGAGACCCTAACTTGTGATGTTTAGCTTTAAAAATCCACGGGTTAGGCTCTTGGGAGCT--TCCCTGAG-ACCC-TTAACCTGTGAGGAA-GACATATG-TCACAGGTGAGGTTCTGAGGAGCT--TCCCTGAGACCCTAACTTGTGAGG--ATTTTTTAGCAACAATCACAAGTTAGGCTCTTGGGACCT--TAGCAGCACATAATGGTTTGTGGGTTACACAGAGG--TGCAGGCCATACTGTGCTGCCGCC--TAGCAGCACATCATGATTTGCA-TGCTGTAT--TATAGATTCTAATCATTTTTTGCTGCTTCA------------------------------------------------------------------TAGCAGCACATCATGGTTTGTAGAAA--CA-AGGAGATACAGACCATTCTGAGCTGCCTCT--TAGCAGCACGT-AAATATTGG-TGTTAA----------AATGGTCCCAATATTAACTGTGCTGCTAGA--TAGCAGCACGTAAATATTGG----GTGATA-T-GATATG---GAGCCCCAGTATTA-TTGTACTGCTTAA--------------------------------------------------------------------------TAGCAGCACGT-AAATACTGGAGTTCATGACCATAT--CTGCACTCTCCAGTATTA-CTTTGCTGCTATA--CAAAGTGCTTACAGTGCAGGTAGTGATTTAACAGAACCTACTGCAGTGAAGGCACTTGTAGC--AAAAGTGCTTATA-GTGCAGGTAGAATTT---AAACCTACTGCACCATAAGCACTTCCTGC---------------------------------------------------------------------------------------------------------------------------------TAAGGTGCATCTAGTGCAGATAGTGAAGTAGATTAGCATCTACTGCCCTAAGTGCTCCTTCTGGC--TAAGGTGCATCTAGTGCAGTTAGTGACATAGTGTAGCATCTACTGCCCTAAATGCTCCTTTTGGC-------------------------------------------------------------------TAAAGTGCTTATAGTGCAGGTAGTTTT-TCT--GTATTCTACTGCATAATGAGCACTTAAAGT--CAAAGTGCTCATAGTGCAGGTAGTTGTAT-TGATGT--TCTACTGTAATATGGGCACTTACAGT--CAAAGTGCTGTTCGTGCAGGTAGCTTAATAACA-GAC-CTACTGCATGGGCGGCACTTCCCAA------------------------------------------------------------------AGTTTTGCATAGTTGCACTACAAGAAAAATGTAGTTGTGCAAATCTATGCAAAACTGA--------------------------------------------------------------AGTTTTGCAGGTTTGCATCCAGTTGTTCTTCTG--GCTCACTGTGCAAATCCATGCAAAACTGA--AGTTTAGCTGGT-TTGCA--TCAGC--------------TGAC---------TATTGTGCTGTGCAAATCCATGCAAAACTGA-----------------------------------------------------------------------------------------------------------------------------------------TAGCTTATCAGACTGATGTTGACTGTTGGA-TGTCATGGCAACAACAGTCGGTAGGCTGTC--AGTTCTTCAGTGGCA-AGCTTTATGTTGTTCC-TCTGTGCTAAAGCTGCCAGTTGAAGAACTGT--------------------------------------------------------------------GGGATTCCTGGAGATGGGATTTTATTTTGGCAG-CCAATAAATCACATTGCCAGGGATTTCCA--GGGTTCCTGGCATGCTGATTTGTGAGTTAAGATTAAAATCACATTGCCAGGGATTACCAC--GGATTCCTGGCAGAGTGATTTGG---AAATGTATGGTAC-AAAATCACATTGCCAGGGATTTCCA---------------------------------------------------------------------GTACCTACTGGGCTGATAATCAGTGGTTATATC--TTCCCCTGGCTCAGTTCAGCAGG-ACAG--GTGCCTACTGAACTGATAT-CAGTTCT-ATTTCACACACTGGCTCAGTTCAGCAGGAACAG----------------------------------------------------------------------------------------------------------------------------------TTCAAGTAATCCAGGATAGGCTGTA-ATGTCTCCTGTC---AGCCTTTTCTCGATTACTTGGGAC--TTCAAGTAATCCAGGATAGGCTGTTTCC-TCAAAGCACGGCCTACTCTTGATTACTTGTTTC--TTCAAGTAATCCAGGATAGGCTGTTCACATTCTGCGTGGCCTATTCTTGATTACTTGCATT--AGGGCTTAGCTGTA-TTGTGAGCAC--TGTC-----ACTCT--CGCACCTGTTCACAGTGGCTAAGTTCCGC--AGAGCTTAGCTGATTGGTGAACAGTGATTGATTCCCTCTTTGTTCACAGTGGCTAAGTTCTGC--AGGACTTAGCTGGCTCTGTGAACA--GGTCTTGTGTGT--CAATGTTCACAGTGGCTAAGTTCCAC--------------------------------------------------------------------GCTGGTTTCATGTGGTGGTTTAGATTTAACTGCACAATGTCTAGCACCATATGAAATCAGTGTC--GCTGGTTTCTTGTGGTGACTTAGATTTATCCAT-CGCTGCATCTAGCACCATTTGAAATCAGTGTT--ACTGATTTCTTCTGGTGTTCAGAG-TCTT--TTGTTTTCTAGCACCATTTGAAATCGGTTA--ACCGATCTCTCTTGGTGTTCAGAGGCTCAGGTCTTCATCTAGCACCATTTGAAATCGGTTA-----------------------------------------------------------------TGTAAACATCCTCGACTGGAAGCTGTGAAGCAGTTGAA-GGGCTTTCAGTCAGATGTTTGCAGC--TGTAAACATCCTTGACTGGAAGCTGTGAAATAATGATA--GTAGCTTTCAGTCGGATGTTTACAGC--TGTAAACATCCCCGACTGGAAGCTGTGA--GGCTGCATTTGAGCTTTCAGTCTGGTGTTTGCTGC--TGTAAACATCCTACACTCTCAGCTGTG--GAAAT--ACAAAGCTGGGGGAAGG-CTGTTTACTCT--TGTAAACATCCTACACTCTCAGCTGTGAACATAAGGTGGCTGGGAGAAGGGTGTTTACTCC--TGTAAACATCCTACACTCAGCTCGTATGTATA----ACCTGACTGGGTGGGGGGTGTTTGCCTC--AGGCAAGATGTTGGCATAGCTGTTGC-ATCTGAAA-CCAGTTGTGCCAACCTATTGCCATC--TATTGCACATTACTAAGTTGCATGTTGT----GT--CAGTGCAACTTAGTATGTGCGATATT--GTGCATTGTAGTTGCATTGCATGTGATATCAGC-GGTGTGCAATGTGCCTGCAGTGCAACA--GTGCATTGTTGTTGCATTGCATGTCACCTTGGACGTT--GTGCAATGTTTCTTCAGTGCAGTA--TGGCAGTGTCTTAGCTGGTTGTTGTGGCACGTTATAGAAGTAGCAATCAGCAAATATACTGCCCTA--AGGCAGTGTAGTTAGCTGATTGTGTTAACATAAGACTTGCAATCACTAGCT-AAACTACCAGC--AGGCAGTGTAGATAGATGATTTGAAATTAT------ATCAATCACTAACTACACAGCCAGG--AGGCAGTGTAATGTTAGCTGGTTGGAAA-ATAGCAGACACTGGTTAACTTACACCTGCCCCC--AGGCAGTGTAGTTTTAGCTGGCTGCTT-GCT-ATTAACTCCAGCAGTCGCTAAT-ACTCTGCCAC--AGGCAGTGCACTTGCTAGCTGGCTGTTGTG-TTCTGGAAGCTTA--CAGCTGCTAGCTGCACTCCACA--AGGCAGTGTATT-GTTAGTTTGCTGTTGAAA--CT-AAC-CAGCAACTACGTACACTACCACA--AGGTTGGGATTGGTTGCAATGCTGTACTA-TTTATGTAGTATTGCACTTGTCCCGGCCTGT--GGGTGGGGATTTGTTGCACTACT-GTATGTATG--AA-----AAGTATTGCACTTGTCCCGGCCTGT--AGGATC-GGG-ATGTTGTGCACTGTTGTCCTTTCTCCTG-CCAATATTGCACTCGTCCCGGCCTCC---------------------------------------------------------------ACTGTTGCCTATGTGCAAACTCTGTGCTATATTGTCTAGAATTGCACTGTAGCAATGGTGA--CGGGTGGATCACGATGC-AATTTTATTTAGTTTGGTAGGAG------AAAAATTGCACGGTATCCATCTGTA--AGGCAGAGACAGGAGCAACTGCTGGTGTGCCTTGGTAGCATTGCACTTGTCTCGGTCTGA----------------------------------------------------------------TTTGGCACTAGCACATTTTTGCTTTTGTACATATACTTTGAGCAATTATGTGTAGTGCCAATAT--TTTGGCAATGGTAGAACTCACACTGGTGAGCTATGAAGATCCGGTGGTTCTAGACTTGCCAACTA--TATGGCACTGGTAGAATTCACTGTGAAAACACAAAATCAGTGAATTACCATAGGGCCATAAA--TCAGTTATCACAGTGCTGATGCTGTCTACTCTAAAGGTACAGTACTGTGATAACTGAAG--TCGGTTATCATGGTACCGGTGCTGTGTATATGAAAGGTACAGTACTGTGATAACTGAAG--AGCTTCTTTACAGTGTTGCCTTGTGGCATGGAGTTCAAGCAGCATTGTACAGGGCTATCA--AGCTTCTTTACAGTGCTGCCTTGTAGCATCTATGTCAAGCAGCATTGTACAGGGCTATGA--GGCTTCTTTACAGTGCTGCCTTGTTGCA-TATGGATCAAGCAGCATTGTACAGGGCTATGA--TGGAGTGTGACAATGGTGTTTG-TGTCAGAGC-TATCAAACGCCATTATCACACTAATGA--CGTGTTCACAGCGGACCTTGATTTAAATGTCCATACAATTAAGGCACGCGGTGAATGCCAA--CGTGTTCACAGCGGACCTTGATTTAATGTCATACAATTAAGGCACGCGGTGAATGCCAA--CGTGTTCACAGCGGACCTTGATTTAATGTCCATACAATTAAGGCACGCGGTGAATGCCAA-----------------------------------------------------------------CATTATTACTTTTGGTACGCGCTGTGTCACA-TCAAACTCGTACCGTGAGTAATAATGCG--CGGGCCCGGAGCGCTGTCTGAGAGGGTTT--AAGTTTCTCACAGTGAACCGGTCTCTTT--GGGGGCCGTTAC-ACTGTAAGAGAGTGAGTAGTA-GGTCTCACAGTGAACCGGTCTCTTT---------------------------------------------------------------CTTTTTGCGGTCTGGGCTTGCTGTTCTCAATCAAAGTATCCAGGAAGCCCTTATCCCAAAAAGAAT--CTTTTTGCGGTCTGGGCTTGCTGTATGTAAATACCTAGCCGGGAAGCCCTTACCCCAAAAAGCAT-----------------------------------------------------------------------------------------------------------------------------------------GCCCTTTTTCTGTTGTACTACTG-GAATTTGTAATTAGCAGTGCAATATTAAAAGGGCAT--GCCCTTTTTATGTTGTACTACTAGTGGTCACACACAAAAAAAGCAGTGCAATGTTAAAAGGGCAT------------------------------------------------------------------GCTCTGACAGTGTTGCACTACTGTGATCTCAAATGAAGCAGTGCAATAGTATTGTCAAAGCAT--GCTCTGACTTTATTGCACTACTGTACTATACAGCTAGCAGTGCAATAGTATTGTCAAAGCAT----------------------------------------------------------------------------------------------------------------------------------------ACCCTATCAATATTGCCTCTGCTTTT--GTGCTCGGAG-TAGTAGTGCAATATTGCTTATAGGGTCT---------------------------------------------------------------------ACTCTTT-CCCTGTTGCACTACTGTGGCAGT---GAATA-AAGCAGTGCAATGATGAAAGGGCAT--ACCGTGGCTTTAGATTGTTACTGTAGTTCTG----CATT-GGTAACAGTCTACAG-CCATGGTCG--ACCTTGGCTCTAGACTGC-TTACTGTGAAACTGTGCTA--TAGGAACAGTAACAGTCTACAGTCATGGCTA--AGCTGGTAAAATGGAACCAAATCAACTGTTGAATGGATTTGGTCCCCTTCAACCAGCTGC--AGCTGGTAAAATGGAACCAAATCACCTCTTCAATGGATTTGGTCCCCTTCAACCAGCTGT--GCTGGTCAAACGGAACCAAGTCC-GTCTTCCTTAGAGGTTTGGTCCCCTTCAACCAGCTA--GCTGGTGAAAAGGAACCACATCAACCCAGAAAAAGGATTTGGTCCCCTTCAACCAGCCG-----------------------------------------------------------------TATGGC-TTTTTATTCCTATGTGATAGTAATAATGT-CTCATGTAGGGATGGAAGCCATGAA--TATGGCTTTTTATTCCTATGTGATTGCT--TTCCTAATTCACATAGGGCAGAAAGCCATGTG--ACGGGTATTCTTGGGTGGATAATACGGATTACGTTGTTATTGCTTAAGAATACGCGTAG--ACGGGTATTCTTGGGTGGATAATACGGATTACGTTGTTATTGCTTAAGAATACGCGTAG--AGCTGGTGTTGTGAATCAGGCCGTGACCA-CTCAGAAAACGGCTACTTCACAACACCAGGGT------------------------------------------------------------------------TCTACAGTGCATGTGTCTCCAGTCATATAGAGG--CA-CTGGGGATACAGCTCTGTTGGAAT--CAGTGGTTTTACCCTATGGTAGGTTACGTCAGGCTGTTCTACCACAGGGTAGAACCACGGAC------------------------------------------------------------------CATAAAGTAGAAAGCACTACTAGACAGGACT-GAACGCTGTAGTGTTTCCTACTTTATGGA-----------------------------------------------------------------GGTGCAGTGCTGCATCTCTGGTCAGTTGTGAGTCTGAGATGAAGCACTGTAGCTC--GGATATCATCATATACTGTAAGTTTGTTTT-AAGACACTACAGTATAGATGATGTACTA--GTCCAGTTTTCCCAGGAATCCCTTGGGTGCT--GTGGTGGGGATTCCTGGAAATACTGTTCT--TGAGAACTGAATTCCATAGGTTGTTAGAG--------GTTAGACCTATGGTGCTTAGTTCCATA--------------------------------------------------------------------TGAGAACTGAATTCCATGGACTG-TTCCACTCACAGCACCCTCAGTCCACAGTGTTCAGTGCTCCA-------------------------------------------------------------------AAAGTTCTGTGACACTTAGACTCTGAATATGATAGCAGTCAGTGCACTACAGAACTTTGT--------------------------------------------------------------------GAAGTTCTGTTATACACTCCGGCTGTGAGTAAGTGGAAGTCAGTGCATCACAGAACTTTGT---------------------------------------------------------------TCTCCCAACCCTTGTACCAGAGTGATAATGG------GAACTCTGGTACAGAGGA-TGGCTGAAA--TCATTTTTGTGATTTGCAGCT-TGTAATTTT-GGTCTCAGTTGCATAGTCACAAAAGTGATC--TCATTTTTGTGACGTTGCAGCTAGTAATATGAGCCCAGTTGCATAGTCACAAAAGTGATT----------------------------------------------------------------TTAATGCTAATCGTGATAGGGGTTTTTT------AATACA-TATTGACTCCTA-CATGTTAGCATTATTA--AACATTCAACGCTGTCGGTGAGTTTGGTATC-TAAAGG----CAAACCATCGATCGTTGACTGTACA--AACATTCAACGCTGTCGGTGAGTTT-GAGAAAGTGTAAAAATATAAACCATCGGCCGTTGACTGTACC-----------------------------------------------------------------------AACATTCATTGCTGTCGGTGGGTTGAGTTAAGAACACAAGCTCGCTGAACGATGAATGCA--AACATTCATTGCTGTCGGTGGGTTGT-AG-TTTA-GAAAAGCTCATTGATCAATGAATGCAAA-------------------------------------------------------------------CCTTATCACTTTTCCAGCCCAGCTTTTCATG--ACAAACTGTTGGACGGAGAACTGATAAGGCT--TGATATGTTTGATATATTAGGTTGTTAATTCAT-TCAACTATATATCAAACATATTGCTA--TGATATGTTTGATATTAGGTTGTTTT-----ACTAAAAC-TC-GACTAAATATCATACATATTGCTA--CAACGGAATCCCAAAAGCAGCTGTTGTG---AAAATGTT-CAGCTGCAGTTGGGACCCGTTCAC--ATGACCTATGAATTGACAGCCAGTG----GATGTGAAGTCTGCCTGTCAATTCTGTAGGCCACAG--ATGACCTATGAAATGACAGCCACTTCCATA-CCAAACATGTCTGTCATTTCTGTAGGCCAATA--TGGGTCTTTGCGGGCGAGGTGAGTGC---TA-CC----TTCAACTGG-CCTACAAAGTCCCAGT--CGGGATTTTGGGGGCGAGATGAGCTA-AT---GATTTATCCAACTGGCCCGCAAAGTCCCGCT--AAGGACTTTGAGGGGCAGCTGTGTTTACCTAACCCA-GTCATAATGCCCCTAAAAATCCTTAT--AGGGACTTTTGGGGGCAGATGTGTTTCACT-TACACTACCATAATGCCCCTAAAAATCCTTA--TGTAACAGCAACTCCATGTGGAAGTA----GATATA--ATATTCCGGTGGAGATGCTGTTATCTG--TGTAACAGCAACTCCATGTGGACTTGT--CCGTATTCCAGTGGAGATGCTGTTACTTT------------------------------------------------------------------TAGGTAGTTTCATGTTGTTGGGATTGCTTTTTCTTAACGCGGCAACAAGAAACTGCCTTAA--TAGGTAGTTTTATGTTGTTGGGCAT----TCACCTTTCTCTCTACAACAAGAAACTGCCTTAA-----------------------------------------------------------------CCCAGTGTTCAGACTACGTGTTCGTTGGAC--AGAACCTGAACAGTAGTCTACACACTGGTTA--CCCAGTGTTCAGACTACCTGTTCAGGACAATGCTGTTGTACAGTAGTCTGCACATTGGTTA--TTCCTATGCATATACCTCTTTGAAA-AATGAATGTAAAGGGGCATAGGGCATGGGAAAA--AGTGGTTCTTAACAGTTCAACAGTTCTCTATCGAAATTGTGAAATGTTTAGGACCACTTG--TTCCCTTTGTCATCCTATGCCTGAGAATATATGAAGGGGGCTGGGAAGGCAAAGGGACGT--TTCCCTTTGTCATCCTATGCCTGAGAATGCTGGAGAGGCAGGGACAGCAAAGGGATGC---------------------------------------------------------------TCCTTCATTCCACCGGAGTCTGTCTC-ATAC-AT-AATCAGATTTCAGTGGAGTGAAGCACA-----------------------------------------------------------------TCCTTCATTCCACCGGATCC-TGTGTAAA--TATAATCCAGATTCCCAGTGGCATGAAGTGCA--AAGCTTTTTGCTTGGATTATGTTTTCTGTTGTT---GTATAAGACGAGCATAAAGCTTGT----------------------------------------------------------------AGCCACTGACTAACGCACATTGCGCT-GCTCCTAAAATGCCACTGTGCGTGTGACAGCGGCTAA--TGCCTGTCTACACTTGCTGTGCAGAACATCCTCTCACCTGTACAGCAGGCACAGACAGGCAGT--TAATCTCAGCTGGCAACTGTGAGCAGTTAATAAATT-ATCTCACAGTGGTCTCTGGGATTATA--------------------------------------------------------------------TACTGCATCAGGAACTGATTGGATCCCAGGGAGCAGCCATCAGTTCCTAATGCACTGCC--TTGTGCTTGATCTAACCATGTGGTTGTGAGGTATG---AGTAAAACATGGTTCTGTCAAGCACCATG--TTGTGCTTGATCTAACCATGTGGTA--GAACAATACATATTGAACATGGTTCTGTCAAGCACCATG-------------------------------------------------------------------------------------------------------------------------------------------TGATTGTCCAAACGCAATTCTTGTTCCAATAGAA-ATATCAAGCCAAGAATTGTGCCTGGACATCTGT--ACCTGGCATACAATGTAGAAAACTGTGTTTGCAAA-GCAACAGCTACATTGTCTGCTGGGTTTC--CGCTCAGTAATCAGTGTAGATCCTGTA--TATCTGTCAGCAGCTACATCTGGCTACTGGGTCTC-----------------------------------------------------------------------AGTGTATTTGACAAGCTGAGTC-CGACACTCAA--TGAGACAGAGTGTCAGTTTGTCAAATACCCCAA----------------------------------------------------------------AACAATATCCTGATGCT---GAATGAGTGGGACAT-ACAT-GCTCCAGCATCAGTGATTTTGTTGC--AACAATATCCTGATGCCGTCTGAGTGTGC--GGGAAAGCTCCAGCATCAGTGATTTTGTTGG--ACGCCGAGCCTGACGTGCAATGCTTT--GTG-TCAACGTTTTGTTCGTTCGGCTCGCGTTA--AATGACACGATCACTCCCGTTGAGCCGAAACTCA-CAGCGCCATCGGGAATATCGTGTCGCTCC--ACTTTAACATTGGTGTACTTTCTATGTCTTTAAAAA----GGGTAAGTGCTCCAATGTTTTAGTGG-----------------------------------------------------------------------------------------------------------------------------------------------------------------------------------------------------AAACCGTTACCATTACTGAGTTT--AGTAATGGTAAGGGTTCTG--TATGTGCCCTTGGACTACATCGTGGAAGCCAGCACCATGCAGTCCATGGGCATATACA--GCAGGCATCTTCTCAGCCTACATGTAGATTGTCAAATCTGCAGGCTGGTTAGATGGTTGTC--TCAGTAACAACGATTCAGCCTTGTCATTA----TTATATAACCAAGGGGATCTTTGTCACTAAGT--TTAAGACTTGCAGTGATGTTTAGTTAAAATCTTTTCATGAACATCACTTTAAGTCTGTACT--GAAACCAAGAGTGGGTTGGGCCTGT-TAGATCAC--ATAGGCGACCCATACTTGGTTTCAA--GAAATCAAGCTTGGGTTAGACCTGGTTCTTATACACTGAGGCGACCCATACTTGGTTTCTG--CACTTGAAACTGTGCCTGTTGTGAAAAGCAG------CATTTCAGTCACGGTTTTTGGTGGA---------------------------------------------------------------CCACCTCCCCTGCAAACGTCCAGTGACGCAGAGGTAATGGACGTTGGCTCTGGTGGTGATG--TACAGTGATCAGGTTACGATGGATTT-CTGAAGTAACGGCCTCGTAACTTGGTCACCATATC--AGGACTGTCTGACCTGAGAATGGTGGAATATAATGGTCAATCTCAGGTTCGTCAGCCCATG--GGCTTGTTTTAAGTTGCCTGT----GATTGTTGGATAGAGCACAGGCAGCTAAAGCAAGTCTG--AACAGTAAGAGATTATGTGCTGTGTTATCAG--GCAGCCGGCACATGGCCTTTTACTGCTCA--AAGGTCCAGCCTCATATGTCCTGTGATCC-TG-AGG-GGGAGATATGTGGTCAGACCTGTC-------------------------------------------------------------------------------------------------------------------------------- [11842]
[truncated: 159,679 more chars]
