# Supplementary material for: MicroRNAs as Indicators into the Causes and Consequences of Whole-Genome Duplication Events
Source: Mol Biol Evol. 2021 Dec 3;39(1):msab344. doi: 10.1093/molbev/msab344 (PMC8789304; doi:10.1093/molbev/msab344)
Supplement: msab344_Supplementary_Data [file msab344_supplementary_data.zip › SuppFile3.xlsx]

## Sheet: AlphaBeta
					MirGeneDB2.1								GENE COUNTS LCG									GENE COUNTS Cmi									GENE COUNTS Lch									GENE COUNTS Hsa									GENE COUNTS Loc
Gene/Cluster	CLG	#Genes	1 alpha	2 alpha	1 beta	2 beta	Pre-V	V		Gene/Cluster	1 alpha	2 alpha	1 beta	2 beta	?	Totals	Families		Gene/Cluster	1 alpha	2 alpha	1 beta	2 beta	?	Totals	Families		Gene/Cluster	1 alpha	2 alpha	1 beta	2 beta	?	Totals	Families		Gene/Cluster	1 alpha	2 alpha	1 beta	2 beta	?	Totals	Families		Gene/Cluster	1 alpha	2 alpha	1 beta
Let-7-P1/Mir-10-P2/P3	A	3		b	c	d	1&2			Let-7-P1/Mir-10-P2/P3		3	3	3			2		Let-7-P1/Mir-10-P2/P3			1	3			2		Let-7-P1/Mir-10-P2/P3		3	3	3			2		Let-7-P1/Mir-10-P2/P3		3	3	3			2		Let-7-P1/Mir-10-P2/P3		2	3
Let-7-P2a/b/c	E	3	1	2	3	4		1&2		Let-7-P2a/b/c	3	3	3	3					Let-7-P2a/b/c	2	3	1	3					Let-7-P2a/b/c	3	3	2	3					Let-7-P2a/b/c	3	3	3						Let-7-P2a/b/c	4	4	3
Mir-1/Mir-133	J	2	P1	P2	P3	P4	1&2			Mir-1/Mir-133	2	2	2	2			2		Mir-1/Mir-133	2		2	2			2		Mir-1/Mir-133	2	2	2	2			2		Mir-1/Mir-133	2	2	2				2		Mir-1/Mir-133	2	2	2
Mir-7	C	1	P1	P2	P3	P4	1&2			Mir-7	1	1	1	1			1		Mir-7	1	1		1			1		Mir-7	1	1	1	1			1		Mir-7	1	1		1			1		Mir-7	1	1	1
Mir-8-P1/2/3	P	3	a	b			1&2			Mir-8-P1/2/3	3	3					1		Mir-8-P1/2/3	3						1		Mir-8-P1/2/3	3	1					1		Mir-8-P1/2/3	3	2					1		Mir-8-P1/2/3	3
Mir-9	C	1	P1	P2	P3	P4	1&2			Mir-9	1	1	1	1			1		Mir-9	1	1		1			1		Mir-9	1	1	1	1			1		Mir-9	1	1	1				1		Mir-9	1	1	1
Mir-10-P1	B	1		b (HoxD)	c (HoxB)	d (HoxC)	1&2			Mir-10-P1		1	1	1					Mir-10-P1		1	1	1					Mir-10-P1		1	1	1					Mir-10-P1		1		1					Mir-10-P1		1	1
Mir-15-P1/P2	N	2	a	b	c	d	1&2			Mir-15-P1/P2	2	2	2	2			1		Mir-15-P1/P2	2	2	2				1		Mir-15-P1/P2	2	2	2				1		Mir-15-P1/P2	2	2	2	2			1		Mir-15-P1/P2	2	2	2
Mir-17/19/92	N	8	a	b	c	d		1&2		Mir-17/19/92	7	6	7	5			3		Mir-17/19/92	7	6	7	5			3		Mir-17/19/92	6		5	5			3		Mir-17/19/92	7		6	4			3		Mir-17/19/92	5		4
Mir-21	G	1		1				2		Mir-21		1					1		Mir-21		1					1		Mir-21		1					1		Mir-21		1					1		Mir-21		1
Mir-22-P1	G	1	a	b			1&2			Mir-22-P1	1	1					1		Mir-22-P1	1	1					1		Mir-22-P1	1	1					1		Mir-22-P1		1					1		Mir-22-P1		1
Mir-23/24/27	L	3	P1	P2	P3	P4		1&2		Mir-23/24/27	3	3	3	3			3		Mir-23/24/27	0	3	3	2			3		Mir-23/24/27	3	3	3	3			3		Mir-23/24/27		3	3				3		Mir-23/24/27	3	3	2
Mir-26	B	1	P1	P2		P4		1&2		Mir-26	1	1		1			1		Mir-26	1						1		Mir-26	1	1		1			1		Mir-26	1	1		1			1		Mir-26	1	1
Mir-29-P1/P2	E	2	a	b		d	1&2			Mir-29-P1/P2	1	2		2			1		Mir-29-P1/P2	1	2		2			1		Mir-29-P1/P2	1	2		2			1		Mir-29-P1/P2		2		2			1		Mir-29-P1/P2	1	2
Mir-30-P1/P2	J	2	a	b		d		1&2		Mir-30-P1/P2	2	2		2			1		Mir-30-P1/P2	2	2		2			1		Mir-30-P1/P2	2	2		2			1		Mir-30-P1/P2	2	2		2			1		Mir-30-P1/P2	2	2
Mir-31	L	1		X			2			Mir-31		1					1		Mir-31		1					1		Mir-31		1					1		Mir-31		1					1		Mir-31		1
Mir-33	H	1	P1		P3		1			Mir-33	1		1				1		Mir-33	1		1				1		Mir-33	1		1				1		Mir-33	1		1				1		Mir-33	1		1
Mir-34-P1	P	1	X				1			Mir-34-P1	1						1		Mir-34-P1	1						1		Mir-34-P1	1						1		Mir-34-P1	1						1		Mir-34-P1	1
Mir-34-P2a/b	A	2				X	2			Mir-34-P2				2					Mir-34-P2				2					Mir-34-P2				2					Mir-34-P2				2					Mir-34-P2
Mir-34-P3a-d	L	4		X			2			Mir-34-P3		4							Mir-34-P3		4							Mir-34-P3		3							Mir-34-P3		3							Mir-34-P3		4
Mir-96-P1/P2/P3	E	3		X			2			Mir-96-P1/P2/P3		3					1		Mir-96-P1/P2/P3		3					1		Mir-96-P1/P2/P3		3					1		Mir-96-P1/P2/P3		3					1		Mir-96-P1/P2/P3		3
Mir-101	L	1	P1	P2				1&2		Mir-101	1	1					1		Mir-101	1	1					1		Mir-101	1	1					1		Mir-101	1	1					1		Mir-101	1	1
Mir-103	I	1	P1	P2		P4	1&2			Mir-103	1	1		1			1		Mir-103	1	1		1			1		Mir-103	1	1		1			1		Mir-103	1	1		1			1		Mir-103	1	1
Mir-122	C	1		X				2		Mir-122		1					1		Mir-122		1					1		Mir-122		1					1		Mir-122		1					1		Mir-122		1
Mir-124	J	1	P1	P2	P3	P4	1&2			Mir-124	1	1	1	1			1		Mir-124	1	1	1	1			1		Mir-124	1	1	1	1			1		Mir-124	1	1	1				1		Mir-124	1	1	1
Mir-126	M	1		P2		P4	2			Mir-126		1		1			1		Mir-126		1		1			1		Mir-126		1					1		Mir-126		1					1		Mir-126		1
Mir-128	B	1	P1	P2	P3			1&2		Mir-128	1	1	1				1		Mir-128	1	1	1				1		Mir-128	1	1	1				1		Mir-128	1	1					1		Mir-128	1	1
Mir-129	O	1	P1	P2		P4		1&2		Mir-129	1	1		1			1		Mir-129		1	1				1		Mir-129	1	1		1			1		Mir-129	1	1					1		Mir-129	1	1
Mir-130-P1-P4	G	4	a	b	c	d		1&2		Mir-130-P1-P4	4	3	2	2			1		Mir-130-P1-P4	4	3					1		Mir-130-P1-P4	4	3	2	2			1		Mir-130-P1-P4	2	2	1				1		Mir-130-P1-P4	4	2
Mir-132-P1/P2	G	2		X				2		Mir-132-P1/P2		2					1		Mir-132-P1/P2		2					1		Mir-132-P1/P2		2					1		Mir-132-P1/P2		2					1		Mir-132-P1/P2		2
Mir-135	E	1	P1	P2		P4	1&2			Mir-135	1	1		1			1		Mir-135	1	1		1			1		Mir-135	1	1		1			1		Mir-135	1	1		1			1		Mir-135	1	1
Mir-137	L	1	P1		P3		1			Mir-137	1		1				1		Mir-137	1						1		Mir-137	1		1				1		Mir-137	1						1		Mir-137	1		1
Mir-138	D	1	P1	P2				1&2		Mir-138	1	1					1		Mir-138	1	1					1		Mir-138	1	1					1		Mir-138	1	1					1		Mir-138	1	1
Mir-140	D	1		P1		P2		2		Mir-140		1		1			1		Mir-140		1					1		Mir-140		1		1			1		Mir-140		1					1		Mir-140		1
Mir-142	G	1		P1		P2		2		Mir-142		1		1			1		Mir-142		1					1		Mir-142		1		1			1		Mir-142		1					1		Mir-142		1
Mir-143/145	I	2				X		2		Mir-143/145				2			2		Mir-143/145				2			2		Mir-143/145				2			2		Mir-143/145				2			2		Mir-143/145
Mir-144/451	G	2		X				2		Mir-144/Mir-451		2					2		Mir-144/Mir-451		2					2		Mir-144/Mir-451		2					2		Mir-144/Mir-451		2					2		Mir-144/Mir-451		2
Mir-146	I	1	P1	P2		P4		1&2		Mir-146	1			1			1		Mir-146	1			1			1		Mir-146	1			1			1		Mir-146	1			1			1		Mir-146	1
Mir-147	C	1	X					1		Mir-147	1						1		Mir-147	1						1		Mir-147	1						1		Mir-147	1						1		Mir-147	1
Mir-148	B	1	P1	P2	P3	P4		1&2		Mir-148	1	1	1	1			1		Mir-148	1	1	1	1			1		Mir-148	1		1	1			1		Mir-148	1		1	1			1		Mir-148	1	1	1
Mir-153	B	1	P1	P2		P4	1&2			Mir-153	1	1		1			1		Mir-153	1	1		1			1		Mir-153	1	1					1		Mir-153	1	1					1		Mir-153	1	1
Mir-155	K	1	X					1		Mir-155	1						1		Mir-155	1						1		Mir-155	1						1		Mir-155	1						1		Mir-155	1
Mir-181-P1/P2	M	2	a	b	c			1&2		Mir-181-P1/P2	2	2	2				1		Mir-181-P1/P2	2	2	2				1		Mir-181-P1/P2	2	2	2				1		Mir-181-P1/P2	2	2	2				1		Mir-181-P1/P2	2	2	2
Mir-184	C	1	X				1			Mir-184	1						1		Mir-184	1						1		Mir-184	1						1		Mir-184	1						1		Mir-184	1
Mir-190	C	1	P1		P3		1			Mir-190	1		1				1		Mir-190	1		1				1		Mir-190	1		1				1		Mir-190	1		1				1		Mir-190	1
Mir-192/194	A	2		P1		P2		2		Mir-192/194		2		2			2		Mir-192/194		2					2		Mir-192/194		2		2			2		Mir-192/194		2		2			2		Mir-192/194
Mir-193-P1/P2	H	2	a	b			1&2			Mir-193-P1/P2	2	2					1		Mir-193-P1/P2	2	2					1		Mir-193-P1/P2	2	2					1		Mir-193-P1/P2	2	2					1		Mir-193-P1/P2	2	2
Mir-196	B	1	P1		P3	P4	1&2			Mir-196	1		1	1			1		Mir-196	1		1	1			1		Mir-196	1		1	1			1		Mir-196	1		1	1			1		Mir-196	1		1
Mir-199	M	1	P1	P2	P3			1&2		Mir-199	1	1	1				1		Mir-199	1	1					1		Mir-199	1	1	1				1		Mir-199	1	1	1				1		Mir-199	1	1	1
Mir-202	I	1	X					1		Mir-202	1						1		Mir-202	1						1		Mir-202	1						1		Mir-202	1						1		Mir-202	1
Mir-203	A	1			X			1		Mir-203			1				1		Mir-203			1				1		Mir-203			1				1		Mir-203			1				1		Mir-203			1
Mir-204	C	1	P1	P2		P4		1&2		Mir-204	1	1		1			1		Mir-204	1	1		1			1		Mir-204	1	1		1			1		Mir-204	1	1					1		Mir-204	1	1
Mir-205	E	1	P1	P2		P4		1&2		Mir-205	1	1		1			1		Mir-205	1	1		1			1		Mir-205	1			1			1		Mir-205				1			1		Mir-205	1
Mir-208-P1/P2	D	2				X		2		Mir-208-P1/P2				2			1		Mir-208-P1/P2				2			1		Mir-208-P1/P2				2			1		Mir-208-P1/P2				2			1		Mir-208-P1/P2
Mir-210	O	1	X				1			Mir-210	1						1		Mir-210	1						1		Mir-210	1						1		Mir-210	1						1		Mir-210	1
Mir-216-P2a/b/Mir-217	A	3		X			2			Mir-216-P2a/b/Mir-217		3					2		Mir-216-P2a/b/Mir-217		3					2		Mir-216-P2a/b/Mir-217		3					2		Mir-216-P2a/b/Mir-217		2	1				2		Mir-216-P2a/b/Mir-217		3
Mir-218	I	1		P2	P3	P4		1&2		Mir-218		1	1	1			1		Mir-218		1		1			1		Mir-218		1	1	1			1		Mir-218		1		1			1		Mir-218		1	1
Mir-219	M	1		P2	P3		1&2			Mir-219		1	1				1		Mir-219		1	1				1		Mir-219		1	1				1		Mir-219		1	1				1		Mir-219		1
Mir-221-P1/P2	N	2	a		b			1		Mir-221-P1/P2	2		1				1		Mir-221-P1/P2	2		1				1		Mir-221-P1/P2	2		1				1		Mir-221-P1/P2	2		1				1		Mir-221-P1/P2	2
Mir-223	K	1			X			1		Mir-223			1				1		Mir-223			1				1		Mir-223			1				1		Mir-223			1				1		Mir-223			1
Mir-281	B	1	X				1			Mir-281	1						1		Mir-281	1						1		Mir-281									Mir-281									Mir-281
Mir-315	E	1					NA			Mir-315							1		Mir-315									Mir-315									Mir-315									Mir-315
Mir-338	H	1	P1	P2				1&2		Mir-338	1	1					1		Mir-338	1	1					1		Mir-338	1	1					1		Mir-338		1					1		Mir-338	1	1
Mir-375	B	1		X			2			Mir-375		1					1		Mir-375		1					1		Mir-375		1					1		Mir-375		1					1		Mir-375		1
Mir-430-P1-P4	Q	4		X				2		Mir-430		4					1		Mir-430		4					1		Mir-430		4					1		Mir-430		4					1		Mir-430
Mir-455	M	1		X				2		Mir-455		1					1		Mir-455		1					1		Mir-455		1					1		Mir-455		1					1		Mir-455		1
Mir-456	A	1		X				2		Mir-456		1					1		Mir-456		1					1		Mir-456		1					1		Mir-456									Mir-456
Mir-459	K	1	X					1		Mir-459	1						1		Mir-459	1						1		Mir-459									Mir-459	1						1		Mir-459	1
Mir-499	D	1			X			1		Mir-499			1				1		Mir-499			1				1		Mir-499			1				1		Mir-499			1				1		Mir-499			1
Mir-551	P	1	P1	P2				1&2		Mir-551	1	1					1		Mir-551	1	1					1		Mir-551	1	1					1		Mir-551	1	1					1		Mir-551	1	1
Mir-875	J	1	X					1		Mir-875	1						1		Mir-875									Mir-875									Mir-875	1						1		Mir-875
Mir-1329	J	1		X				2		Mir-1329		1					1		Mir-1329		1					1		Mir-1329									Mir-1329									Mir-1329
Mir-1788	B	1		x				2		Mir-1788		1					1		Mir-1788		1					1		Mir-1788		1					1		Mir-1788									Mir-1788		1
Mir-4541	C	1		X				2		Mir-4541		1					1		Mir-4541		1					1		Mir-4541									Mir-4541									Mir-4541
		115								Total	65	86	41	50	0	242	80		Total	59	77	31	39	0	206	78		Total	61	73	38	46	0	218	74		Total	55	70	35	31	0	191	74		Total	61	66	31
										4X	25	23	23	21	0	92			4X	11	11	10	10	0	42			4X	15	14	12	13	0	54			4X	2	2	2	2	0	8			4X	8	8	7
										3X	16	20	10	18	0	64			3X	18	20	12	17	0	67			3X	22	20	18	21	0	81			3X	29	23	22	17	0	91			3X	22	21	19
										2X	15	16	5	5	0	41			2X	17	15	6	6	0	44			2X	18	14	5	6	0	43			2X	13	19	6	5	0	43			2X	18	12	2
										1X	9	27	3	6	0	45			1X	13	31	3	6	0	53			1X	6	25	3	6	0	40			1X	11	26	5	7	0	49			1X	13	25	3
																242									206									218									191
										LCG	1x	2x	3x	4x	5x				LCG	1x	2x	3x	4x	5x				LCG	1x	2x	3x	4x	5x				LCG	1x	2x	3x	4x	5x				LCG	1x	2x	3x
										1a	9	15	16	25	0				1a	13	17	18	11	0				1a	6	18	22	15	0				1a	11	13	29	2	0				1a	13	18	22
										1b	3	5	10	23	0				1b	3	6	12	10	0				1b	3	5	18	12	0				1b	5	6	22	2	0				1b	3	2	19
										2a	27	16	20	23	0				2a	31	15	20	11	0				2a	25	14	20	14	0				2a	26	19	23	2	0				2a	25	12	21
										2b	6	5	18	21	0				2b	6	6	17	10	0				2b	6	6	21	13	0				2b	7	5	17	2	0				2b	7	2	18
										?	0	0	0	0	0				?	0	0	0	0	0				?	0	0	0	0	0				?	0	0	0	0	0				?	2	0	0
[truncated: 16 more columns]
