# Supplementary material for: MicroRNAs as Indicators into the Causes and Consequences of Whole-Genome Duplication Events
Source: Mol Biol Evol. 2021 Dec 3;39(1):msab344. doi: 10.1093/molbev/msab344 (PMC8789304; doi:10.1093/molbev/msab344)
Supplement: msab344_Supplementary_Data [file msab344_supplementary_data.zip › SuppFile4.xlsx]

## Sheet: AlphaBeta
Gene/Cluster	1 alpha	2 alpha	1 beta	2 beta	Number of Remaining miRNA Paralogues	Number of Gnathostome miRNAs Losses
Human					200	6
9-P4				1
34-P3d		1
130-P1a	1
130-P1b		1
137-P3			1
1329		1
Sum	1	3	1	1
Monodelphis					196	10
Let-7-P1c			1
Let-7-P2b3			1
17-P1d				1
33-P1	1
34-P3a		1
130-P2a	1
135-P1	1
192-P2				1
194-P1		1
459	1
Sum	4	2	2	2
Theria					206	6
Let-7-P2a4/b4				2
1-P4/133-P4				2
124-P4				1
221-P2b			1
Sum	0	0	1	5
Platypus					203	9
Mir-7-P4				1
Mir-17-P1d				1
34-P3d		1
124-P2		1
130-P2a	1
130-P4a	1
199-P3			1
208-P2				1
551-P1	1
Sum	3	2	1	3
Mammalia					212	11
Mir-7-P3			1
10-P1d				1
129-P4				1
130-P3a	1
142-P2				1
146-P2		1
204-P4				1
205-P2		1
218-P3			1
456		1
1788		1
Sum	1	4	2	4
Chicken					198	17
Let-7-P1b/10-P2b/10-P3b		3
Let-7-P2b3			1
15-P1d				1
17-P1d				1
130-P1c			1
142-P2				1
148-P3			1
192-P2/194-P2				2
199-P3			1
208-P1				1
219-P3			1
459	1
551-P1	1
875	1
Sum	3	3	5	6
Alligator					214	1
26-P2		1
Sum	0	1	0	0
Archosaurs + Turtle					215	3
15-P2d				1
129-P4				1
218-P3			1
Sum	0	0	1	2
Chrysemys	0	0	0	0	218	0	1
Sum	0	0	0	0
Sphenodon					205	10
10-P1d				1
15-P2d				1
23-P3/24-P3/27-P3			3
137-P3			1
142-P2				1
153-P2		1
199-P3			1
456		1
Sum	0	2	5	3
Anolis					197	18	1
7-P3			1
9-P3			1
15-P1a/P2a	2
15-P2c			1
34-P3b		1
92-P1d				1
129-P1	1
142-P1		1
146-P4				1
148-P3			1
192-P2				1
193-P1a/P2a	2
204-P4				1
218-P3			1
459	1
551-P1	1
Sum	7	2	5	4
Lepidosaurs					215	3
15-P1d				1
17-P1d/17-P4d				2
Sum	0	0	0	3
Diapsids					218	5
8-P1b/P2b		2
92-P2d				1
130-P3b		1
208-P2				1
Sum	0	3	0	2
Amniotes					223	6
Let-7-P2c4				1
19-P2d				1
23-P4/27-P4				2
205-P1	1
338-P1	1
Sum	2	0	0	4
Xenopus					190	25
Let-7-P1d/10-P2d				2
Let-7-P2a4/b4				2
Let-7-P2b1/c1	2
7-P4				1
19-P2d				1
124-P4				1
129-P4				1
130-P1c			1
135-P1	1
137-P3			1
142-P2				1
146-P1	1
181-P1c/P2c			2
190-P1	1
193-P1b/P2b		2
204-P4				1
208-P2				1
219-P3			1
221-P2b			1
875	1
Sum	6	2	6	11
Microcaecilia			1		201	14
17-P4c			1
23-P4/27-P4				2
27-P3			1
34-P3b/c		2
92-P2d				1
142-P1		1
184	1
190-P3			1
205-P1	1
208-P1				1
218-P4				1
551-P1	1
Sum	3	3	3	5
Amphibians					215	14
8-P1b/P2b		2
15-P1d/P2d				2
17-P1d				1
130-P3b		1
138-P2		1
147	1
148-P3			1
196-P3			1
199-P2		1
205-P2		1
216-P1a		1
218-P3			1
Sum	1	7	3	3
Tetrapods					229	11
22-P1a	1
23-P1/24-P1/27-P1	3
24-P4				1
29-P2a	1
128-P3			1
130-P1d/P2d				2
130-P3c			1
140-P2				1
Sum	5	0	2	4
Coelacanth					227	13
Let-7-P2b3			1
8-P2b		1
15-P1d/P2d				2
34-P3c		1
92-P1c			1
92-P2a	1
148-P3			1
192-P2				1
205-P2		1
459	1
875	1
1329		1
Sum	3	4	3	3
Sarcoptyergians					240	2
Mir-8-P3b		1
148-P2		1
Sum	0	2	0	0
Gar					212	9
8-P1b/P2b/P3b		3
9-P4				1
19-P2c			1
130-P3b		1
142-P2				1
190-P3			1
219-P3			1
Sum	0	4	3	2
Dre					202	19
Let-7-P2c1	1
15-P1c			1
17-P1c			1
17-P1d				1
29-P2a	1
33-P3			1
34-P3a/d		4
103-P4				1
137-P3			1
147	1
148-P1	1
148-P4				1
205-P1	1
216-P2a		1
338-P2		1
551-P1	1
Sum	6	6	4	3
Actinopterygians					221	21
Let-7-P2c4				1
1-P4/133-P4				2
10-P2b		1
92-P1c			1
Mir-92-P2a	1
128-P3			1
129-P4				1
130-P1d/P2d			2
130-P1c/P3c				2
140-P2				1
146-P2		1
192-P1/194-P1		2
204-P4				1
205-P2		1
208-P1				1
875	1
1329		1
Sum	2	6	4	9
Osteichthyes					242	12
17-P1b//P2b/P3b/P4b/19-P2b/92-P1b/P2b		7
19-P1c			1
126-P4				1
153-P4				1
281	1
4541		1
Sum	1	8	1	2
Cmi					216	38
Let-7-P1b/10-P2b/P3b		3
Let-7-P1c/10-P3c			2
Let-7-P2a3/b3			2
Let-7-P2b1	1
1-P2/133-P2		2
7-P3			1
8-P1b/P2b/P3b		3
9-P3			1
15-P1d/P2d				2
23-P1/24-P1/27-P1	3
24-P4				1
26-P2		1
26-P4				1
129-P1	1
130-P1d/P2d			2
130-P1c/P3c				2
137-P3			1
140-P2				1
142-P2				1
192-P1/194-P1				2
199-P3			1
208-P1/P2				2
218-P3			1
875	1
Sum	6	9	11	12
Genes	54	73	63	93		283
Families	11	7	0	0

## Sheet: chicken.all.msynt
AADN04007430.1	ENSGALP00000053212.1	21	NA	1	#E1E1E1	NOCLG
AADN04002998.1	ENSGALP00000050102.1	14083	NA	1	#E1E1E1	NOCLG
AADN04002998.1	ENSGALP00000057975.1	14539	NA	1	#E1E1E1	NOCLG
AADN04019475.1	ENSGALP00000056492.1	89	NA	1	#E1E1E1	NOCLG
AADN04019475.1	ENSGALP00000055375.1	168	NA	1	#E1E1E1	NOCLG
AADN04019475.1	ENSGALP00000052699.1	345	NA	1	#E1E1E1	NOCLG
AADN04019475.1	ENSGALP00000047215.1	644	NA	1	#E1E1E1	NOCLG
AADN04019475.1	ENSGALP00000045967.1	644	NA	1	#E1E1E1	NOCLG
AADN04019475.1	ENSGALP00000047642.1	1432	NA	1	#E1E1E1	NOCLG
KQ759485.1	ENSGALP00000047923.1	6321	NA	1	#E1E1E1	NOCLG
KQ759485.1	ENSGALP00000052352.1	15459	NA	1	#E1E1E1	NOCLG
KQ759485.1	ENSGALP00000053093.1	26706	NA	1	#8D4C6A	CLGB
KQ759485.1	ENSGALP00000058580.1	29282	NA	1	#E1E1E1	NOCLG
AADN04004426.1	ENSGALP00000062955.1	257	NA	1	#E1E1E1	NOCLG
AADN04016254.1	ENSGALP00000043908.1	40	NA	1	#E1E1E1	NOCLG
AADN04005398.1	ENSGALP00000055177.1	6655	NA	1	#E1E1E1	NOCLG
AADN04005398.1	ENSGALP00000059659.1	7734	NA	1	#E1E1E1	NOCLG
AADN04002404.1	ENSGALP00000056144.1	1236	NA	1	#E1E1E1	NOCLG
AADN04002404.1	ENSGALP00000051472.1	1236	NA	1	#4DAF4A	CLGE
AADN04002404.1	ENSGALP00000057013.1	9412	NA	1	#E1E1E1	NOCLG
AADN04001706.1	ENSGALP00000062692.1	9107	NA	1	#E1E1E1	NOCLG
AADN04001706.1	ENSGALP00000064818.1	9449	NA	1	#E1E1E1	NOCLG
AADN04001706.1	ENSGALP00000064448.1	9449	NA	1	#E1E1E1	NOCLG
KQ759581.1	ENSGALP00000051500.1	9143	NA	1	#FF7F00	CLGI
AADN04001577.1	ENSGALP00000056527.1	63	NA	1	#E1E1E1	NOCLG
AADN04001577.1	ENSGALP00000046686.1	63	NA	1	#E1E1E1	NOCLG
AADN04001577.1	ENSGALP00000048046.1	1480	NA	1	#E1E1E1	NOCLG
AADN04001577.1	ENSGALP00000053372.1	1480	NA	1	#CE6B73	CLGN
AADN04003788.1	ENSGALP00000050740.1	14794	NA	1	#E1E1E1	NOCLG
AADN04003788.1	ENSGALP00000064527.1	15217	NA	1	#E1E1E1	NOCLG
AADN04000785.1	ENSGALP00000060870.1	24966	NA	1	#E1E1E1	NOCLG
AADN04000785.1	ENSGALP00000062677.1	41392	NA	1	#E1E1E1	NOCLG
AADN04000710.1	ENSGALP00000048484.1	6960	NA	1	#E1E1E1	NOCLG
AADN04000710.1	ENSGALP00000057656.1	55202	NA	1	#E1E1E1	NOCLG
AADN04000710.1	ENSGALP00000055556.1	59313	NA	1	#C88DAC	CLGP
AADN04002836.1	ENSGALP00000056324.1	4626	NA	1	#E1E1E1	NOCLG
AADN04002836.1	ENSGALP00000062892.1	5708	NA	1	#E1E1E1	NOCLG
AADN04003516.1	ENSGALP00000043728.1	2368	NA	1	#E1E1E1	NOCLG
AADN04001053.1	ENSGALP00000060656.1	11330	NA	1	#E1E1E1	NOCLG
AADN04001053.1	ENSGALP00000063704.1	21649	NA	1	#E1E1E1	NOCLG
AADN04001053.1	ENSGALP00000060674.1	27211	NA	1	#E1E1E1	NOCLG
AADN04021727.1	ENSGALP00000061503.1	77	NA	1	#E1E1E1	NOCLG
KQ759641.1	ENSGALP00000050548.1	21	NA	1	#E1E1E1	NOCLG
KQ759641.1	ENSGALP00000051982.1	21	NA	1	#E1E1E1	NOCLG
KQ759641.1	ENSGALP00000056187.1	301	NA	1	#8D4C6A	CLGB
KQ759641.1	ENSGALP00000051481.1	307	NA	1	#E1E1E1	NOCLG
KQ759641.1	ENSGALP00000052278.1	460	NA	1	#E1E1E1	NOCLG
AADN04003049.1	ENSGALP00000062597.1	1759	NA	1	#F781BF	CLGO
AADN04003049.1	ENSGALP00000055538.1	2427	NA	1	#E1E1E1	NOCLG
AADN04003049.1	ENSGALP00000058568.1	6816	NA	1	#E1E1E1	NOCLG
AADN04003049.1	ENSGALP00000059839.1	6991	NA	1	#E1E1E1	NOCLG
AADN04003049.1	ENSGALP00000059726.1	8626	NA	1	#419681	CLGD
KQ759483.1	ENSGALP00000052825.1	59351	NA	1	#E1E1E1	NOCLG
KQ759483.1	ENSGALP00000050175.2	65817	NA	1	#E1E1E1	NOCLG
KQ759483.1	ENSGALP00000049078.1	82668	NA	1	#E1E1E1	NOCLG
KQ759483.1	ENSGALP00000062555.1	100264	NA	1	#E1E1E1	NOCLG
KQ759483.1	ENSGALP00000061178.1	113826	NA	1	#E1E1E1	NOCLG
KQ759483.1	ENSGALP00000060809.1	123620	NA	1	#E1E1E1	NOCLG
KQ759483.1	ENSGALP00000049425.1	131881	NA	1	#E1E1E1	NOCLG
KQ759483.1	ENSGALP00000046499.1	178067	NA	1	#E1E1E1	NOCLG
KQ759483.1	ENSGALP00000052395.1	217134	NA	1	#E1E1E1	NOCLG
KQ759483.1	ENSGALP00000047292.1	277913	NA	1	#E1E1E1	NOCLG
KQ759483.1	ENSGALP00000064396.1	339435	NA	1	#E1E1E1	NOCLG
KQ759483.1	ENSGALP00000062124.1	346353	NA	1	#E1E1E1	NOCLG
KQ759483.1	ENSGALP00000045901.2	387004	NA	1	#E1E1E1	NOCLG
KQ759483.1	ENSGALP00000050355.1	465558	NA	1	#E1E1E1	NOCLG
KQ759483.1	ENSGALP00000053312.1	490607	NA	1	#E1E1E1	NOCLG
KQ759483.1	ENSGALP00000058136.1	492624	NA	1	#E1E1E1	NOCLG
KQ759483.1	ENSGALP00000063159.1	512593	NA	1	#E1E1E1	NOCLG
KQ759483.1	ENSGALP00000054401.1	555881	NA	1	#E1E1E1	NOCLG
KQ759483.1	ENSGALP00000056429.1	570360	NA	1	#E1E1E1	NOCLG
KQ759483.1	ENSGALP00000045325.1	581707	NA	1	#E1E1E1	NOCLG
KQ759483.1	ENSGALP00000061214.1	641944	NA	1	#E1E1E1	NOCLG
KQ759483.1	ENSGALP00000052565.2	652262	NA	1	#E1E1E1	NOCLG
KQ759483.1	ENSGALP00000055318.1	725549	NA	1	#E1E1E1	NOCLG
KQ759483.1	ENSGALP00000048274.1	808181	NA	1	#E1E1E1	NOCLG
KQ759483.1	ENSGALP00000060610.1	838015	NA	1	#E1E1E1	NOCLG
KQ759483.1	ENSGALP00000060741.1	847842	NA	1	#E1E1E1	NOCLG
KQ759483.1	ENSGALP00000054889.1	1018489	NA	1	#E1E1E1	NOCLG
KQ759483.1	ENSGALP00000045030.1	1026987	NA	1	#E1E1E1	NOCLG
KQ759483.1	ENSGALP00000054108.1	1052665	NA	1	#E1E1E1	NOCLG
KQ759483.1	ENSGALP00000056062.2	1068717	NA	1	#E1E1E1	NOCLG
KQ759483.1	ENSGALP00000062554.1	1084724	NA	1	#E1E1E1	NOCLG
KQ759483.1	ENSGALP00000062428.1	1166278	NA	1	#E1E1E1	NOCLG
KQ759483.1	ENSGALP00000049885.2	1176530	NA	1	#E1E1E1	NOCLG
KQ759483.1	ENSGALP00000047705.1	1207554	NA	1	#E1E1E1	NOCLG
KQ759483.1	ENSGALP00000060391.1	1216823	NA	1	#E1E1E1	NOCLG
KQ759483.1	ENSGALP00000053650.2	1253007	NA	1	#E1E1E1	NOCLG
AADN04001089.1	ENSGALP00000050191.1	23930	NA	1	#E1E1E1	NOCLG
AADN04001089.1	ENSGALP00000061024.1	25429	NA	1	#E1E1E1	NOCLG
AADN04004299.1	ENSGALP00000059687.1	6862	NA	1	#E1E1E1	NOCLG
AADN04001763.1	ENSGALP00000050105.1	8844	NA	1	#E1E1E1	NOCLG
AADN04015528.1	ENSGALP00000057991.1	1684	NA	1	#E1E1E1	NOCLG
AADN04015528.1	ENSGALP00000050692.1	1684	NA	1	#E1E1E1	NOCLG
AADN04003576.1	ENSGALP00000053727.1	2156	NA	1	#E1E1E1	NOCLG
AADN04003576.1	ENSGALP00000057205.1	8793	NA	1	#E1E1E1	NOCLG
AADN04003576.1	ENSGALP00000055281.1	13841	NA	1	#E1E1E1	NOCLG
AADN04001712.1	ENSGALP00000059824.1	1117	NA	1	#E1E1E1	NOCLG
AADN04004183.1	ENSGALP00000054491.1	5924	NA	1	#E1E1E1	NOCLG
AADN04005015.1	ENSGALP00000064358.1	1002	NA	1	#C88DAC	CLGP
AADN04005015.1	ENSGALP00000049341.1	7072	NA	1	#E1E1E1	NOCLG
AADN04005015.1	ENSGALP00000061686.1	8152	NA	1	#E1E1E1	NOCLG
AADN04003757.1	ENSGALP00000059343.1	3704	NA	1	#E1E1E1	NOCLG
AADN04012003.1	ENSGALP00000049742.1	5008	NA	1	#E1E1E1	NOCLG
AADN04006678.1	ENSGALP00000059857.1	1473	NA	1	#E1E1E1	NOCLG
AADN04006678.1	ENSGALP00000053327.1	7506	NA	1	#E1E1E1	NOCLG
AADN04007881.1	ENSGALP00000050301.1	6530	NA	1	#E1E1E1	NOCLG
AADN04007881.1	ENSGALP00000058441.1	6530	NA	1	#E1E1E1	NOCLG
AADN04024594.1	ENSGALP00000050870.1	928	NA	1	#E1E1E1	NOCLG
AADN04001768.1	ENSGALP00000058789.1	1422	NA	1	#E1E1E1	NOCLG
AADN04001768.1	ENSGALP00000054902.1	6847	NA	1	#E1E1E1	NOCLG
AADN04001768.1	ENSGALP00000056470.1	11741	NA	1	#E1E1E1	NOCLG
AADN04001768.1	ENSGALP00000061938.1	16356	NA	1	#E1E1E1	NOCLG
AADN04015036.1	ENSGALP00000059718.1	1258	NA	1	#E1E1E1	NOCLG
AADN04011976.1	ENSGALP00000056211.1	3332	NA	1	#E1E1E1	NOCLG
8	ENSGALP00000056753.1	46121	NA	1	#E1E1E1	NOCLG
8	ENSGALP00000044533.1	828149	NA	1	#A65628	CLGM
8	ENSGALP00000051617.1	885330	NA	1	#E1E1E1	NOCLG
8	ENSGALP00000054725.1	992070	NA	1	#A65628	CLGM
8	ENSGALP00000060906.1	1177769	NA	1	#E1E1E1	NOCLG
8	ENSGALP00000002996.5	1190244	NA	1	#A65628	CLGM
8	ENSGALP00000003015.3	1214521	NA	1	#A65628	CLGM
8	ENSGALP00000003026.3	1239574	NA	1	#A65628	CLGM
8	ENSGALP00000045154.1	1248823	NA	1	#E1E1E1	NOCLG
8	ENSGALP00000003060.5	1252114	NA	1	#A65628	CLGM
8	ENSGALP00000003084.6	1260011	NA	1	#E1E1E1	NOCLG
8	ENSGALP00000003111.5	1270641	NA	1	#E1E1E1	NOCLG
8	ENSGALP00000044541.1	1276558	NA	1	#E1E1E1	NOCLG
8	ENSGALP00000003253.5	1308937	NA	1	#A65628	CLGM
8	ENSGALP00000003281.4	1330224	NA	1	#E1E1E1	NOCLG
8	ENSGALP00000048259.1	1333021	NA	1	#E1E1E1	NOCLG
8	ENSGALP00000054307.1	1333021	NA	1	#E1E1E1	NOCLG
8	ENSGALP00000003321.4	1344474	NA	1	#A65628	CLGM
8	ENSGALP00000045215.1	1371788	NA	1	#E1E1E1	NOCLG
8	ENSGALP00000003359.5	1372712	NA	1	#E1E1E1	NOCLG
8	ENSGALP00000056484.1	1372712	NA	1	#E1E1E1	NOCLG
8	ENSGALP00000045046.1	1372712	NA	1	#FFBF19	CLGJ
8	ENSGALP00000049201.1	1372712	NA	1	#E1E1E1	NOCLG
8	ENSGALP00000003384.4	1446914	NA	1	#377EB8	CLGC
8	ENSGALP00000003403.6	1456284	NA	1	#E1E1E1	NOCLG
8	ENSGALP00000028008.5	1515054	NA	1	#E1E1E1	NOCLG
8	ENSGALP00000003413.5	1592876	NA	1	#E1E1E1	NOCLG
8	ENSGALP00000056574.1	1594195	NA	1	#E41A1C	CLGA
8	ENSGALP00000057283.1	1594195	NA	1	#E1E1E1	NOCLG
8	ENSGALP00000055398.1	2036933	NA	1	#E1E1E1	NOCLG
8	ENSGALP00000064827.1	2037631	NA	1	#E1E1E1	NOCLG
8	ENSGALP00000003423.5	2037796	NA	1	#E1E1E1	NOCLG
8	ENSGALP00000047447.1	2037796	NA	1	#E1E1E1	NOCLG
8	ENSGALP00000055645.1	2037796	NA	1	#E1E1E1	NOCLG
8	ENSGALP00000048343.1	2118622	NA	1	#A65628	CLGM
8	ENSGALP00000039459.2	2184581	NA	1	#E1E1E1	NOCLG
8	ENSGALP00000003467.4	2186833	NA	1	#A65628	CLGM
8	ENSGALP00000042435.2	2238853	NA	1	#E1E1E1	NOCLG
8	ENSGALP00000003475.4	2288065	NA	1	#A65628	CLGM
8	ENSGALP00000003510.5	2339757	NA	1	#A65628	CLGM
8	ENSGALP00000056842.1	2339757	NA	1	#E1E1E1	NOCLG
8	ENSGALP00000003589.5	2514510	NA	1	#E1E1E1	NOCLG
8	ENSGALP00000003618.4	2596628	NA	1	#E1E1E1	NOCLG
8	ENSGALP00000057705.1	2613832	NA	1	#A65628	CLGM
8	ENSGALP00000054641.1	2642861	NA	1	#E1E1E1	NOCLG
8	ENSGALP00000003726.6	2652340	NA	1	#E41A1C	CLGA
8	ENSGALP00000003823.4	2661073	NA	1	#E1E1E1	NOCLG
8	ENSGALP00000054790.1	2727674	NA	1	#A65628	CLGM
8	ENSGALP00000003888.3	3404602	NA	1	#A65628	CLGM
8	ENSGALP00000003897.2	3440310	NA	1	#E1E1E1	NOCLG
8	ENSGALP00000055130.1	3499324	NA	1	#E1E1E1	NOCLG
8	ENSGALP00000062565.1	3499343	NA	1	#E1E1E1	NOCLG
8	ENSGALP00000057508.1	3499460	NA	1	#A65628	CLGM
8	ENSGALP00000003938.5	3508644	NA	1	#E1E1E1	NOCLG
8	ENSGALP00000059178.1	3508644	NA	1	#A65628	CLGM
8	ENSGALP00000049411.1	3508857	NA	1	#E1E1E1	NOCLG
8	ENSGALP00000003968.5	3519710	NA	1	#E1E1E1	NOCLG
8	ENSGALP00000047819.2	3519739	NA	1	#E1E1E1	NOCLG
8	ENSGALP00000064457.1	3519826	NA	1	#A65628	CLGM
8	ENSGALP00000062957.1	3527719	NA	1	#E1E1E1	NOCLG
8	ENSGALP00000053933.1	3575631	NA	1	#E1E1E1	NOCLG
8	ENSGALP00000064514.1	3575633	NA	1	#E1E1E1	NOCLG
8	ENSGALP00000062683.1	3575633	NA	1	#E1E1E1	NOCLG
8	ENSGALP00000043269.1	3606473	NA	1	#E1E1E1	NOCLG
8	ENSGALP00000033391.2	3620501	NA	1	#E1E1E1	NOCLG
8	ENSGALP00000039358.3	3649416	NA	1	#E1E1E1	NOCLG
8	ENSGALP00000003996.3	3658171	NA	1	#E1E1E1	NOCLG
8	ENSGALP00000004041.2	3687052	NA	1	#E1E1E1	NOCLG
8	ENSGALP00000042833.1	3695082	NA	1	#E1E1E1	NOCLG
8	ENSGALP00000059575.1	3703920	NA	1	#8D4C6A	CLGB
8	ENSGALP00000004154.5	3712267	NA	1	#E1E1E1	NOCLG
8	ENSGALP00000043808.1	3720750	NA	1	#A65628	CLGM
8	ENSGALP00000004192.5	3792799	NA	1	#E1E1E1	NOCLG
8	ENSGALP00000056363.1	3807434	NA	1	#E1E1E1	NOCLG
8	ENSGALP00000057452.1	3807434	NA	1	#984EA3	CLGG
8	ENSGALP00000058694.1	3808315	NA	1	#E1E1E1	NOCLG
8	ENSGALP00000046395.1	3813929	NA	1	#E1E1E1	NOCLG
8	ENSGALP00000050290.1	3814140	NA	1	#E1E1E1	NOCLG
8	ENSGALP00000004290.5	3823063	NA	1	#A65628	CLGM
8	ENSGALP00000051265.1	3823063	NA	1	#E1E1E1	NOCLG
8	ENSGALP00000049816.1	3823063	NA	1	#E1E1E1	NOCLG
8	ENSGALP00000054928.1	3823063	NA	1	#E1E1E1	NOCLG
8	ENSGALP00000004303.4	3827710	NA	1	#E1E1E1	NOCLG
8	ENSGALP00000045857.1	3842495	NA	1	#A65628	CLGM
8	ENSGALP00000058278.1	3843470	NA	1	#E1E1E1	NOCLG
8	ENSGALP00000004345.3	3887285	NA	1	#E1E1E1	NOCLG
8	ENSGALP00000042595.1	3926886	NA	1	#E1E1E1	NOCLG
8	ENSGALP00000004366.5	4002528	NA	1	#E1E1E1	NOCLG
8	ENSGALP00000056607.1	4002535	NA	1	#E1E1E1	NOCLG
8	ENSGALP00000061535.1	4002535	NA	1	#E1E1E1	NOCLG
8	ENSGALP00000004365.5	4011576	NA	1	#E41A1C	CLGA
8	ENSGALP00000004425.5	4026901	NA	1	#E1E1E1	NOCLG
8	ENSGALP00000055048.1	4028432	NA	1	#E41A1C	CLGA
8	ENSGALP00000057894.1	4032176	NA	1	#E1E1E1	NOCLG
8	ENSGALP00000058422.1	4097552	NA	1	#E1E1E1	NOCLG
8	ENSGALP00000051011.1	4097552	NA	1	#E41A1C	CLGA
8	ENSGALP00000046958.1	4097552	NA	1	#E1E1E1	NOCLG
8	ENSGALP00000051201.1	4162445	NA	1	#A65628	CLGM
8	ENSGALP00000039195.2	4177695	NA	1	#E1E1E1	NOCLG
8	ENSGALP00000050554.1	4254057	NA	1	#E1E1E1	NOCLG
8	ENSGALP00000004618.5	4258298	NA	1	#E1E1E1	NOCLG
8	ENSGALP00000004672.6	4260456	NA	1	#D2AA2D	CLGL
8	ENSGALP00000062453.1	4264703	NA	1	#8D4C6A	CLGB
8	ENSGALP00000004720.4	4264703	NA	1	#E1E1E1	NOCLG
8	ENSGALP00000051351.1	4264706	NA	1	#E1E1E1	NOCLG
8	ENSGALP00000055818.1	4275996	NA	1	#A65628	CLGM
8	ENSGALP00000002564.4	4300210	NA	1	#E41A1C	CLGA
8	ENSGALP00000052141.1	4300214	NA	1	#E1E1E1	NOCLG
8	ENSGALP00000064204.1	4300239	NA	1	#E1E1E1	NOCLG
8	ENSGALP00000061225.1	4300239	NA	1	#E1E1E1	NOCLG
8	ENSGALP00000002641.4	4307425	NA	1	#E1E1E1	NOCLG
8	ENSGALP00000004768.3	4311449	NA	1	#E1E1E1	NOCLG
8	ENSGALP00000051810.1	4311449	NA	1	#E1E1E1	NOCLG
8	ENSGALP00000004784.5	4315183	NA	1	#E1E1E1	NOCLG
8	ENSGALP00000046661.1	4315694	NA	1	#E1E1E1	NOCLG
8	ENSGALP00000056533.1	4315694	NA	1	#A65628	CLGM
8	ENSGALP00000004794.3	4318428	NA	1	#A65628	CLGM
8	ENSGALP00000004817.3	4327094	NA	1	#A65628	CLGM
8	ENSGALP00000058769.1	4327097	NA	1	#E1E1E1	NOCLG
8	ENSGALP00000057914.1	4327097	NA	1	#E1E1E1	NOCLG
8	ENSGALP00000057353.1	4334121	NA	1	#E1E1E1	NOCLG
8	ENSGALP00000063993.1	4334129	NA	1	#A65628	CLGM
8	ENSGALP00000048762.1	4334234	NA	1	#E1E1E1	NOCLG
8	ENSGALP00000063150.1	4359056	NA	1	#E1E1E1	NOCLG
8	ENSGALP00000004854.4	4479414	NA	1	#E1E1E1	NOCLG
8	ENSGALP00000049233.1	4492613	NA	1	#E1E1E1	NOCLG
8	ENSGALP00000000625.5	4492613	NA	1	#E1E1E1	NOCLG
8	ENSGALP00000046821.1	4537681	NA	1	#A65628	CLGM
8	ENSGALP00000049245.1	4545554	NA	1	#E1E1E1	NOCLG
8	ENSGALP00000005001.5	4681329	NA	1	#E1E1E1	NOCLG
8	ENSGALP00000005071.4	4714483	NA	1	#A65628	CLGM
8	ENSGALP00000005130.3	4719328	NA	1	#E1E1E1	NOCLG
8	ENSGALP00000061475.1	4719407	NA	1	#A65628	CLGM
8	ENSGALP00000046792.1	4719407	NA	1	#E1E1E1	NOCLG
8	ENSGALP00000052601.1	4726604	NA	1	#E1E1E1	NOCLG
8	ENSGALP00000060934.1	4726801	NA	1	#E1E1E1	NOCLG
8	ENSGALP00000059841.1	4726801	NA	1	#E1E1E1	NOCLG
8	ENSGALP00000033262.5	4739190	NA	1	#E1E1E1	NOCLG
8	ENSGALP00000046937.1	4759117	NA	1	#E1E1E1	NOCLG
8	ENSGALP00000062274.1	4780196	NA	1	#E1E1E1	NOCLG
8	ENSGALP00000044231.1	4781631	NA	1	#E1E1E1	NOCLG
8	ENSGALP00000052688.1	4812462	NA	1	#E1E1E1	NOCLG
8	ENSGALP00000053108.1	4824822	NA	1	#E1E1E1	NOCLG
8	ENSGALP00000005255.3	4848542	NA	1	#E1E1E1	NOCLG
8	ENSGALP00000056263.1	4848550	NA	1	#E1E1E1	NOCLG
8	ENSGALP00000064163.1	4848553	NA	1	#E1E1E1	NOCLG
8	ENSGALP00000060137.1	4848553	NA	1	#E1E1E1	NOCLG
8	ENSGALP00000058661.1	4848559	NA	1	#E1E1E1	NOCLG
8	ENSGALP00000005261.4	4901370	NA	1	#A65628	CLGM
8	ENSGALP00000005266.6	4976799	NA	1	#A65628	CLGM
8	ENSGALP00000011626.5	5007662	NA	1	#A65628	CLGM
8	ENSGALP00000060269.1	5007685	NA	1	#E1E1E1	NOCLG
8	ENSGALP00000064734.1	5007685	NA	1	#E1E1E1	NOCLG
8	ENSGALP00000061490.1	5007701	NA	1	#E1E1E1	NOCLG
8	ENSGALP00000050434.2	5073324	NA	1	#A65628	CLGM
8	ENSGALP00000049399.1	5077756	NA	1	#E1E1E1	NOCLG
8	ENSGALP00000059792.1	5083969	NA	1	#E1E1E1	NOCLG
8	ENSGALP00000044166.1	5086919	NA	1	#E1E1E1	NOCLG
8	ENSGALP00000047914.1	5102244	NA	1	#984EA3	CLGG
8	ENSGALP00000058263.1	5105552	NA	1	#E1E1E1	NOCLG
8	ENSGALP00000058305.1	5106028	NA	1	#E1E1E1	NOCLG
8	ENSGALP00000045859.1	5128027	NA	1	#E1E1E1	NOCLG
8	ENSGALP00000056908.1	5154111	NA	1	#A65628	CLGM
8	ENSGALP00000005401.4	5172828	NA	1	#E1E1E1	NOCLG
8	ENSGALP00000021849.4	5221120	NA	1	#A65628	CLGM
8	ENSGALP00000005416.2	5227687	NA	1	#E1E1E1	NOCLG
8	ENSGALP00000064511.1	5394166	NA	1	#E1E1E1	NOCLG
8	ENSGALP00000038992.1	5469840	NA	1	#E1E1E1	NOCLG
8	ENSGALP00000064491.1	5474905	NA	1	#E1E1E1	NOCLG
8	ENSGALP00000005448.4	5481661	NA	1	#FFFF33	CLGK
8	ENSGALP00000045038.1	5482024	NA	1	#E1E1E1	NOCLG
8	ENSGALP00000005441.5	5482039	NA	1	#E1E1E1	NOCLG
8	ENSGALP00000061094.1	5491253	NA	1	#E1E1E1	NOCLG
8	ENSGALP00000005520.5	5491253	NA	1	#A65628	CLGM
8	ENSGALP00000055569.1	5499625	NA	1	#A65628	CLGM
8	ENSGALP00000058606.1	5499863	NA	1	#E1E1E1	NOCLG
8	ENSGALP00000046515.1	5500222	NA	1	#E1E1E1	NOCLG
8	ENSGALP00000005542.4	5521239	NA	1	#A65628	CLGM
8	ENSGALP00000046804.1	5541777	NA	1	#E1E1E1	NOCLG
8	ENSGALP00000057887.1	5548240	NA	1	#A65628	CLGM
8	ENSGALP00000053890.1	5564122	NA	1	#E1E1E1	NOCLG
8	ENSGALP00000062160.1	5564199	NA	1	#E1E1E1	NOCLG
8	ENSGALP00000060984.1	5564275	NA	1	#E1E1E1	NOCLG
8	ENSGALP00000005711.5	5567108	NA	1	#A65628	CLGM
8	ENSGALP00000042229.2	5596972	NA	1	#E1E1E1	NOCLG
8	ENSGALP00000051958.1	5614273	NA	1	#E1E1E1	NOCLG
8	ENSGALP00000050610.1	5622614	NA	1	#E1E1E1	NOCLG
8	ENSGALP00000062163.1	5633210	NA	1	#E1E1E1	NOCLG
8	ENSGALP00000050241.1	5649024	NA	1	#A65628	CLGM
8	ENSGALP00000033117.3	5694112	NA	1	#E1E1E1	NOCLG
8	ENSGALP00000046755.1	5721919	NA	1	#E1E1E1	NOCLG
8	ENSGALP00000055277.1	5721919	NA	1	#E1E1E1	NOCLG
8	ENSGALP00000038886.3	5721919	NA	1	#E1E1E1	NOCLG
8	ENSGALP00000047352.1	5728781	NA	1	#A65628	CLGM
8	ENSGALP00000038885.3	5814758	NA	1	#E1E1E1	NOCLG
8	ENSGALP00000006160.4	5822526	NA	1	#E1E1E1	NOCLG
8	ENSGALP00000043666.1	5824681	NA	1	#A65628	CLGM
8	ENSGALP00000006171.5	5837149	NA	1	#E1E1E1	NOCLG
8	ENSGALP00000006180.4	5844984	NA	1	#A65628	CLGM
8	ENSGALP00000006245.5	5921795	NA	1	#A65628	CLGM
8	ENSGALP00000058834.1	5921880	NA	1	#E1E1E1	NOCLG
8	ENSGALP00000058540.1	5991167	NA	1	#A65628	CLGM
8	ENSGALP00000006256.4	6001334	NA	1	#A65628	CLGM
8	ENSGALP00000006296.5	6038908	NA	1	#E1E1E1	NOCLG
8	ENSGALP00000054295.2	6083217	NA	1	#E1E1E1	NOCLG
8	ENSGALP00000049855.1	6089879	NA	1	#E1E1E1	NOCLG
8	ENSGALP00000006386.3	6090335	NA	1	#A65628	CLGM
8	ENSGALP00000043895.1	6099444	NA	1	#E1E1E1	NOCLG
8	ENSGALP00000033078.2	6120090	NA	1	#E1E1E1	NOCLG
8	ENSGALP00000058437.1	6134418	NA	1	#E1E1E1	NOCLG
8	ENSGALP00000006610.3	6149043	NA	1	#E1E1E1	NOCLG
8	ENSGALP00000060714.1	6158567	NA	1	#A65628	CLGM
8	ENSGALP00000052189.1	6182937	NA	1	#E1E1E1	NOCLG
8	ENSGALP00000006680.5	6182937	NA	1	#E1E1E1	NOCLG
8	ENSGALP00000052767.1	6219969	NA	1	#E1E1E1	NOCLG
8	ENSGALP00000054814.1	6235332	NA	1	#E1E1E1	NOCLG
8	ENSGALP00000053137.1	6236315	NA	1	#E1E1E1	NOCLG
8	ENSGALP00000053698.1	6240914	NA	1	#E1E1E1	NOCLG
8	ENSGALP00000006692.3	6258254	NA	1	#A65628	CLGM
8	ENSGALP00000006719.1	6266341	NA	1	#A65628	CLGM
8	ENSGALP00000058050.1	6269859	NA	1	#E1E1E1	NOCLG
8	ENSGALP00000047184.1	6281483	NA	1	#E1E1E1	NOCLG
8	ENSGALP00000060921.1	6290642	NA	1	#E1E1E1	NOCLG
8	ENSGALP00000006783.3	6315603	NA	1	#E1E1E1	NOCLG
8	ENSGALP00000045211.1	6317224	NA	1	#E1E1E1	NOCLG
8	ENSGALP00000050603.1	6317224	NA	1	#E1E1E1	NOCLG
8	ENSGALP00000006813.4	6349547	NA	1	#E1E1E1	NOCLG
8	ENSGALP00000064449.1	6356107	NA	1	#E1E1E1	NOCLG
8	ENSGALP00000052172.1	6464611	NA	1	#E1E1E1	NOCLG
8	ENSGALP00000045866.1	6465507	NA	1	#A65628	CLGM
8	ENSGALP00000050991.1	6465507	NA	1	#E1E1E1	NOCLG
8	ENSGALP00000006880.5	6465507	NA	1	#E1E1E1	NOCLG
8	ENSGALP00000006916.5	6620364	NA	1	#4DAF4A	CLGE
8	ENSGALP00000054368.1	6631529	NA	1	#E1E1E1	NOCLG
8	ENSGALP00000007034.5	6631529	NA	1	#E1E1E1	NOCLG
8	ENSGALP00000048637.1	6632040	NA	1	#E1E1E1	NOCLG
8	ENSGALP00000007067.4	6734402	NA	1	#A65628	CLGM
8	ENSGALP00000007109.5	6745964	NA	1	#E1E1E1	NOCLG
8	ENSGALP00000045008.1	6835515	NA	1	#A65628	CLGM
8	ENSGALP00000007158.4	6893322	NA	1	#A65628	CLGM
8	ENSGALP00000062658.1	7030143	NA	1	#E1E1E1	NOCLG
8	ENSGALP00000007195.5	7053599	NA	1	#E1E1E1	NOCLG
8	ENSGALP00000054298.1	7091407	NA	1	#E1E1E1	NOCLG
8	ENSGALP00000007212.3	7096736	NA	1	#E1E1E1	NOCLG
8	ENSGALP00000061639.1	7119495	NA	1	#E1E1E1	NOCLG
8	ENSGALP00000045590.1	7119498	NA	1	#E1E1E1	NOCLG
8	ENSGALP00000007236.3	7122597	NA	1	#E1E1E1	NOCLG
8	ENSGALP00000063776.1	7123430	NA	1	#E1E1E1	NOCLG
8	ENSGALP00000056612.1	7136271	NA	1	#E1E1E1	NOCLG
8	ENSGALP00000007275.4	7136574	NA	1	#A65628	CLGM
8	ENSGALP00000032966.3	7148517	NA	1	#E1E1E1	NOCLG
8	ENSGALP00000057403.1	7164678	NA	1	#E1E1E1	NOCLG
8	ENSGALP00000049915.1	7217512	NA	1	#E1E1E1	NOCLG
8	ENSGALP00000047084.1	7368421	NA	1	#A65628	CLGM
8	ENSGALP00000007286.4	7368421	NA	1	#E1E1E1	NOCLG
8	ENSGALP00000058429.2	7378268	NA	1	#E1E1E1	NOCLG
8	ENSGALP00000007292.4	7408662	NA	1	#E1E1E1	NOCLG
8	ENSGALP00000064690.1	7411131	NA	1	#E1E1E1	NOCLG
8	ENSGALP00000007304.4	7425584	NA	1	#E1E1E1	NOCLG
8	ENSGALP00000007317.5	7442230	NA	1	#E1E1E1	NOCLG
8	ENSGALP00000007334.3	7455261	NA	1	#8D4C6A	CLGB
8	ENSGALP00000049040.1	7455284	NA	1	#E1E1E1	NOCLG
8	ENSGALP00000038625.3	7492312	NA	1	#E1E1E1	NOCLG
8	ENSGALP00000007360.5	7557778	NA	1	#E1E1E1	NOCLG
8	ENSGALP00000007382.2	7565541	NA	1	#E1E1E1	NOCLG
8	ENSGALP00000007425.5	7592133	NA	1	#A65628	CLGM
8	ENSGALP00000048660.1	7592133	NA	1	#E1E1E1	NOCLG
8	ENSGALP00000054235.1	7592133	NA	1	#E1E1E1	NOCLG
8	ENSGALP00000055447.1	7635441	NA	1	#E1E1E1	NOCLG
8	ENSGALP00000007475.5	7638601	NA	1	#A65628	CLGM
8	ENSGALP00000038587.3	7647635	NA	1	#E1E1E1	NOCLG
8	ENSGALP00000057736.1	7647636	NA	1	#A65628	CLGM
8	ENSGALP00000007518.4	7685227	NA	1	#A65628	CLGM
8	ENSGALP00000044679.1	7754198	NA	1	#A65628	CLGM
8	ENSGALP00000048306.1	7754198	NA	1	#E1E1E1	NOCLG
8	ENSGALP00000007624.6	7788066	NA	1	#A65628	CLGM
8	ENSGALP00000032935.2	7861351	NA	1	#E1E1E1	NOCLG
8	ENSGALP00000007663.5	7949695	NA	1	#D2AA2D	CLGL
8	ENSGALP00000051189.1	7949695	NA	1	#E1E1E1	NOCLG
8	ENSGALP00000047557.1	7976895	NA	1	#E1E1E1	NOCLG
8	ENSGALP00000007671.5	7978024	NA	1	#E1E1E1	NOCLG
8	ENSGALP00000046491.1	8057403	NA	1	#A65628	CLGM
8	ENSGALP00000063698.1	8083847	NA	1	#E1E1E1	NOCLG
8	ENSGALP00000064774.1	8113654	NA	1	#E1E1E1	NOCLG
8	ENSGALP00000044361.1	8277167	NA	1	#E1E1E1	NOCLG
8	ENSGALP00000059455.1	8542142	NA	1	#E1E1E1	NOCLG
8	ENSGALP00000059060.1	9703686	NA	1	#E1E1E1	NOCLG
8	ENSGALP00000008107.2	9797493	NA	1	#E1E1E1	NOCLG
8	ENSGALP00000048216.1	9797493	NA	1	#E1E1E1	NOCLG
8	ENSGALP00000055774.1	9797493	NA	1	#A65628	CLGM
8	ENSGALP00000043575.1	9797493	NA	1	#E1E1E1	NOCLG
8	ENSGALP00000048642.1	9797493	NA	1	#E1E1E1	NOCLG
8	ENSGALP00000054566.1	9902170	NA	1	#E1E1E1	NOCLG
8	ENSGALP00000047422.1	9902304	NA	1	#E1E1E1	NOCLG
8	ENSGALP00000054904.1	9902740	NA	1	#A65628	CLGM
8	ENSGALP00000050135.1	9902768	NA	1	#E1E1E1	NOCLG
8	ENSGALP00000049580.2	9992832	NA	1	#4DAF4A	CLGE
8	ENSGALP00000008132.3	10013056	NA	1	#A65628	CLGM
8	ENSGALP00000048849.1	10013957	NA	1	#E1E1E1	NOCLG
8	ENSGALP00000057227.1	10030671	NA	1	#E1E1E1	NOCLG
8	ENSGALP00000008171.5	10034151	NA	1	#E1E1E1	NOCLG
8	ENSGALP00000054116.1	10042607	NA	1	#FFBF19	CLGJ
8	ENSGALP00000057876.1	10119575	NA	1	#A65628	CLGM
8	ENSGALP00000045432.1	10119575	NA	1	#E1E1E1	NOCLG
8	ENSGALP00000057404.1	10119575	NA	1	#E1E1E1	NOCLG
8	ENSGALP00000054118.1	10119575	NA	1	#E1E1E1	NOCLG
8	ENSGALP00000055118.1	10119575	NA	1	#E1E1E1	NOCLG
8	ENSGALP00000045178.1	10398506	NA	1	#E1E1E1	NOCLG
8	ENSGALP00000064286.1	10398596	NA	1	#E1E1E1	NOCLG
8	ENSGALP00000057824.2	10417052	NA	1	#E1E1E1	NOCLG
8	ENSGALP00000045783.1	10453955	NA	1	#E1E1E1	NOCLG
8	ENSGALP00000051739.1	10453972	NA	1	#A65628	CLGM
8	ENSGALP00000008251.3	11025387	NA	1	#E1E1E1	NOCLG
8	ENSGALP00000008278.4	11044213	NA	1	#FF7F00	CLGI
8	ENSGALP00000057063.1	11178211	NA	1	#E1E1E1	NOCLG
8	ENSGALP00000008307.5	11178211	NA	1	#E1E1E1	NOCLG
8	ENSGALP00000060350.1	11268940	NA	1	#E1E1E1	NOCLG
8	ENSGALP00000008340.5	11447671	NA	1	#E1E1E1	NOCLG
8	ENSGALP00000060304.1	11447671	NA	1	#E1E1E1	NOCLG
8	ENSGALP00000053862.1	11447795	NA	1	#E1E1E1	NOCLG
8	ENSGALP00000041717.2	11654945	NA	1	#E1E1E1	NOCLG
8	ENSGALP00000050528.1	11667153	NA	1	#E1E1E1	NOCLG
8	ENSGALP00000032858.3	11667153	NA	1	#D2AA2D	CLGL
8	ENSGALP00000008387.4	11705617	NA	1	#E1E1E1	NOCLG
8	ENSGALP00000064602.1	11705647	NA	1	#E1E1E1	NOCLG
8	ENSGALP00000059019.1	11705691	NA	1	#E1E1E1	NOCLG
8	ENSGALP00000062518.1	11707836	NA	1	#E1E1E1	NOCLG
8	ENSGALP00000064601.1	11727627	NA	1	#E1E1E1	NOCLG
8	ENSGALP00000063127.1	11727627	NA	1	#E1E1E1	NOCLG
8	ENSGALP00000032851.1	11727627	NA	1	#E1E1E1	NOCLG
8	ENSGALP00000050757.1	11739369	NA	1	#E1E1E1	NOCLG
8	ENSGALP00000046855.1	11741216	NA	1	#D2AA2D	CLGL
8	ENSGALP00000046564.1	11753173	NA	1	#E1E1E1	NOCLG
8	ENSGALP00000008417.5	11761191	NA	1	#D2AA2D	CLGL
8	ENSGALP00000046033.1	11770672	NA	1	#E1E1E1	NOCLG
8	ENSGALP00000008422.5	11822742	NA	1	#E1E1E1	NOCLG
8	ENSGALP00000008427.4	11858182	NA	1	#E1E1E1	NOCLG
8	ENSGALP00000008450.4	11881946	NA	1	#E1E1E1	NOCLG
8	ENSGALP00000059728.1	11888215	NA	1	#E1E1E1	NOCLG
8	ENSGALP00000057269.1	11890330	NA	1	#E1E1E1	NOCLG
8	ENSGALP00000008453.3	11890816	NA	1	#E1E1E1	NOCLG
8	ENSGALP00000060860.1	11896472	NA	1	#D2AA2D	CLGL
8	ENSGALP00000008460.6	11908598	NA	1	#E1E1E1	NOCLG
8	ENSGALP00000008467.6	11915863	NA	1	#D2AA2D	CLGL
8	ENSGALP00000008489.4	11922463	NA	1	#D2AA2D	CLGL
8	ENSGALP00000008535.5	11936571	NA	1	#D2AA2D	CLGL
8	ENSGALP00000059696.1	11956439	NA	1	#E1E1E1	NOCLG
8	ENSGALP00000008551.5	11956439	NA	1	#E1E1E1	NOCLG
8	ENSGALP00000060201.1	11956899	NA	1	#D2AA2D	CLGL
8	ENSGALP00000062813.1	11996010	NA	1	#E1E1E1	NOCLG
8	ENSGALP00000060705.1	12015666	NA	1	#E1E1E1	NOCLG
8	ENSGALP00000051450.1	12056098	NA	1	#D2AA2D	CLGL
8	ENSGALP00000008669.4	12056098	NA	1	#E1E1E1	NOCLG
8	ENSGALP00000045057.1	12096266	NA	1	#E1E1E1	NOCLG
8	ENSGALP00000008688.3	12102765	NA	1	#E1E1E1	NOCLG
8	ENSGALP00000008724.5	12119139	NA	1	#E1E1E1	NOCLG
8	ENSGALP00000053811.1	12223292	NA	1	#E1E1E1	NOCLG
8	ENSGALP00000042938.2	12223292	NA	1	#E1E1E1	NOCLG
8	ENSGALP00000008774.5	12302903	NA	1	#E1E1E1	NOCLG
8	ENSGALP00000008787.4	12372307	NA	1	#D2AA2D	CLGL
8	ENSGALP00000060912.1	12372324	NA	1	#E1E1E1	NOCLG
8	ENSGALP00000050136.1	12376095	NA	1	#E1E1E1	NOCLG
8	ENSGALP00000063490.1	12509506	NA	1	#E1E1E1	NOCLG
8	ENSGALP00000008828.4	12568769	NA	1	#D2AA2D	CLGL
8	ENSGALP00000046021.1	12937970	NA	1	#E1E1E1	NOCLG
8	ENSGALP00000008892.4	12954966	NA	1	#D2AA2D	CLGL
8	ENSGALP00000063724.1	13076208	NA	1	#E1E1E1	NOCLG
8	ENSGALP00000062765.1	13316634	NA	1	#D2AA2D	CLGL
8	ENSGALP00000050461.1	13320369	NA	1	#E1E1E1	NOCLG
8	ENSGALP00000008922.4	13331193	NA	1	#D2AA2D	CLGL
8	ENSGALP00000008941.4	13340307	NA	1	#E1E1E1	NOCLG
8	ENSGALP00000008947.5	13404331	NA	1	#F781BF	CLGO
8	ENSGALP00000063174.1	13438299	NA	1	#E1E1E1	NOCLG
8	ENSGALP00000038287.3	13438325	NA	1	#E1E1E1	NOCLG
8	ENSGALP00000057760.1	13438329	NA	1	#D2AA2D	CLGL
8	ENSGALP00000063904.1	13455177	NA	1	#E1E1E1	NOCLG
8	ENSGALP00000063998.1	13457134	NA	1	#E1E1E1	NOCLG
8	ENSGALP00000060821.1	13457732	NA	1	#E1E1E1	NOCLG
8	ENSGALP00000049512.1	13463306	NA	1	#E1E1E1	NOCLG
8	ENSGALP00000008990.4	13463547	NA	1	#E1E1E1	NOCLG
8	ENSGALP00000009003.4	13555281	NA	1	#E1E1E1	NOCLG
8	ENSGALP00000009045.3	13570708	NA	1	#D2AA2D	CLGL
8	ENSGALP00000042256.2	13620637	NA	1	#E1E1E1	NOCLG
8	ENSGALP00000009099.5	13622554	NA	1	#D2AA2D	CLGL
8	ENSGALP00000056651.1	13637807	NA	1	#E1E1E1	NOCLG
8	ENSGALP00000009224.4	13683889	NA	1	#D2AA2D	CLGL
8	ENSGALP00000056169.2	13760435	NA	1	#D2AA2D	CLGL
8	ENSGALP00000009273.3	13782814	NA	1	#E1E1E1	NOCLG
8	ENSGALP00000062500.1	13782817	NA	1	#E1E1E1	NOCLG
8	ENSGALP00000060120.1	13782845	NA	1	#727E76	CLGF
8	ENSGALP00000048275.1	13789107	NA	1	#E1E1E1	NOCLG
8	ENSGALP00000009278.4	13794566	NA	1	#A65628	CLGM
8	ENSGALP00000009387.5	13890831	NA	1	#E1E1E1	NOCLG
8	ENSGALP00000009403.3	13951183	NA	1	#E1E1E1	NOCLG
8	ENSGALP00000045266.1	13952232	NA	1	#E1E1E1	NOCLG
8	ENSGALP00000045992.2	13975826	NA	1	#E1E1E1	NOCLG
8	ENSGALP00000064684.1	13976401	NA	1	#E1E1E1	NOCLG
8	ENSGALP00000009454.4	13985788	NA	1	#A65628	CLGM
8	ENSGALP00000009456.6	13988955	NA	1	#E1E1E1	NOCLG
8	ENSGALP00000009483.1	14013392	NA	1	#E1E1E1	NOCLG
8	ENSGALP00000062742.1	14013403	NA	1	#E1E1E1	NOCLG
8	ENSGALP00000061997.1	14027352	NA	1	#E1E1E1	NOCLG
8	ENSGALP00000047838.1	14027385	NA	1	#A65628	CLGM
8	ENSGALP00000056667.1	14027853	NA	1	#E1E1E1	NOCLG
8	ENSGALP00000009503.5	14067446	NA	1	#E1E1E1	NOCLG
8	ENSGALP00000057177.1	14082276	NA	1	#A65628	CLGM
8	ENSGALP00000050466.1	14082531	NA	1	#E1E1E1	NOCLG
8	ENSGALP00000064497.1	14082532	NA	1	#E1E1E1	NOCLG
8	ENSGALP00000054221.1	14082532	NA	1	#E1E1E1	NOCLG
8	ENSGALP00000053175.1	14082589	NA	1	#E1E1E1	NOCLG
8	ENSGALP00000048382.1	14090537	NA	1	#E1E1E1	NOCLG
8	ENSGALP00000046432.1	14090537	NA	1	#E1E1E1	NOCLG
8	ENSGALP00000055158.1	14090537	NA	1	#E1E1E1	NOCLG
8	ENSGALP00000009511.3	14096846	NA	1	#E1E1E1	NOCLG
8	ENSGALP00000050025.1	14096904	NA	1	#E1E1E1	NOCLG
8	ENSGALP00000058188.1	14172749	NA	1	#E1E1E1	NOCLG
8	ENSGALP00000060272.1	14182289	NA	1	#E1E1E1	NOCLG
8	ENSGALP00000062420.1	14182289	NA	1	#E1E1E1	NOCLG
8	ENSGALP00000055500.1	14182289	NA	1	#E1E1E1	NOCLG
8	ENSGALP00000009558.6	14215108	NA	1	#A65628	CLGM
8	ENSGALP00000009569.3	14249846	NA	1	#A65628	CLGM
8	ENSGALP00000055465.1	14249846	NA	1	#E1E1E1	NOCLG
8	ENSGALP00000038136.2	14267802	NA	1	#8D4C6A	CLGB
8	ENSGALP00000009598.5	14285091	NA	1	#E1E1E1	NOCLG
8	ENSGALP00000009676.4	14326726	NA	1	#D2AA2D	CLGL
8	ENSGALP00000009694.5	14345658	NA	1	#A65628	CLGM
8	ENSGALP00000043890.1	14391623	NA	1	#A65628	CLGM
8	ENSGALP00000032713.1	14391873	NA	1	#E1E1E1	NOCLG
8	ENSGALP00000009735.3	14544898	NA	1	#E41A1C	CLGA
8	ENSGALP00000009813.5	14585997	NA	1	#984EA3	CLGG
8	ENSGALP00000048644.1	14655889	NA	1	#E1E1E1	NOCLG
8	ENSGALP00000051342.1	14655900	NA	1	#E1E1E1	NOCLG
8	ENSGALP00000043606.1	14756058	NA	1	#E1E1E1	NOCLG
8	ENSGALP00000057131.1	14758450	NA	1	#A65628	CLGM
8	ENSGALP00000009853.4	15000124	NA	1	#E1E1E1	NOCLG
8	ENSGALP00000032704.1	15041379	NA	1	#E1E1E1	NOCLG
8	ENSGALP00000009947.5	15113398	NA	1	#E1E1E1	NOCLG
8	ENSGALP00000009943.2	15145067	NA	1	#E1E1E1	NOCLG
8	ENSGALP00000057275.1	15145588	NA	1	#E1E1E1	NOCLG
8	ENSGALP00000046339.1	15146179	NA	1	#E1E1E1	NOCLG
8	ENSGALP00000056970.1	15146179	NA	1	#E1E1E1	NOCLG
8	ENSGALP00000060599.1	15173264	NA	1	#A65628	CLGM
8	ENSGALP00000056333.1	15175034	NA	1	#E1E1E1	NOCLG
8	ENSGALP00000009970.4	15175034	NA	1	#E1E1E1	NOCLG
8	ENSGALP00000055642.1	15175034	NA	1	#E1E1E1	NOCLG
8	ENSGALP00000048224.1	15196033	NA	1	#A65628	CLGM
8	ENSGALP00000010001.4	15196095	NA	1	#E1E1E1	NOCLG
8	ENSGALP00000060224.1	15196149	NA	1	#E1E1E1	NOCLG
8	ENSGALP00000010073.7	15219523	NA	1	#E1E1E1	NOCLG
8	ENSGALP00000045284.1	15224820	NA	1	#A65628	CLGM
8	ENSGALP00000050718.1	15226053	NA	1	#E1E1E1	NOCLG
8	ENSGALP00000050257.1	15227046	NA	1	#E1E1E1	NOCLG
8	ENSGALP00000055396.1	15227046	NA	1	#E1E1E1	NOCLG
8	ENSGALP00000032692.3	15787883	NA	1	#E1E1E1	NOCLG
8	ENSGALP00000042738.1	15897943	NA	1	#A65628	CLGM
8	ENSGALP00000010105.4	15967856	NA	1	#A65628	CLGM
8	ENSGALP00000051633.1	15969027	NA	1	#E1E1E1	NOCLG
8	ENSGALP00000007174.2	15997170	NA	1	#E1E1E1	NOCLG
8	ENSGALP00000064064.1	15997172	NA	1	#E1E1E1	NOCLG
8	ENSGALP00000054860.1	15997172	NA	1	#E1E1E1	NOCLG
8	ENSGALP00000055603.1	15997172	NA	1	#E1E1E1	NOCLG
8	ENSGALP00000047220.1	15997172	NA	1	#E1E1E1	NOCLG
8	ENSGALP00000010208.4	16020120	NA	1	#E1E1E1	NOCLG
8	ENSGALP00000038046.3	16057748	NA	1	#E1E1E1	NOCLG
8	ENSGALP00000055453.1	16061304	NA	1	#E1E1E1	NOCLG
8	ENSGALP00000051863.1	16115830	NA	1	#E1E1E1	NOCLG
8	ENSGALP00000011096.5	16125706	NA	1	#E1E1E1	NOCLG
8	ENSGALP00000032675.2	16222861	NA	1	#A65628	CLGM
8	ENSGALP00000014090.4	16258746	NA	1	#A65628	CLGM
8	ENSGALP00000014092.3	16296875	NA	1	#E1E1E1	NOCLG
8	ENSGALP00000041735.1	16349746	NA	1	#E1E1E1	NOCLG
8	ENSGALP00000014100.5	16358348	NA	1	#E1E1E1	NOCLG
8	ENSGALP00000063470.1	16358385	NA	1	#A65628	CLGM
8	ENSGALP00000059609.1	16358390	NA	1	#E1E1E1	NOCLG
8	ENSGALP00000063594.1	16358516	NA	1	#E1E1E1	NOCLG
8	ENSGALP00000048352.1	16377601	NA	1	#E1E1E1	NOCLG
8	ENSGALP00000014139.4	16413009	NA	1	#D2AA2D	CLGL
8	ENSGALP00000014155.4	16436853	NA	1	#E1E1E1	NOCLG
8	ENSGALP00000048373.1	16453750	NA	1	#D2AA2D	CLGL
8	ENSGALP00000014175.4	16453750	NA	1	#E1E1E1	NOCLG
8	ENSGALP00000014197.4	16484642	NA	1	#E1E1E1	NOCLG
8	ENSGALP00000014239.4	16515736	NA	1	#377EB8	CLGC
8	ENSGALP00000056797.1	16539918	NA	1	#E1E1E1	NOCLG
8	ENSGALP00000002888.2	16539948	NA	1	#E1E1E1	NOCLG
8	ENSGALP00000048566.1	16539948	NA	1	#E1E1E1	NOCLG
8	ENSGALP00000049587.1	16589822	NA	1	#E1E1E1	NOCLG
8	ENSGALP00000014261.5	16611056	NA	1	#8D4C6A	CLGB
8	ENSGALP00000014266.4	16618438	NA	1	#E1E1E1	NOCLG
8	ENSGALP00000042625.1	16636879	NA	1	#E1E1E1	NOCLG
8	ENSGALP00000014284.4	16640613	NA	1	#D2AA2D	CLGL
8	ENSGALP00000063056.1	16640613	NA	1	#E1E1E1	NOCLG
8	ENSGALP00000059616.1	16640615	NA	1	#E1E1E1	NOCLG
8	ENSGALP00000014314.3	16666749	NA	1	#E1E1E1	NOCLG
8	ENSGALP00000014338.5	16677139	NA	1	#A65628	CLGM
8	ENSGALP00000014340.2	16688195	NA	1	#E1E1E1	NOCLG
8	ENSGALP00000058979.1	16688204	NA	1	#E1E1E1	NOCLG
8	ENSGALP00000041979.2	16711494	NA	1	#D2AA2D	CLGL
8	ENSGALP00000053824.1	16711494	NA	1	#E1E1E1	NOCLG
8	ENSGALP00000044534.1	16711737	NA	1	#E1E1E1	NOCLG
8	ENSGALP00000048315.1	16711737	NA	1	#E1E1E1	NOCLG
8	ENSGALP00000046173.1	16711737	NA	1	#E1E1E1	NOCLG
8	ENSGALP00000044863.1	16809243	NA	1	#D2AA2D	CLGL
8	ENSGALP00000014365.5	16809243	NA	1	#E1E1E1	NOCLG
8	ENSGALP00000048233.1	17407355	NA	1	#E1E1E1	NOCLG
8	ENSGALP00000052758.1	17407355	NA	1	#E1E1E1	NOCLG
8	ENSGALP00000050077.1	17456472	NA	1	#E1E1E1	NOCLG
8	ENSGALP00000050957.1	17459522	NA	1	#E1E1E1	NOCLG
8	ENSGALP00000054811.1	17459522	NA	1	#E1E1E1	NOCLG
8	ENSGALP00000055264.1	17459522	NA	1	#E1E1E1	NOCLG
8	ENSGALP00000052917.1	17459522	NA	1	#A65628	CLGM
8	ENSGALP00000056097.1	17460959	NA	1	#E1E1E1	NOCLG
8	ENSGALP00000048700.1	17463296	NA	1	#E1E1E1	NOCLG
8	ENSGALP00000047613.1	18389085	NA	1	#E1E1E1	NOCLG
8	ENSGALP00000014437.4	18585613	NA	1	#E1E1E1	NOCLG
8	ENSGALP00000044130.1	18694448	NA	1	#E1E1E1	NOCLG
8	ENSGALP00000049439.1	18694462	NA	1	#E1E1E1	NOCLG
8	ENSGALP00000014458.3	18795462	NA	1	#E1E1E1	NOCLG
8	ENSGALP00000061321.1	18795463	NA	1	#E1E1E1	NOCLG
8	ENSGALP00000053141.1	18845339	NA	1	#E1E1E1	NOCLG
8	ENSGALP00000014459.4	18894852	NA	1	#D2AA2D	CLGL
8	ENSGALP00000014481.3	18925868	NA	1	#E1E1E1	NOCLG
8	ENSGALP00000014509.5	18948064	NA	1	#E1E1E1	NOCLG
8	ENSGALP00000046239.1	18948735	NA	1	#E1E1E1	NOCLG
8	ENSGALP00000046868.1	18948788	NA	1	#E1E1E1	NOCLG
8	ENSGALP00000061778.1	18955932	NA	1	#E1E1E1	NOCLG
8	ENSGALP00000059036.1	18957355	NA	1	#A65628	CLGM
8	ENSGALP00000053035.1	18971362	NA	1	#E1E1E1	NOCLG
8	ENSGALP00000049217.1	18974849	NA	1	#E1E1E1	NOCLG
8	ENSGALP00000014529.6	18974849	NA	1	#E1E1E1	NOCLG
8	ENSGALP00000014540.3	19002933	NA	1	#A65628	CLGM
8	ENSGALP00000014582.5	19041884	NA	1	#A65628	CLGM
8	ENSGALP00000046357.1	19041884	NA	1	#E1E1E1	NOCLG
8	ENSGALP00000049423.1	19043965	NA	1	#E1E1E1	NOCLG
8	ENSGALP00000014603.4	19104386	NA	1	#A65628	CLGM
8	ENSGALP00000053199.1	19202548	NA	1	#E1E1E1	NOCLG
8	ENSGALP00000014651.3	19239875	NA	1	#A65628	CLGM
8	ENSGALP00000014663.4	19311550	NA	1	#E1E1E1	NOCLG
8	ENSGALP00000051870.1	19442840	NA	1	#E1E1E1	NOCLG
8	ENSGALP00000055681.1	19442840	NA	1	#E1E1E1	NOCLG
8	ENSGALP00000014672.4	19442840	NA	1	#E1E1E1	NOCLG
8	ENSGALP00000064544.1	19675023	NA	1	#E1E1E1	NOCLG
8	ENSGALP00000014682.5	19675517	NA	1	#D2AA2D	CLGL
8	ENSGALP00000048893.1	19683035	NA	1	#E1E1E1	NOCLG
8	ENSGALP00000032581.3	19683035	NA	1	#D2AA2D	CLGL
8	ENSGALP00000014708.5	19685083	NA	1	#D2AA2D	CLGL
8	ENSGALP00000016085.5	19691444	NA	1	#D2AA2D	CLGL
8	ENSGALP00000049136.1	19718395	NA	1	#E1E1E1	NOCLG
8	ENSGALP00000016165.4	19730043	NA	1	#E1E1E1	NOCLG
8	ENSGALP00000037816.2	19742564	NA	1	#E1E1E1	NOCLG
8	ENSGALP00000016189.2	19746944	NA	1	#D2AA2D	CLGL
8	ENSGALP00000059805.1	19747255	NA	1	#E1E1E1	NOCLG
8	ENSGALP00000016212.4	19754876	NA	1	#377EB8	CLGC
8	ENSGALP00000051858.1	19754884	NA	1	#E1E1E1	NOCLG
8	ENSGALP00000016218.4	19776993	NA	1	#377EB8	CLGC
8	ENSGALP00000040649.2	19787107	NA	1	#E1E1E1	NOCLG
8	ENSGALP00000048969.1	19841597	NA	1	#E41A1C	CLGA
8	ENSGALP00000057545.1	19988821	NA	1	#E1E1E1	NOCLG
8	ENSGALP00000047018.1	19988821	NA	1	#D2AA2D	CLGL
8	ENSGALP00000044728.1	20004763	NA	1	#E1E1E1	NOCLG
8	ENSGALP00000056226.1	20004763	NA	1	#E1E1E1	NOCLG
8	ENSGALP00000016318.5	20004840	NA	1	#E1E1E1	NOCLG
8	ENSGALP00000046831.1	20004840	NA	1	#E1E1E1	NOCLG
8	ENSGALP00000056031.1	20225650	NA	1	#E1E1E1	NOCLG
8	ENSGALP00000016357.5	20229800	NA	1	#D2AA2D	CLGL
8	ENSGALP00000050684.1	20256269	NA	1	#E1E1E1	NOCLG
8	ENSGALP00000043810.1	20256269	NA	1	#E1E1E1	NOCLG
8	ENSGALP00000054487.1	20256330	NA	1	#E1E1E1	NOCLG
8	ENSGALP00000055037.1	20256590	NA	1	#E1E1E1	NOCLG
8	ENSGALP00000037753.3	20256590	NA	1	#E1E1E1	NOCLG
8	ENSGALP00000056979.1	20283189	NA	1	#E1E1E1	NOCLG
8	ENSGALP00000060758.1	20401976	NA	1	#E1E1E1	NOCLG
8	ENSGALP00000057848.1	20406992	NA	1	#E1E1E1	NOCLG
8	ENSGALP00000051592.1	20408737	NA	1	#D2AA2D	CLGL
8	ENSGALP00000050448.1	20408737	NA	1	#E1E1E1	NOCLG
8	ENSGALP00000016380.6	20408799	NA	1	#E1E1E1	NOCLG
8	ENSGALP00000016389.1	20432996	NA	1	#D2AA2D	CLGL
8	ENSGALP00000062531.1	20435484	NA	1	#E1E1E1	NOCLG
8	ENSGALP00000016395.5	20435633	NA	1	#999999	CLGQ
8	ENSGALP00000016399.4	20442611	NA	1	#E1E1E1	NOCLG
8	ENSGALP00000055864.1	20446062	NA	1	#E1E1E1	NOCLG
8	ENSGALP00000056987.1	20450923	NA	1	#E1E1E1	NOCLG
8	ENSGALP00000037723.3	20452229	NA	1	#4DAF4A	CLGE
8	ENSGALP00000032535.4	20486389	NA	1	#E1E1E1	NOCLG
8	ENSGALP00000061931.1	20492217	NA	1	#E1E1E1	NOCLG
8	ENSGALP00000016413.6	20493128	NA	1	#D2AA2D	CLGL
8	ENSGALP00000016416.6	20524764	NA	1	#E1E1E1	NOCLG
8	ENSGALP00000032530.3	20642069	NA	1	#D2AA2D	CLGL
8	ENSGALP00000032528.2	20749580	NA	1	#E1E1E1	NOCLG
8	ENSGALP00000016422.5	20802830	NA	1	#E1E1E1	NOCLG
8	ENSGALP00000060804.1	20802837	NA	1	#E1E1E1	NOCLG
8	ENSGALP00000061819.1	20802837	NA	1	#E1E1E1	NOCLG
8	ENSGALP00000032526.4	20807974	NA	1	#D2AA2D	CLGL
8	ENSGALP00000016443.5	20815604	NA	1	#E1E1E1	NOCLG
8	ENSGALP00000057852.1	20816036	NA	1	#D2AA2D	CLGL
8	ENSGALP00000056100.1	20837594	NA	1	#E1E1E1	NOCLG
8	ENSGALP00000016447.5	20837594	NA	1	#E1E1E1	NOCLG
8	ENSGALP00000063863.1	20838790	NA	1	#FFBF19	CLGJ
8	ENSGALP00000061999.1	20840991	NA	1	#E1E1E1	NOCLG
8	ENSGALP00000051518.1	20844355	NA	1	#E1E1E1	NOCLG
8	ENSGALP00000048281.1	20844610	NA	1	#E1E1E1	NOCLG
8	ENSGALP00000047781.1	20853400	NA	1	#CE6B73	CLGN
8	ENSGALP00000016453.4	20853400	NA	1	#E1E1E1	NOCLG
8	ENSGALP00000059322.1	20860262	NA	1	#E1E1E1	NOCLG
8	ENSGALP00000051171.2	20861919	NA	1	#D2AA2D	CLGL
8	ENSGALP00000048010.1	20869028	NA	1	#D2AA2D	CLGL
8	ENSGALP00000046301.1	20869028	NA	1	#E1E1E1	NOCLG
8	ENSGALP00000016460.4	20869028	NA	1	#E1E1E1	NOCLG
8	ENSGALP00000059491.1	20893514	NA	1	#E1E1E1	NOCLG
8	ENSGALP00000016469.5	20893514	NA	1	#E1E1E1	NOCLG
8	ENSGALP00000049094.1	20902377	NA	1	#999999	CLGQ
8	ENSGALP00000016567.4	20988109	NA	1	#E1E1E1	NOCLG
8	ENSGALP00000061551.1	20997571	NA	1	#D2AA2D	CLGL
8	ENSGALP00000016591.3	20997700	NA	1	#E1E1E1	NOCLG
8	ENSGALP00000016593.5	21007876	NA	1	#E1E1E1	NOCLG
8	ENSGALP00000057550.1	21009311	NA	1	#D2AA2D	CLGL
8	ENSGALP00000056632.1	21009436	NA	1	#E1E1E1	NOCLG
8	ENSGALP00000016598.4	21014535	NA	1	#E1E1E1	NOCLG
8	ENSGALP00000048018.1	21098127	NA	1	#E1E1E1	NOCLG
8	ENSGALP00000037663.3	21101067	NA	1	#FF7F00	CLGI
8	ENSGALP00000055974.1	21101144	NA	1	#E1E1E1	NOCLG
8	ENSGALP00000059297.1	21103630	NA	1	#E1E1E1	NOCLG
8	ENSGALP00000046882.1	21103630	NA	1	#E1E1E1	NOCLG
8	ENSGALP00000016605.6	21103639	NA	1	#D2AA2D	CLGL
8	ENSGALP00000063207.1	21108200	NA	1	#D2AA2D	CLGL
8	ENSGALP00000016608.4	21108206	NA	1	#E1E1E1	NOCLG
8	ENSGALP00000061397.1	21108217	NA	1	#E1E1E1	NOCLG
8	ENSGALP00000062646.1	21108538	NA	1	#E1E1E1	NOCLG
8	ENSGALP00000055003.1	21118192	NA	1	#D2AA2D	CLGL
8	ENSGALP00000016611.5	21118192	NA	1	#E1E1E1	NOCLG
8	ENSGALP00000016616.1	21207906	NA	1	#D2AA2D	CLGL
8	ENSGALP00000016629.3	21219080	NA	1	#D2AA2D	CLGL
8	ENSGALP00000060290.1	21219086	NA	1	#E1E1E1	NOCLG
8	ENSGALP00000048502.1	21219090	NA	1	#FF7F00	CLGI
8	ENSGALP00000063538.1	21226727	NA	1	#E1E1E1	NOCLG
8	ENSGALP00000016630.3	21226727	NA	1	#E1E1E1	NOCLG
8	ENSGALP00000060991.1	21229491	NA	1	#E1E1E1	NOCLG
8	ENSGALP00000061741.1	21230530	NA	1	#E1E1E1	NOCLG
8	ENSGALP00000060735.1	21230530	NA	1	#E1E1E1	NOCLG
8	ENSGALP00000046856.1	21235308	NA	1	#E1E1E1	NOCLG
8	ENSGALP00000058896.1	21239768	NA	1	#E1E1E1	NOCLG
8	ENSGALP00000016660.5	21246012	NA	1	#E1E1E1	NOCLG
8	ENSGALP00000052200.2	21246781	NA	1	#D2AA2D	CLGL
8	ENSGALP00000062063.1	21256994	NA	1	#E1E1E1	NOCLG
8	ENSGALP00000016692.5	21260097	NA	1	#E1E1E1	NOCLG
8	ENSGALP00000058865.1	21260590	NA	1	#E1E1E1	NOCLG
8	ENSGALP00000016698.4	21292764	NA	1	#E41A1C	CLGA
8	ENSGALP00000053627.1	21296411	NA	1	#E1E1E1	NOCLG
8	ENSGALP00000062096.1	21296411	NA	1	#E1E1E1	NOCLG
8	ENSGALP00000016720.4	21297966	NA	1	#C88DAC	CLGP
8	ENSGALP00000037592.1	21313115	NA	1	#FFBF19	CLGJ
8	ENSGALP00000049144.1	21323722	NA	1	#D2AA2D	CLGL
8	ENSGALP00000016769.5	21331426	NA	1	#E1E1E1	NOCLG
8	ENSGALP00000058091.1	21331426	NA	1	#E1E1E1	NOCLG
8	ENSGALP00000051059.1	21345296	NA	1	#E1E1E1	NOCLG
8	ENSGALP00000058464.1	21372982	NA	1	#E1E1E1	NOCLG
8	ENSGALP00000051746.1	21406701	NA	1	#E1E1E1	NOCLG
8	ENSGALP00000049222.1	21422705	NA	1	#E1E1E1	NOCLG
8	ENSGALP00000023820.4	21504570	NA	1	#D2AA2D	CLGL
8	ENSGALP00000016821.4	21558802	NA	1	#D2AA2D	CLGL
8	ENSGALP00000061030.1	21558918	NA	1	#E1E1E1	NOCLG
8	ENSGALP00000048138.1	21569702	NA	1	#E1E1E1	NOCLG
8	ENSGALP00000016835.4	21569702	NA	1	#E1E1E1	NOCLG
8	ENSGALP00000057333.2	21582165	NA	1	#E1E1E1	NOCLG
8	ENSGALP00000054255.1	21589953	NA	1	#E1E1E1	NOCLG
8	ENSGALP00000037559.3	21640975	NA	1	#D2AA2D	CLGL
8	ENSGALP00000016847.4	21660231	NA	1	#E1E1E1	NOCLG
8	ENSGALP00000028012.4	21669092	NA	1	#D2AA2D	CLGL
8	ENSGALP00000061826.1	21671551	NA	1	#E1E1E1	NOCLG
8	ENSGALP00000058973.1	21671552	NA	1	#E41A1C	CLGA
8	ENSGALP00000016849.4	21671554	NA	1	#E1E1E1	NOCLG
8	ENSGALP00000064127.1	21671558	NA	1	#E1E1E1	NOCLG
8	ENSGALP00000051374.1	21676119	NA	1	#E1E1E1	NOCLG
8	ENSGALP00000047843.1	21676119	NA	1	#E1E1E1	NOCLG
8	ENSGALP00000016939.6	21687576	NA	1	#E1E1E1	NOCLG
8	ENSGALP00000016970.3	21699927	NA	1	#E1E1E1	NOCLG
8	ENSGALP00000058934.1	21699927	NA	1	#E1E1E1	NOCLG
8	ENSGALP00000060654.1	21699957	NA	1	#E1E1E1	NOCLG
8	ENSGALP00000032474.3	21735397	NA	1	#999999	CLGQ
8	ENSGALP00000053478.1	21844328	NA	1	#E1E1E1	NOCLG
8	ENSGALP00000016979.5	21871550	NA	1	#E1E1E1	NOCLG
8	ENSGALP00000043549.1	21871550	NA	1	#999999	CLGQ
8	ENSGALP00000063444.1	21899735	NA	1	#E41A1C	CLGA
8	ENSGALP00000041658.3	21900558	NA	1	#E1E1E1	NOCLG
8	ENSGALP00000016986.4	21915975	NA	1	#D2AA2D	CLGL
8	ENSGALP00000016989.5	21927175	NA	1	#E1E1E1	NOCLG
8	ENSGALP00000017031.4	21941123	NA	1	#E1E1E1	NOCLG
8	ENSGALP00000017026.4	21954420	NA	1	#E1E1E1	NOCLG
8	ENSGALP00000017037.2	21965205	NA	1	#E1E1E1	NOCLG
8	ENSGALP00000057207.1	21980018	NA	1	#E1E1E1	NOCLG
8	ENSGALP00000041680.2	21980843	NA	1	#E1E1E1	NOCLG
8	ENSGALP00000017044.5	21991222	NA	1	#D2AA2D	CLGL
8	ENSGALP00000017049.2	22009350	NA	1	#D2AA2D	CLGL
8	ENSGALP00000041809.3	22043498	NA	1	#E1E1E1	NOCLG
8	ENSGALP00000040618.1	22275804	NA	1	#E1E1E1	NOCLG
8	ENSGALP00000056563.1	22285695	NA	1	#E1E1E1	NOCLG
8	ENSGALP00000017070.5	22688088	NA	1	#E1E1E1	NOCLG
8	ENSGALP00000052084.1	22704214	NA	1	#D2AA2D	CLGL
8	ENSGALP00000060308.1	22717716	NA	1	#E1E1E1	NOCLG
8	ENSGALP00000037507.3	22718413	NA	1	#E1E1E1	NOCLG
8	ENSGALP00000055536.1	22774073	NA	1	#D2AA2D	CLGL
8	ENSGALP00000052863.1	22854570	NA	1	#E1E1E1	NOCLG
8	ENSGALP00000017090.4	23084517	NA	1	#E1E1E1	NOCLG
8	ENSGALP00000050695.1	23098689	NA	1	#E1E1E1	NOCLG
8	ENSGALP00000025429.5	23628029	NA	1	#E1E1E1	NOCLG
8	ENSGALP00000047198.1	23641319	NA	1	#E1E1E1	NOCLG
8	ENSGALP00000057286.1	23641682	NA	1	#D2AA2D	CLGL
8	ENSGALP00000049615.1	23643726	NA	1	#E1E1E1	NOCLG
8	ENSGALP00000063829.1	23643726	NA	1	#E1E1E1	NOCLG
8	ENSGALP00000017127.1	23644345	NA	1	#E1E1E1	NOCLG
8	ENSGALP00000048266.1	23865823	NA	1	#D2AA2D	CLGL
8	ENSGALP00000017131.5	23881402	NA	1	#D2AA2D	CLGL
8	ENSGALP00000045346.1	23882624	NA	1	#E1E1E1	NOCLG
8	ENSGALP00000017133.6	24025736	NA	1	#E1E1E1	NOCLG
8	ENSGALP00000017135.2	24060434	NA	1	#D2AA2D	CLGL
8	ENSGALP00000017136.6	24094980	NA	1	#D2AA2D	CLGL
8	ENSGALP00000017141.3	24138119	NA	1	#E1E1E1	NOCLG
8	ENSGALP00000046919.1	24139885	NA	1	#E1E1E1	NOCLG
8	ENSGALP00000053354.1	24140021	NA	1	#F781BF	CLGO
8	ENSGALP00000017157.6	24197968	NA	1	#D2AA2D	CLGL
8	ENSGALP00000061431.1	24198220	NA	1	#E1E1E1	NOCLG
8	ENSGALP00000061100.1	24251598	NA	1	#D2AA2D	CLGL
8	ENSGALP00000017172.4	24252004	NA	1	#E1E1E1	NOCLG
8	ENSGALP00000052972.1	24252023	NA	1	#E1E1E1	NOCLG
8	ENSGALP00000017177.5	24275906	NA	1	#E1E1E1	NOCLG
8	ENSGALP00000017179.4	24329211	NA	1	#E1E1E1	NOCLG
8	ENSGALP00000060284.1	24329215	NA	1	#D2AA2D	CLGL
8	ENSGALP00000062942.1	24329215	NA	1	#E1E1E1	NOCLG
8	ENSGALP00000017180.3	24338651	NA	1	#D2AA2D	CLGL
8	ENSGALP00000017249.4	24380918	NA	1	#D2AA2D	CLGL
8	ENSGALP00000017256.4	24425612	NA	1	#FFBF19	CLGJ
8	ENSGALP00000017266.3	24455444	NA	1	#D2AA2D	CLGL
8	ENSGALP00000017275.5	24470064	NA	1	#D2AA2D	CLGL
8	ENSGALP00000017271.3	24470877	NA	1	#D2AA2D	CLGL
8	ENSGALP00000061886.1	24470911	NA	1	#E1E1E1	NOCLG
8	ENSGALP00000017282.3	24523380	NA	1	#E1E1E1	NOCLG
8	ENSGALP00000050312.1	24523427	NA	1	#E1E1E1	NOCLG
8	ENSGALP00000059626.1	24523478	NA	1	#F781BF	CLGO
8	ENSGALP00000044265.1	24523497	NA	1	#E1E1E1	NOCLG
8	ENSGALP00000062242.1	24563345	NA	1	#E1E1E1	NOCLG
8	ENSGALP00000052071.1	24582578	NA	1	#E1E1E1	NOCLG
8	ENSGALP00000056163.1	24582578	NA	1	#E1E1E1	NOCLG
8	ENSGALP00000054923.1	24582578	NA	1	#E1E1E1	NOCLG
8	ENSGALP00000060615.1	24582583	NA	1	#E1E1E1	NOCLG
8	ENSGALP00000062018.1	24582583	NA	1	#D2AA2D	CLGL
8	ENSGALP00000017295.5	24589366	NA	1	#D2AA2D	CLGL
8	ENSGALP00000017301.5	24607704	NA	1	#E1E1E1	NOCLG
8	ENSGALP00000017306.3	24613255	NA	1	#D2AA2D	CLGL
8	ENSGALP00000061303.1	24619472	NA	1	#E1E1E1	NOCLG
8	ENSGALP00000017309.4	24634400	NA	1	#E1E1E1	NOCLG
8	ENSGALP00000017343.2	24667412	NA	1	#E1E1E1	NOCLG
8	ENSGALP00000047896.1	24667412	NA	1	#E1E1E1	NOCLG
8	ENSGALP00000050797.1	24668674	NA	1	#E1E1E1	NOCLG
8	ENSGALP00000037404.2	24711436	NA	1	#8D4C6A	CLGB
8	ENSGALP00000063373.1	24711438	NA	1	#E1E1E1	NOCLG
8	ENSGALP00000049863.1	24711453	NA	1	#E1E1E1	NOCLG
8	ENSGALP00000059940.1	24720213	NA	1	#E1E1E1	NOCLG
8	ENSGALP00000042691.1	24720217	NA	1	#E1E1E1	NOCLG
8	ENSGALP00000017367.2	24728295	NA	1	#D2AA2D	CLGL
8	ENSGALP00000061989.1	24728295	NA	1	#E1E1E1	NOCLG
8	ENSGALP00000061034.1	24728670	NA	1	#E1E1E1	NOCLG
8	ENSGALP00000062338.1	24729758	NA	1	#E1E1E1	NOCLG
8	ENSGALP00000017370.3	24742974	NA	1	#E1E1E1	NOCLG
8	ENSGALP00000042279.1	24948379	NA	1	#E1E1E1	NOCLG
8	ENSGALP00000037384.3	24983593	NA	1	#E1E1E1	NOCLG
8	ENSGALP00000063764.1	25163562	NA	1	#E1E1E1	NOCLG
8	ENSGALP00000062003.1	25163562	NA	1	#984EA3	CLGG
8	ENSGALP00000059264.1	25163639	NA	1	#E1E1E1	NOCLG
8	ENSGALP00000049802.1	25163757	NA	1	#E1E1E1	NOCLG
8	ENSGALP00000053930.1	25163757	NA	1	#E1E1E1	NOCLG
8	ENSGALP00000051357.1	25163757	NA	1	#E1E1E1	NOCLG
8	ENSGALP00000053215.1	25179114	NA	1	#D2AA2D	CLGL
8	ENSGALP00000044674.1	25179116	NA	1	#E1E1E1	NOCLG
8	ENSGALP00000017456.5	25179117	NA	1	#E1E1E1	NOCLG
8	ENSGALP00000060849.1	25179117	NA	1	#E1E1E1	NOCLG
8	ENSGALP00000064616.1	25179117	NA	1	#E1E1E1	NOCLG
8	ENSGALP00000017451.4	25184326	NA	1	#E1E1E1	NOCLG
8	ENSGALP00000052518.1	25189263	NA	1	#E1E1E1	NOCLG
8	ENSGALP00000017459.3	25193186	NA	1	#D2AA2D	CLGL
8	ENSGALP00000032390.2	25201224	NA	1	#E1E1E1	NOCLG
8	ENSGALP00000044651.1	25206376	NA	1	#D2AA2D	CLGL
8	ENSGALP00000017463.1	25207776	NA	1	#E1E1E1	NOCLG
8	ENSGALP00000048158.1	25215563	NA	1	#D2AA2D	CLGL
8	ENSGALP00000017466.3	25216137	NA	1	#E1E1E1	NOCLG
8	ENSGALP00000017469.5	25223275	NA	1	#E1E1E1	NOCLG
8	ENSGALP00000052818.1	25232212	NA	1	#E1E1E1	NOCLG
8	ENSGALP00000060434.1	25232212	NA	1	#E1E1E1	NOCLG
8	ENSGALP00000051855.1	25232212	NA	1	#E1E1E1	NOCLG
8	ENSGALP00000062885.1	25232236	NA	1	#E1E1E1	NOCLG
8	ENSGALP00000047219.1	25232236	NA	1	#E1E1E1	NOCLG
8	ENSGALP00000055009.1	25232236	NA	1	#E1E1E1	NOCLG
8	ENSGALP00000063684.1	25232236	NA	1	#E1E1E1	NOCLG
8	ENSGALP00000044097.1	25232236	NA	1	#E1E1E1	NOCLG
8	ENSGALP00000043639.1	25232236	NA	1	#E1E1E1	NOCLG
8	ENSGALP00000017475.5	25232237	NA	1	#E1E1E1	NOCLG
8	ENSGALP00000061066.1	25232237	NA	1	#D2AA2D	CLGL
8	ENSGALP00000037366.3	25241521	NA	1	#984EA3	CLGG
8	ENSGALP00000053043.1	25250767	NA	1	#E1E1E1	NOCLG
8	ENSGALP00000063682.1	25250770	NA	1	#E1E1E1	NOCLG
8	ENSGALP00000053341.1	25250773	NA	1	#E1E1E1	NOCLG
8	ENSGALP00000017502.5	25250878	NA	1	#E1E1E1	NOCLG
8	ENSGALP00000062405.1	25250882	NA	1	#D2AA2D	CLGL
8	ENSGALP00000057581.1	25251212	NA	1	#E1E1E1	NOCLG
8	ENSGALP00000053908.1	25251212	NA	1	#E1E1E1	NOCLG
8	ENSGALP00000055124.1	25273575	NA	1	#E1E1E1	NOCLG
8	ENSGALP00000017519.4	25308308	NA	1	#E1E1E1	NOCLG
8	ENSGALP00000050424.1	25308805	NA	1	#E1E1E1	NOCLG
8	ENSGALP00000017526.5	25325760	NA	1	#E1E1E1	NOCLG
8	ENSGALP00000017539.4	25334710	NA	1	#D2AA2D	CLGL
8	ENSGALP00000017542.5	25348716	NA	1	#E1E1E1	NOCLG
8	ENSGALP00000060941.1	25354681	NA	1	#E1E1E1	NOCLG
8	ENSGALP00000049354.1	25365620	NA	1	#D2AA2D	CLGL
8	ENSGALP00000017547.5	25365620	NA	1	#E1E1E1	NOCLG
8	ENSGALP00000017568.4	25774675	NA	1	#8D4C6A	CLGB
8	ENSGALP00000017580.4	25836881	NA	1	#D2AA2D	CLGL
8	ENSGALP00000062775.1	25861605	NA	1	#E1E1E1	NOCLG
8	ENSGALP00000017612.4	25885358	NA	1	#E1E1E1	NOCLG
8	ENSGALP00000017617.4	25905426	NA	1	#E1E1E1	NOCLG
8	ENSGALP00000032354.1	25927812	NA	1	#E1E1E1	NOCLG
8	ENSGALP00000046153.1	25937743	NA	1	#E1E1E1	NOCLG
8	ENSGALP00000052493.1	25937743	NA	1	#E1E1E1	NOCLG
8	ENSGALP00000017638.4	26387087	NA	1	#E1E1E1	NOCLG
8	ENSGALP00000064333.1	26387090	NA	1	#D2AA2D	CLGL
8	ENSGALP00000017645.5	26410172	NA	1	#E1E1E1	NOCLG
8	ENSGALP00000037248.1	26417387	NA	1	#D2AA2D	CLGL
8	ENSGALP00000047127.1	26429535	NA	1	#E1E1E1	NOCLG
8	ENSGALP00000054882.1	26430953	NA	1	#E1E1E1	NOCLG
8	ENSGALP00000037247.2	26451075	NA	1	#D2AA2D	CLGL
8	ENSGALP00000017662.4	26517700	NA	1	#E1E1E1	NOCLG
8	ENSGALP00000054864.1	26590165	NA	1	#E1E1E1	NOCLG
8	ENSGALP00000046127.1	26590632	NA	1	#E1E1E1	NOCLG
8	ENSGALP00000044057.1	26600682	NA	1	#E1E1E1	NOCLG
8	ENSGALP00000056110.1	26600682	NA	1	#E1E1E1	NOCLG
8	ENSGALP00000054552.1	26603623	NA	1	#E1E1E1	NOCLG
8	ENSGALP00000057253.1	26647599	NA	1	#D2AA2D	CLGL
8	ENSGALP00000064030.1	26677934	NA	1	#E1E1E1	NOCLG
8	ENSGALP00000057515.1	26711361	NA	1	#D2AA2D	CLGL
8	ENSGALP00000017678.3	26728370	NA	1	#D2AA2D	CLGL
8	ENSGALP00000058890.1	26758266	NA	1	#E1E1E1	NOCLG
8	ENSGALP00000062938.1	26763424	NA	1	#E1E1E1	NOCLG
8	ENSGALP00000051276.2	26763432	NA	1	#E1E1E1	NOCLG
8	ENSGALP00000017725.5	26763894	NA	1	#E1E1E1	NOCLG
8	ENSGALP00000047586.1	26763894	NA	1	#E1E1E1	NOCLG
8	ENSGALP00000057954.1	26764740	NA	1	#E1E1E1	NOCLG
8	ENSGALP00000061401.1	26769704	NA	1	#E1E1E1	NOCLG
8	ENSGALP00000059755.1	26769713	NA	1	#E1E1E1	NOCLG
8	ENSGALP00000017732.5	26770187	NA	1	#E1E1E1	NOCLG
8	ENSGALP00000058560.1	26778694	NA	1	#E1E1E1	NOCLG
8	ENSGALP00000060606.1	26778694	NA	1	#E1E1E1	NOCLG
8	ENSGALP00000058461.1	26778864	NA	1	#E1E1E1	NOCLG
8	ENSGALP00000056749.1	26778864	NA	1	#E1E1E1	NOCLG
8	ENSGALP00000052465.1	26787290	NA	1	#E1E1E1	NOCLG
8	ENSGALP00000018598.4	26796821	NA	1	#E1E1E1	NOCLG
8	ENSGALP00000034684.3	26873942	NA	1	#E1E1E1	NOCLG
8	ENSGALP00000037223.2	27133821	NA	1	#D2AA2D	CLGL
8	ENSGALP00000061062.1	27134049	NA	1	#E1E1E1	NOCLG
8	ENSGALP00000061058.1	27134068	NA	1	#E1E1E1	NOCLG
8	ENSGALP00000064548.1	27134099	NA	1	#E1E1E1	NOCLG
8	ENSGALP00000017752.5	27134130	NA	1	#E1E1E1	NOCLG
8	ENSGALP00000059339.1	27138782	NA	1	#E1E1E1	NOCLG
8	ENSGALP00000064438.1	27138789	NA	1	#E1E1E1	NOCLG
8	ENSGALP00000032325.3	27391830	NA	1	#D2AA2D	CLGL
8	ENSGALP00000045994.1	27404833	NA	1	#CE6B73	CLGN
8	ENSGALP00000017768.5	27410678	NA	1	#E1E1E1	NOCLG
8	ENSGALP00000048000.1	27476035	NA	1	#E1E1E1	NOCLG
8	ENSGALP00000054801.1	27476035	NA	1	#E1E1E1	NOCLG
8	ENSGALP00000017807.4	27554766	NA	1	#E1E1E1	NOCLG
8	ENSGALP00000062715.1	27573798	NA	1	#E1E1E1	NOCLG
8	ENSGALP00000045768.1	27576542	NA	1	#E1E1E1	NOCLG
8	ENSGALP00000017812.4	27576821	NA	1	#E1E1E1	NOCLG
8	ENSGALP00000017831.5	27589493	NA	1	#D2AA2D	CLGL
8	ENSGALP00000051938.1	27623103	NA	1	#E1E1E1	NOCLG
8	ENSGALP00000017863.5	27634248	NA	1	#E1E1E1	NOCLG
8	ENSGALP00000064198.1	27634256	NA	1	#E1E1E1	NOCLG
8	ENSGALP00000017873.2	27684401	NA	1	#CE6B73	CLGN
8	ENSGALP00000057370.1	27684401	NA	1	#E1E1E1	NOCLG
8	ENSGALP00000052261.1	27701834	NA	1	#E1E1E1	NOCLG
8	ENSGALP00000062276.1	27887688	NA	1	#E1E1E1	NOCLG
8	ENSGALP00000017880.3	27887708	NA	1	#E1E1E1	NOCLG
8	ENSGALP00000061002.1	27887730	NA	1	#8D4C6A	CLGB
8	ENSGALP00000041482.2	27910149	NA	1	#E1E1E1	NOCLG
8	ENSGALP00000060562.1	27910150	NA	1	#E1E1E1	NOCLG
8	ENSGALP00000059014.1	27910213	NA	1	#E1E1E1	NOCLG
8	ENSGALP00000017885.4	27913045	NA	1	#E1E1E1	NOCLG
8	ENSGALP00000064156.1	27919141	NA	1	#E1E1E1	NOCLG
8	ENSGALP00000056400.1	27923685	NA	1	#E1E1E1	NOCLG
8	ENSGALP00000054364.1	27928864	NA	1	#E1E1E1	NOCLG
8	ENSGALP00000017888.6	27945024	NA	1	#D2AA2D	CLGL
8	ENSGALP00000017926.4	27960953	NA	1	#E1E1E1	NOCLG
8	ENSGALP00000056745.1	27961074	NA	1	#E1E1E1	NOCLG
8	ENSGALP00000061245.1	27961082	NA	1	#D2AA2D	CLGL
8	ENSGALP00000044620.1	27993878	NA	1	#E1E1E1	NOCLG
8	ENSGALP00000017932.2	28080667	NA	1	#D2AA2D	CLGL
8	ENSGALP00000054152.1	28091297	NA	1	#E1E1E1	NOCLG
8	ENSGALP00000059478.1	28137622	NA	1	#E1E1E1	NOCLG
8	ENSGALP00000017938.5	28175499	NA	1	#D2AA2D	CLGL
8	ENSGALP00000046161.2	28266953	NA	1	#D2AA2D	CLGL
8	ENSGALP00000017948.4	28300111	NA	1	#D2AA2D	CLGL
8	ENSGALP00000017952.4	28363877	NA	1	#E1E1E1	NOCLG
8	ENSGALP00000059624.1	28373184	NA	1	#E1E1E1	NOCLG
8	ENSGALP00000017962.5	28383369	NA	1	#D2AA2D	CLGL
8	ENSGALP00000017973.3	28417186	NA	1	#E1E1E1	NOCLG
8	ENSGALP00000064653.1	28417219	NA	1	#E1E1E1	NOCLG
8	ENSGALP00000032296.1	28434800	NA	1	#E1E1E1	NOCLG
8	ENSGALP00000045189.1	28443032	NA	1	#E1E1E1	NOCLG
8	ENSGALP00000041953.3	28502273	NA	1	#E1E1E1	NOCLG
8	ENSGALP00000018052.5	28602386	NA	1	#D2AA2D	CLGL
8	ENSGALP00000018081.5	28637001	NA	1	#D2AA2D	CLGL
8	ENSGALP00000059521.1	28669035	NA	1	#D2AA2D	CLGL
8	ENSGALP00000018090.3	28684870	NA	1	#E1E1E1	NOCLG
8	ENSGALP00000043276.1	28685114	NA	1	#E1E1E1	NOCLG
8	ENSGALP00000018103.5	28717060	NA	1	#E1E1E1	NOCLG
8	ENSGALP00000048662.1	28746656	NA	1	#E1E1E1	NOCLG
8	ENSGALP00000018278.4	28747064	NA	1	#E1E1E1	NOCLG
8	ENSGALP00000018295.5	28765755	NA	1	#E1E1E1	NOCLG
8	ENSGALP00000063046.1	28767609	NA	1	#E1E1E1	NOCLG
8	ENSGALP00000059733.1	28767614	NA	1	#E1E1E1	NOCLG
8	ENSGALP00000045838.1	28767956	NA	1	#E1E1E1	NOCLG
8	ENSGALP00000047813.1	28772974	NA	1	#E1E1E1	NOCLG
8	ENSGALP00000041380.1	28789111	NA	1	#E1E1E1	NOCLG
8	ENSGALP00000045501.1	28792954	NA	1	#E1E1E1	NOCLG
8	ENSGALP00000040893.1	28792988	NA	1	#E1E1E1	NOCLG
8	ENSGALP00000052657.1	28792988	NA	1	#E1E1E1	NOCLG
8	ENSGALP00000061429.1	28793136	NA	1	#E1E1E1	NOCLG
8	ENSGALP00000063965.1	28793147	NA	1	#E1E1E1	NOCLG
8	ENSGALP00000018306.2	28820563	NA	1	#D2AA2D	CLGL
8	ENSGALP00000048716.1	28822038	NA	1	#E1E1E1	NOCLG
8	ENSGALP00000018342.3	28861266	NA	1	#E1E1E1	NOCLG
8	ENSGALP00000063596.1	28863317	NA	1	#D2AA2D	CLGL
8	ENSGALP00000018351.4	28872046	NA	1	#E1E1E1	NOCLG
8	ENSGALP00000018376.2	28881061	NA	1	#FF7F00	CLGI
8	ENSGALP00000018388.7	29007853	NA	1	#E1E1E1	NOCLG
8	ENSGALP00000050276.1	29007996	NA	1	#E1E1E1	NOCLG
8	ENSGALP00000058265.1	29065425	NA	1	#E1E1E1	NOCLG
8	ENSGALP00000018412.3	29087799	NA	1	#E1E1E1	NOCLG
8	ENSGALP00000063785.1	29087800	NA	1	#E1E1E1	NOCLG
8	ENSGALP00000018421.5	29105705	NA	1	#E1E1E1	NOCLG
8	ENSGALP00000044402.2	29129339	NA	1	#E1E1E1	NOCLG
8	ENSGALP00000048741.2	29129339	NA	1	#D2AA2D	CLGL
8	ENSGALP00000018469.3	29152909	NA	1	#D2AA2D	CLGL
8	ENSGALP00000052545.1	29153280	NA	1	#E1E1E1	NOCLG
8	ENSGALP00000018481.3	29200002	NA	1	#E1E1E1	NOCLG
8	ENSGALP00000018494.3	29208763	NA	1	#E1E1E1	NOCLG
8	ENSGALP00000043571.1	29212076	NA	1	#D2AA2D	CLGL
8	ENSGALP00000018497.2	29262888	NA	1	#E1E1E1	NOCLG
8	ENSGALP00000060267.1	29263361	NA	1	#E1E1E1	NOCLG
8	ENSGALP00000042190.1	29654460	NA	1	#727E76	CLGF
8	ENSGALP00000018501.4	29663136	NA	1	#E1E1E1	NOCLG
8	ENSGALP00000050531.1	29712368	NA	1	#E1E1E1	NOCLG
8	ENSGALP00000032268.4	29712368	NA	1	#E1E1E1	NOCLG
8	ENSGALP00000018510.3	29730082	NA	1	#E1E1E1	NOCLG
8	ENSGALP00000052602.1	29735921	NA	1	#A65628	CLGM
8	ENSGALP00000018523.4	29804095	NA	1	#377EB8	CLGC
8	ENSGALP00000018540.3	29831798	NA	1	#E1E1E1	NOCLG
8	ENSGALP00000049253.1	29832136	NA	1	#E1E1E1	NOCLG
8	ENSGALP00000045462.1	29887798	NA	1	#E1E1E1	NOCLG
8	ENSGALP00000063914.1	29887798	NA	1	#E1E1E1	NOCLG
8	ENSGALP00000063306.1	29887798	NA	1	#999999	CLGQ
8	ENSGALP00000060848.1	29887798	NA	1	#E1E1E1	NOCLG
8	ENSGALP00000018552.4	29887798	NA	1	#E1E1E1	NOCLG
8	ENSGALP00000062289.1	29887798	NA	1	#E1E1E1	NOCLG
8	ENSGALP00000061041.1	29887798	NA	1	#E1E1E1	NOCLG
8	ENSGALP00000063060.1	29887800	NA	1	#E1E1E1	NOCLG
8	ENSGALP00000045162.1	29887800	NA	1	#E1E1E1	NOCLG
8	ENSGALP00000043871.1	29887800	NA	1	#E1E1E1	NOCLG
8	ENSGALP00000056472.1	29900571	NA	1	#E1E1E1	NOCLG
8	ENSGALP00000057727.1	29900571	NA	1	#E1E1E1	NOCLG
8	ENSGALP00000045005.1	29900571	NA	1	#E1E1E1	NOCLG
8	ENSGALP00000055788.1	29900571	NA	1	#E1E1E1	NOCLG
8	ENSGALP00000018559.4	29900571	NA	1	#F781BF	CLGO
8	ENSGALP00000057718.1	29925894	NA	1	#984EA3	CLGG
8	ENSGALP00000049776.1	29925894	NA	1	#E1E1E1	NOCLG
8	ENSGALP00000037055.2	29925896	NA	1	#E1E1E1	NOCLG
8	ENSGALP00000064305.1	29925998	NA	1	#E1E1E1	NOCLG
8	ENSGALP00000055232.1	29926024	NA	1	#E1E1E1	NOCLG
8	ENSGALP00000060200.1	29926750	NA	1	#E1E1E1	NOCLG
8	ENSGALP00000061476.1	29928955	NA	1	#984EA3	CLGG
AADN04010060.1	ENSGALP00000045928.1	3914	NA	1	#E1E1E1	NOCLG
AADN04010060.1	ENSGALP00000052405.1	5900	NA	1	#E1E1E1	NOCLG
KQ759663.1	ENSGALP00000055404.1	4808	NA	1	#E1E1E1	NOCLG
AADN04007016.1	ENSGALP00000063615.1	2509	NA	1	#E1E1E1	NOCLG
AADN04012984.1	ENSGALP00000057907.1	5209	NA	1	#4DAF4A	CLGE
AADN04002511.1	ENSGALP00000057982.1	8175	NA	1	#E1E1E1	NOCLG
AADN04002511.1	ENSGALP00000064221.1	8598	NA	1	#E1E1E1	NOCLG
AADN04002511.1	ENSGALP00000063023.1	9081	NA	1	#C88DAC	CLGP
AADN04002511.1	ENSGALP00000043687.1	15139	NA	1	#E1E1E1	NOCLG
AADN04002511.1	ENSGALP00000060658.1	16217	NA	1	#E1E1E1	NOCLG
AADN04001666.1	ENSGALP00000061758.1	4303	NA	1	#E1E1E1	NOCLG
AADN04001666.1	ENSGALP00000061823.1	4958	NA	1	#E1E1E1	NOCLG
AADN04001666.1	ENSGALP00000058802.1	16057	NA	1	#E1E1E1	NOCLG
AADN04012242.1	ENSGALP00000053454.1	56	NA	1	#E1E1E1	NOCLG
AADN04012242.1	ENSGALP00000052717.1	1936	NA	1	#E1E1E1	NOCLG
AADN04012242.1	ENSGALP00000054081.1	3187	NA	1	#E1E1E1	NOCLG
AADN04000941.1	ENSGALP00000044834.1	8511	NA	1	#E1E1E1	NOCLG
AADN04000941.1	ENSGALP00000055738.1	10818	NA	1	#419681	CLGD
AADN04005440.1	ENSGALP00000057249.1	7241	NA	1	#E1E1E1	NOCLG
KQ759508.1	ENSGALP00000054795.1	32800	NA	1	#D2AA2D	CLGL
KQ759508.1	ENSGALP00000054614.1	85237	NA	1	#E1E1E1	NOCLG
AADN04003843.1	ENSGALP00000061423.1	5442	NA	1	#E1E1E1	NOCLG
AADN04003843.1	ENSGALP00000062596.1	7094	NA	1	#E1E1E1	NOCLG
AADN04001052.1	ENSGALP00000062659.1	3957	NA	1	#E1E1E1	NOCLG
AADN04001052.1	ENSGALP00000059349.1	3957	NA	1	#E1E1E1	NOCLG
AADN04010150.1	ENSGALP00000050832.1	7557	NA	1	#E1E1E1	NOCLG
AADN04014899.1	ENSGALP00000056426.1	734	NA	1	#E1E1E1	NOCLG
AADN04001262.1	ENSGALP00000054444.1	3294	NA	1	#E1E1E1	NOCLG
AADN04001262.1	ENSGALP00000063526.1	9087	NA	1	#E1E1E1	NOCLG
AADN04001262.1	ENSGALP00000047986.1	9087	NA	1	#E1E1E1	NOCLG
AADN04001262.1	ENSGALP00000052273.1	9087	NA	1	#E1E1E1	NOCLG
AADN04001262.1	ENSGALP00000059476.1	9088	NA	1	#E1E1E1	NOCLG
AADN04001262.1	ENSGALP00000057395.1	9090	NA	1	#E1E1E1	NOCLG
AADN04001262.1	ENSGALP00000052417.1	22456	NA	1	#E1E1E1	NOCLG
AADN04007148.1	ENSGALP00000050618.1	21	NA	1	#E1E1E1	NOCLG
AADN04002273.1	ENSGALP00000059355.1	5232	NA	1	#E1E1E1	NOCLG
AADN04009925.1	ENSGALP00000044716.1	1695	NA	1	#FF7F00	CLGI
AADN04011846.1	ENSGALP00000054462.1	3173	NA	1	#E1E1E1	NOCLG
AADN04010065.1	ENSGALP00000063495.1	3291	NA	1	#E1E1E1	NOCLG
AADN04010065.1	ENSGALP00000048187.1	3573	NA	1	#E1E1E1	NOCLG
AADN04001067.1	ENSGALP00000060512.1	7540	NA	1	#E1E1E1	NOCLG
AADN04001067.1	ENSGALP00000063100.1	7650	NA	1	#E1E1E1	NOCLG
AADN04001067.1	ENSGALP00000060095.1	13263	NA	1	#E1E1E1	NOCLG
AADN04001067.1	ENSGALP00000060526.1	18651	NA	1	#E1E1E1	NOCLG
AADN04001067.1	ENSGALP00000060717.1	18853	NA	1	#E1E1E1	NOCLG
AADN04001067.1	ENSGALP00000061442.1	18853	NA	1	#E1E1E1	NOCLG
AADN04001067.1	ENSGALP00000060574.1	23235	NA	1	#E1E1E1	NOCLG
AADN04006105.1	ENSGALP00000058470.1	1653	NA	1	#E1E1E1	NOCLG
AADN04006105.1	ENSGALP00000055920.1	2186	NA	1	#E1E1E1	NOCLG
AADN04006105.1	ENSGALP00000052338.1	2214	NA	1	#E1E1E1	NOCLG
AADN04006105.1	ENSGALP00000053679.1	6869	NA	1	#E1E1E1	NOCLG
AADN04013818.1	ENSGALP00000053834.1	1200	NA	1	#E1E1E1	NOCLG
AADN04009202.1	ENSGALP00000059247.1	2697	NA	1	#E1E1E1	NOCLG
AADN04010642.1	ENSGALP00000049402.1	27	NA	1	#E1E1E1	NOCLG
AADN04004787.1	ENSGALP00000056739.1	1735	NA	1	#E1E1E1	NOCLG
AADN04004787.1	ENSGALP00000058456.1	9152	NA	1	#E1E1E1	NOCLG
AADN04004167.1	ENSGALP00000060633.1	4129	NA	1	#E1E1E1	NOCLG
AADN04004167.1	ENSGALP00000055290.1	4129	NA	1	#E1E1E1	NOCLG
AADN04004167.1	ENSGALP00000060988.1	4129	NA	1	#E1E1E1	NOCLG
AADN04004167.1	ENSGALP00000064756.1	4129	NA	1	#F781BF	CLGO
AADN04004167.1	ENSGALP00000060445.1	4129	NA	1	#E1E1E1	NOCLG
AADN04004167.1	ENSGALP00000062550.1	6149	NA	1	#E1E1E1	NOCLG
AADN04004167.1	ENSGALP00000044331.1	11628	NA	1	#E1E1E1	NOCLG
AADN04004167.1	ENSGALP00000061141.1	11628	NA	1	#E1E1E1	NOCLG
AADN04024620.1	ENSGALP00000059042.1	874	NA	1	#E1E1E1	NOCLG
AADN04002526.1	ENSGALP00000059811.1	2030	NA	1	#E1E1E1	NOCLG
AADN04001714.1	ENSGALP00000060287.1	18309	NA	1	#E1E1E1	NOCLG
AADN04001550.1	ENSGALP00000064637.1	20767	NA	1	#E1E1E1	NOCLG
AADN04001550.1	ENSGALP00000060815.1	22422	NA	1	#E1E1E1	NOCLG
AADN04002426.1	ENSGALP00000058423.1	4458	NA	1	#E1E1E1	NOCLG
AADN04002426.1	ENSGALP00000063661.1	4458	NA	1	#E1E1E1	NOCLG
AADN04002426.1	ENSGALP00000060162.1	4458	NA	1	#E1E1E1	NOCLG
AADN04002426.1	ENSGALP00000060567.1	4458	NA	1	#E1E1E1	NOCLG
AADN04002426.1	ENSGALP00000049459.1	4458	NA	1	#F781BF	CLGO
AADN04002426.1	ENSGALP00000050677.1	4458	NA	1	#E1E1E1	NOCLG
AADN04002426.1	ENSGALP00000063045.1	4530	NA	1	#E1E1E1	NOCLG
AADN04002426.1	ENSGALP00000048049.1	11484	NA	1	#E1E1E1	NOCLG
AADN04002426.1	ENSGALP00000060463.1	11484	NA	1	#E1E1E1	NOCLG
AADN04002426.1	ENSGALP00000056561.1	11484	NA	1	#E1E1E1	NOCLG
AADN04002426.1	ENSGALP00000062017.1	11484	NA	1	#E1E1E1	NOCLG
AADN04002426.1	ENSGALP00000063436.1	11556	NA	1	#E1E1E1	NOCLG
AADN04004497.1	ENSGALP00000064398.1	11180	NA	1	#E1E1E1	NOCLG
AADN04004497.1	ENSGALP00000059593.1	12832	NA	1	#E1E1E1	NOCLG
AADN04012426.1	ENSGALP00000051264.1	5957	NA	1	#E1E1E1	NOCLG
AADN04012349.1	ENSGALP00000045693.1	2381	NA	1	#E1E1E1	NOCLG
AADN04003871.1	ENSGALP00000059191.1	7822	NA	1	#E1E1E1	NOCLG
AADN04007986.1	ENSGALP00000053269.1	4800	NA	1	#E1E1E1	NOCLG
AADN04007986.1	ENSGALP00000051221.1	4800	NA	1	#E1E1E1	NOCLG
AADN04001945.1	ENSGALP00000046867.1	1877	NA	1	#F781BF	CLGO
AADN04020004.1	ENSGALP00000044382.1	52	NA	1	#E1E1E1	NOCLG
AADN04002522.1	ENSGALP00000064280.1	1058	NA	1	#E1E1E1	NOCLG
AADN04002522.1	ENSGALP00000045720.1	5212	NA	1	#E1E1E1	NOCLG
AADN04002522.1	ENSGALP00000051236.1	5212	NA	1	#E1E1E1	NOCLG
AADN04002522.1	ENSGALP00000045402.1	5240	NA	1	#E1E1E1	NOCLG
AADN04002522.1	ENSGALP00000055754.1	7725	NA	1	#E41A1C	CLGA
AADN04002522.1	ENSGALP00000057487.1	8332	NA	1	#E1E1E1	NOCLG
AADN04002522.1	ENSGALP00000047644.1	8332	NA	1	#E1E1E1	NOCLG
AADN04002522.1	ENSGALP00000050599.1	16012	NA	1	#E1E1E1	NOCLG
AADN04013335.1	ENSGALP00000052309.1	84	NA	1	#E1E1E1	NOCLG
AADN04006665.1	ENSGALP00000051020.1	1642	NA	1	#E1E1E1	NOCLG
AADN04001461.1	ENSGALP00000053422.1	13454	NA	1	#E1E1E1	NOCLG
AADN04001461.1	ENSGALP00000061974.1	19307	NA	1	#E1E1E1	NOCLG
AADN04001461.1	ENSGALP00000044919.1	23221	NA	1	#999999	CLGQ
AADN04014560.1	ENSGALP00000063269.1	2112	NA	1	#E1E1E1	NOCLG
AADN04005562.1	ENSGALP00000048023.1	1692	NA	1	#E1E1E1	NOCLG
AADN04005562.1	ENSGALP00000047750.1	2195	NA	1	#E1E1E1	NOCLG
AADN04021962.1	ENSGALP00000053691.1	21	NA	1	#E1E1E1	NOCLG
KQ759600.1	ENSGALP00000052013.1	1669	NA	1	#E1E1E1	NOCLG
KQ759600.1	ENSGALP00000050486.1	9359	NA	1	#FF7F00	CLGI
AADN04008028.1	ENSGALP00000064173.1	534	NA	1	#E1E1E1	NOCLG
AADN04003493.1	ENSGALP00000062572.1	33	NA	1	#E1E1E1	NOCLG
AADN04006984.1	ENSGALP00000050822.1	4393	NA	1	#E1E1E1	NOCLG
AADN04006183.1	ENSGALP00000045367.1	21	NA	1	#E1E1E1	NOCLG
AADN04006183.1	ENSGALP00000047102.1	21	NA	1	#E1E1E1	NOCLG
AADN04006183.1	ENSGALP00000053870.1	21	NA	1	#E1E1E1	NOCLG
AADN04001408.1	ENSGALP00000048521.1	3708	NA	1	#E1E1E1	NOCLG
AADN04009657.1	ENSGALP00000057603.1	3416	NA	1	#E1E1E1	NOCLG
AADN04009657.1	ENSGALP00000043552.1	3416	NA	1	#E1E1E1	NOCLG
AADN04018683.1	ENSGALP00000053344.1	3172	NA	1	#E1E1E1	NOCLG
AADN04002189.1	ENSGALP00000060401.1	13840	NA	1	#E1E1E1	NOCLG
AADN04005153.1	ENSGALP00000063629.1	3667	NA	1	#E1E1E1	NOCLG
AADN04011664.1	ENSGALP00000064648.1	5298	NA	1	#E1E1E1	NOCLG
AADN04002652.1	ENSGALP00000046115.1	5681	NA	1	#E1E1E1	NOCLG
AADN04002652.1	ENSGALP00000043643.1	5918	NA	1	#E1E1E1	NOCLG
AADN04017729.1	ENSGALP00000043595.1	3016	NA	1	#E1E1E1	NOCLG
AADN04009613.1	ENSGALP00000050110.1	23	NA	1	#E1E1E1	NOCLG
AADN04016629.1	ENSGALP00000057061.1	331	NA	1	#E1E1E1	NOCLG
AADN04008201.1	ENSGALP00000050857.1	550	NA	1	#E1E1E1	NOCLG
AADN04006417.1	ENSGALP00000064627.1	1540	NA	1	#E1E1E1	NOCLG
AADN04006417.1	ENSGALP00000059383.1	1848	NA	1	#E1E1E1	NOCLG
AADN04005791.1	ENSGALP00000049734.1	2430	NA	1	#E1E1E1	NOCLG
AADN04005791.1	ENSGALP00000044346.1	5647	NA	1	#CB6651	CLGH
AADN04002397.1	ENSGALP00000046952.1	8278	NA	1	#E1E1E1	NOCLG
AADN04002397.1	ENSGALP00000054742.1	8278	NA	1	#E1E1E1	NOCLG
AADN04024672.1	ENSGALP00000063865.1	34	NA	1	#E1E1E1	NOCLG
AADN04006785.1	ENSGALP00000047715.1	1937	NA	1	#E1E1E1	NOCLG
AADN04006785.1	ENSGALP00000049850.1	2402	NA	1	#A65628	CLGM
AADN04006785.1	ENSGALP00000057869.1	5292	NA	1	#D2AA2D	CLGL
AADN04006785.1	ENSGALP00000054820.1	7501	NA	1	#D2AA2D	CLGL
AADN04001586.1	ENSGALP00000064654.1	6228	NA	1	#E1E1E1	NOCLG
AADN04001586.1	ENSGALP00000059906.1	6256	NA	1	#E1E1E1	NOCLG
AADN04010058.1	ENSGALP00000064289.1	6888	NA	1	#E1E1E1	NOCLG
AADN04009784.1	ENSGALP00000046871.1	4264	NA	1	#E1E1E1	NOCLG
AADN04022068.1	ENSGALP00000049246.1	21	NA	1	#E1E1E1	NOCLG
AADN04004153.1	ENSGALP00000057788.1	21	NA	1	#E1E1E1	NOCLG
AADN04004153.1	ENSGALP00000045248.1	21	NA	1	#FFFF33	CLGK
28	ENSGALP00000053307.1	30057	NA	1	#984EA3	CLGG
28	ENSGALP00000064688.1	34873	NA	1	#E1E1E1	NOCLG
28	ENSGALP00000046391.2	87666	NA	1	#8D4C6A	CLGB
28	ENSGALP00000044622.2	259255	NA	1	#E1E1E1	NOCLG
28	ENSGALP00000045035.2	262361	NA	1	#E1E1E1	NOCLG
28	ENSGALP00000000451.3	399017	NA	1	#E1E1E1	NOCLG
28	ENSGALP00000000471.4	474416	NA	1	#377EB8	CLGC
28	ENSGALP00000000509.4	496611	NA	1	#377EB8	CLGC
28	ENSGALP00000000552.5	527495	NA	1	#E1E1E1	NOCLG
28	ENSGALP00000000554.4	539410	NA	1	#E1E1E1	NOCLG
28	ENSGALP00000000555.2	546208	NA	1	#E1E1E1	NOCLG
28	ENSGALP00000060930.1	546208	NA	1	#E1E1E1	NOCLG
28	ENSGALP00000059961.1	546208	NA	1	#E1E1E1	NOCLG
28	ENSGALP00000000586.3	551866	NA	1	#377EB8	CLGC
28	ENSGALP00000000619.5	603118	NA	1	#E1E1E1	NOCLG
28	ENSGALP00000041224.1	615460	NA	1	#FFFF33	CLGK
28	ENSGALP00000000639.2	623375	NA	1	#377EB8	CLGC
28	ENSGALP00000062958.1	662317	NA	1	#E1E1E1	NOCLG
28	ENSGALP00000000643.5	662324	NA	1	#4DAF4A	CLGE
28	ENSGALP00000062009.1	662347	NA	1	#E1E1E1	NOCLG
28	ENSGALP00000059330.1	662361	NA	1	#E1E1E1	NOCLG
28	ENSGALP00000061004.1	664351	NA	1	#E1E1E1	NOCLG
28	ENSGALP00000045450.1	666876	NA	1	#377EB8	CLGC
28	ENSGALP00000000775.5	682646	NA	1	#E1E1E1	NOCLG
28	ENSGALP00000000805.5	734247	NA	1	#E1E1E1	NOCLG
28	ENSGALP00000041292.2	776960	NA	1	#E1E1E1	NOCLG
28	ENSGALP00000034557.4	781606	NA	1	#D2AA2D	CLGL
28	ENSGALP00000000823.3	790661	NA	1	#E1E1E1	NOCLG
28	ENSGALP00000049355.1	790997	NA	1	#E1E1E1	NOCLG
28	ENSGALP00000045765.1	797152	NA	1	#E1E1E1	NOCLG
28	ENSGALP00000000835.3	803142	NA	1	#E1E1E1	NOCLG
28	ENSGALP00000000864.2	820469	NA	1	#377EB8	CLGC
28	ENSGALP00000000875.5	838935	NA	1	#E1E1E1	NOCLG
28	ENSGALP00000040485.3	863498	NA	1	#E1E1E1	NOCLG
28	ENSGALP00000040797.2	867265	NA	1	#E1E1E1	NOCLG
28	ENSGALP00000064309.1	867852	NA	1	#E1E1E1	NOCLG
28	ENSGALP00000040484.2	874867	NA	1	#D2AA2D	CLGL
28	ENSGALP00000000893.5	875633	NA	1	#D2AA2D	CLGL
28	ENSGALP00000044991.1	875696	NA	1	#E1E1E1	NOCLG
28	ENSGALP00000040482.2	877655	NA	1	#E1E1E1	NOCLG
28	ENSGALP00000046844.1	877669	NA	1	#E1E1E1	NOCLG
28	ENSGALP00000034553.4	877675	NA	1	#E1E1E1	NOCLG
28	ENSGALP00000054303.1	883272	NA	1	#E1E1E1	NOCLG
28	ENSGALP00000040986.2	883456	NA	1	#E1E1E1	NOCLG
28	ENSGALP00000056459.1	885913	NA	1	#E1E1E1	NOCLG
28	ENSGALP00000045308.1	892665	NA	1	#E1E1E1	NOCLG
28	ENSGALP00000058168.1	892665	NA	1	#D2AA2D	CLGL
28	ENSGALP00000049934.1	899308	NA	1	#E1E1E1	NOCLG
28	ENSGALP00000054912.1	899308	NA	1	#E1E1E1	NOCLG
28	ENSGALP00000001020.4	900940	NA	1	#E1E1E1	NOCLG
28	ENSGALP00000001027.1	919939	NA	1	#E1E1E1	NOCLG
28	ENSGALP00000061925.1	926256	NA	1	#D2AA2D	CLGL
28	ENSGALP00000001050.5	949226	NA	1	#E1E1E1	NOCLG
28	ENSGALP00000054032.1	954438	NA	1	#E1E1E1	NOCLG
28	ENSGALP00000063280.1	956402	NA	1	#E1E1E1	NOCLG
28	ENSGALP00000031663.2	962067	NA	1	#E1E1E1	NOCLG
28	ENSGALP00000040658.2	965935	NA	1	#E1E1E1	NOCLG
28	ENSGALP00000057083.1	967674	NA	1	#377EB8	CLGC
28	ENSGALP00000053232.1	967674	NA	1	#E1E1E1	NOCLG
28	ENSGALP00000042566.1	973167	NA	1	#E1E1E1	NOCLG
28	ENSGALP00000044068.1	975013	NA	1	#377EB8	CLGC
28	ENSGALP00000001055.4	975013	NA	1	#E1E1E1	NOCLG
28	ENSGALP00000001085.6	980790	NA	1	#377EB8	CLGC
28	ENSGALP00000047616.1	992124	NA	1	#E1E1E1	NOCLG
28	ENSGALP00000057323.1	992124	NA	1	#E1E1E1	NOCLG
28	ENSGALP00000001135.5	992124	NA	1	#E1E1E1	NOCLG
28	ENSGALP00000040471.3	1025610	NA	1	#377EB8	CLGC
28	ENSGALP00000046431.1	1026329	NA	1	#E1E1E1	NOCLG
28	ENSGALP00000048758.1	1032739	NA	1	#E1E1E1	NOCLG
28	ENSGALP00000055570.1	1032739	NA	1	#E1E1E1	NOCLG
28	ENSGALP00000043100.3	1038270	NA	1	#D2AA2D	CLGL
28	ENSGALP00000058605.1	1040737	NA	1	#E1E1E1	NOCLG
28	ENSGALP00000041227.1	1040737	NA	1	#8D4C6A	CLGB
28	ENSGALP00000001151.5	1047526	NA	1	#377EB8	CLGC
28	ENSGALP00000044573.1	1049915	NA	1	#E1E1E1	NOCLG
28	ENSGALP00000003246.4	1059696	NA	1	#D2AA2D	CLGL
28	ENSGALP00000060546.1	1062670	NA	1	#E1E1E1	NOCLG
28	ENSGALP00000034923.3	1064454	NA	1	#E1E1E1	NOCLG
28	ENSGALP00000055667.1	1074451	NA	1	#E1E1E1	NOCLG
28	ENSGALP00000034926.2	1075539	NA	1	#E1E1E1	NOCLG
28	ENSGALP00000028167.2	1078241	NA	1	#D2AA2D	CLGL
28	ENSGALP00000049223.1	1078344	NA	1	#E1E1E1	NOCLG
28	ENSGALP00000051626.2	1096192	NA	1	#D2AA2D	CLGL
28	ENSGALP00000061240.1	1096204	NA	1	#E1E1E1	NOCLG
28	ENSGALP00000058595.2	1096259	NA	1	#E1E1E1	NOCLG
28	ENSGALP00000046060.1	1099385	NA	1	#E1E1E1	NOCLG
28	ENSGALP00000049611.1	1107187	NA	1	#E1E1E1	NOCLG
28	ENSGALP00000044545.1	1156670	NA	1	#377EB8	CLGC
28	ENSGALP00000049858.1	1156670	NA	1	#E1E1E1	NOCLG
28	ENSGALP00000021156.6	1185316	NA	1	#377EB8	CLGC
28	ENSGALP00000042778.2	1198413	NA	1	#8D4C6A	CLGB
28	ENSGALP00000052839.1	1208698	NA	1	#377EB8	CLGC
28	ENSGALP00000050875.1	1214734	NA	1	#E1E1E1	NOCLG
28	ENSGALP00000050569.1	1225293	NA	1	#E1E1E1	NOCLG
28	ENSGALP00000056941.1	1234497	NA	1	#E1E1E1	NOCLG
28	ENSGALP00000005115.3	1250362	NA	1	#377EB8	CLGC
28	ENSGALP00000062526.1	1271207	NA	1	#E1E1E1	NOCLG
28	ENSGALP00000021777.5	1276862	NA	1	#E1E1E1	NOCLG
28	ENSGALP00000021774.5	1279266	NA	1	#E1E1E1	NOCLG
28	ENSGALP00000046135.1	1279266	NA	1	#377EB8	CLGC
28	ENSGALP00000040729.2	1290868	NA	1	#E1E1E1	NOCLG
28	ENSGALP00000044713.1	1295618	NA	1	#E1E1E1	NOCLG
28	ENSGALP00000042824.2	1295656	NA	1	#E1E1E1	NOCLG
28	ENSGALP00000056166.1	1295656	NA	1	#377EB8	CLGC
28	ENSGALP00000020944.5	1327076	NA	1	#E1E1E1	NOCLG
28	ENSGALP00000054977.1	1327294	NA	1	#E1E1E1	NOCLG
28	ENSGALP00000043076.2	1332157	NA	1	#E1E1E1	NOCLG
28	ENSGALP00000021769.4	1335462	NA	1	#E1E1E1	NOCLG
28	ENSGALP00000003011.5	1350478	NA	1	#E1E1E1	NOCLG
28	ENSGALP00000049854.1	1350478	NA	1	#E1E1E1	NOCLG
28	ENSGALP00000044750.2	1364235	NA	1	#8D4C6A	CLGB
28	ENSGALP00000046422.2	1383966	NA	1	#E1E1E1	NOCLG
28	ENSGALP00000044314.1	1397730	NA	1	#F781BF	CLGO
28	ENSGALP00000050046.1	1397730	NA	1	#E1E1E1	NOCLG
28	ENSGALP00000050567.1	1400380	NA	1	#E1E1E1	NOCLG
28	ENSGALP00000041866.2	1410504	NA	1	#E1E1E1	NOCLG
28	ENSGALP00000046826.1	1434928	NA	1	#377EB8	CLGC
28	ENSGALP00000060858.1	1449676	NA	1	#E1E1E1	NOCLG
28	ENSGALP00000057758.1	1449676	NA	1	#E1E1E1	NOCLG
28	ENSGALP00000057386.1	1449676	NA	1	#377EB8	CLGC
28	ENSGALP00000055709.1	1449756	NA	1	#E1E1E1	NOCLG
28	ENSGALP00000058523.1	1450291	NA	1	#E1E1E1	NOCLG
28	ENSGALP00000061879.1	1454491	NA	1	#E1E1E1	NOCLG
28	ENSGALP00000059665.1	1455293	NA	1	#E1E1E1	NOCLG
28	ENSGALP00000059159.1	1455766	NA	1	#E1E1E1	NOCLG
28	ENSGALP00000063618.1	1458219	NA	1	#E1E1E1	NOCLG
28	ENSGALP00000055566.2	1458219	NA	1	#E1E1E1	NOCLG
28	ENSGALP00000063329.1	1465084	NA	1	#377EB8	CLGC
28	ENSGALP00000042202.2	1465085	NA	1	#E1E1E1	NOCLG
28	ENSGALP00000060744.1	1465085	NA	1	#E1E1E1	NOCLG
28	ENSGALP00000040460.4	1480942	NA	1	#377EB8	CLGC
28	ENSGALP00000040459.2	1511163	NA	1	#E1E1E1	NOCLG
28	ENSGALP00000060256.1	1517177	NA	1	#E1E1E1	NOCLG
28	ENSGALP00000034451.3	1518381	NA	1	#E1E1E1	NOCLG
28	ENSGALP00000002777.5	1559956	NA	1	#727E76	CLGF
28	ENSGALP00000048436.2	1561289	NA	1	#E1E1E1	NOCLG
28	ENSGALP00000058966.1	1570440	NA	1	#377EB8	CLGC
28	ENSGALP00000002721.3	1576435	NA	1	#D2AA2D	CLGL
28	ENSGALP00000054710.1	1578873	NA	1	#E1E1E1	NOCLG
28	ENSGALP00000045078.2	1642902	NA	1	#E1E1E1	NOCLG
28	ENSGALP00000002679.5	1642902	NA	1	#377EB8	CLGC
28	ENSGALP00000040940.2	1646069	NA	1	#E1E1E1	NOCLG
28	ENSGALP00000002419.5	1663596	NA	1	#E1E1E1	NOCLG
28	ENSGALP00000058388.1	1703463	NA	1	#E1E1E1	NOCLG
28	ENSGALP00000049295.1	1703463	NA	1	#E1E1E1	NOCLG
28	ENSGALP00000002414.4	1703463	NA	1	#E1E1E1	NOCLG
28	ENSGALP00000057836.1	1703463	NA	1	#E1E1E1	NOCLG
28	ENSGALP00000053325.1	1703463	NA	1	#E1E1E1	NOCLG
28	ENSGALP00000045966.1	1724096	NA	1	#E1E1E1	NOCLG
28	ENSGALP00000062993.1	1724145	NA	1	#E1E1E1	NOCLG
28	ENSGALP00000044693.1	1734533	NA	1	#E1E1E1	NOCLG
28	ENSGALP00000040439.2	1734533	NA	1	#E1E1E1	NOCLG
28	ENSGALP00000002385.4	1741275	NA	1	#377EB8	CLGC
28	ENSGALP00000045697.1	1758751	NA	1	#E1E1E1	NOCLG
28	ENSGALP00000002252.5	1808132	NA	1	#D2AA2D	CLGL
28	ENSGALP00000054939.1	1848646	NA	1	#E1E1E1	NOCLG
28	ENSGALP00000002190.5	1858900	NA	1	#E1E1E1	NOCLG
28	ENSGALP00000062432.1	1957157	NA	1	#E1E1E1	NOCLG
28	ENSGALP00000060966.1	1980344	NA	1	#E1E1E1	NOCLG
28	ENSGALP00000040427.3	1993419	NA	1	#E1E1E1	NOCLG
28	ENSGALP00000055863.1	1993717	NA	1	#377EB8	CLGC
28	ENSGALP00000062115.1	2016303	NA	1	#E1E1E1	NOCLG
28	ENSGALP00000051831.1	2018796	NA	1	#E1E1E1	NOCLG
28	ENSGALP00000001205.4	2024224	NA	1	#E1E1E1	NOCLG
28	ENSGALP00000056297.1	2024369	NA	1	#D2AA2D	CLGL
28	ENSGALP00000040417.2	2029446	NA	1	#D2AA2D	CLGL
28	ENSGALP00000064577.1	2035025	NA	1	#E1E1E1	NOCLG
28	ENSGALP00000046875.1	2041020	NA	1	#E1E1E1	NOCLG
28	ENSGALP00000001234.5	2041287	NA	1	#E1E1E1	NOCLG
28	ENSGALP00000054453.1	2043150	NA	1	#E1E1E1	NOCLG
28	ENSGALP00000047355.1	2044891	NA	1	#D2AA2D	CLGL
28	ENSGALP00000057250.1	2096718	NA	1	#E1E1E1	NOCLG
28	ENSGALP00000001470.5	2096718	NA	1	#E1E1E1	NOCLG
28	ENSGALP00000058558.1	2125639	NA	1	#E41A1C	CLGA
28	ENSGALP00000062970.1	2129448	NA	1	#E1E1E1	NOCLG
28	ENSGALP00000006100.5	2131519	NA	1	#999999	CLGQ
28	ENSGALP00000001500.5	2143380	NA	1	#377EB8	CLGC
28	ENSGALP00000063398.1	2153658	NA	1	#E1E1E1	NOCLG
28	ENSGALP00000039481.3	2157333	NA	1	#E1E1E1	NOCLG
28	ENSGALP00000001525.3	2195249	NA	1	#377EB8	CLGC
28	ENSGALP00000001531.5	2204644	NA	1	#E41A1C	CLGA
28	ENSGALP00000023475.6	2232860	NA	1	#377EB8	CLGC
28	ENSGALP00000048920.1	2239906	NA	1	#E1E1E1	NOCLG
28	ENSGALP00000056733.2	2239906	NA	1	#E1E1E1	NOCLG
28	ENSGALP00000053313.1	2249192	NA	1	#D2AA2D	CLGL
28	ENSGALP00000001555.5	2254045	NA	1	#E1E1E1	NOCLG
28	ENSGALP00000040391.3	2286962	NA	1	#377EB8	CLGC
28	ENSGALP00000041186.2	2305068	NA	1	#377EB8	CLGC
28	ENSGALP00000001635.4	2386330	NA	1	#4DAF4A	CLGE
28	ENSGALP00000048808.1	2388632	NA	1	#E1E1E1	NOCLG
28	ENSGALP00000054816.1	2395764	NA	1	#E1E1E1	NOCLG
28	ENSGALP00000040388.3	2418277	NA	1	#E1E1E1	NOCLG
28	ENSGALP00000062365.1	2443795	NA	1	#E1E1E1	NOCLG
28	ENSGALP00000001640.3	2447968	NA	1	#E1E1E1	NOCLG
28	ENSGALP00000050254.1	2453802	NA	1	#E1E1E1	NOCLG
28	ENSGALP00000040377.1	2453820	NA	1	#E1E1E1	NOCLG
28	ENSGALP00000053741.1	2456290	NA	1	#377EB8	CLGC
28	ENSGALP00000001658.5	2476806	NA	1	#E1E1E1	NOCLG
28	ENSGALP00000001660.5	2491635	NA	1	#E1E1E1	NOCLG
28	ENSGALP00000001688.1	2505254	NA	1	#377EB8	CLGC
28	ENSGALP00000001693.3	2531066	NA	1	#E1E1E1	NOCLG
28	ENSGALP00000060187.1	2531158	NA	1	#E1E1E1	NOCLG
28	ENSGALP00000001721.4	2546138	NA	1	#727E76	CLGF
28	ENSGALP00000042553.2	2553383	NA	1	#E1E1E1	NOCLG
28	ENSGALP00000064563.1	2564782	NA	1	#E1E1E1	NOCLG
28	ENSGALP00000048435.1	2564782	NA	1	#E1E1E1	NOCLG
28	ENSGALP00000044088.1	2565111	NA	1	#E1E1E1	NOCLG
28	ENSGALP00000034742.2	2565111	NA	1	#E1E1E1	NOCLG
28	ENSGALP00000041118.2	2571688	NA	1	#E1E1E1	NOCLG
28	ENSGALP00000001772.5	2574360	NA	1	#377EB8	CLGC
28	ENSGALP00000001872.5	2618283	NA	1	#E1E1E1	NOCLG
28	ENSGALP00000001888.3	2625855	NA	1	#E1E1E1	NOCLG
28	ENSGALP00000059125.1	2625864	NA	1	#377EB8	CLGC
28	ENSGALP00000059675.1	2625887	NA	1	#E1E1E1	NOCLG
28	ENSGALP00000052430.1	2625890	NA	1	#E1E1E1	NOCLG
28	ENSGALP00000062638.1	2625989	NA	1	#E1E1E1	NOCLG
28	ENSGALP00000001898.4	2632685	NA	1	#F781BF	CLGO
28	ENSGALP00000001932.3	2637819	NA	1	#E1E1E1	NOCLG
28	ENSGALP00000050311.1	2638774	NA	1	#377EB8	CLGC
28	ENSGALP00000001940.4	2655668	NA	1	#E1E1E1	NOCLG
28	ENSGALP00000001966.6	2657406	NA	1	#E1E1E1	NOCLG
28	ENSGALP00000047656.1	2657406	NA	1	#E1E1E1	NOCLG
28	ENSGALP00000002007.2	2670558	NA	1	#D2AA2D	CLGL
28	ENSGALP00000061291.1	2672953	NA	1	#E1E1E1	NOCLG
28	ENSGALP00000064723.1	2675359	NA	1	#E1E1E1	NOCLG
28	ENSGALP00000040905.3	2684354	NA	1	#E1E1E1	NOCLG
28	ENSGALP00000042902.2	2687836	NA	1	#E1E1E1	NOCLG
28	ENSGALP00000064559.1	2687940	NA	1	#E1E1E1	NOCLG
28	ENSGALP00000040341.3	2690062	NA	1	#377EB8	CLGC
28	ENSGALP00000054098.1	2698084	NA	1	#377EB8	CLGC
28	ENSGALP00000002020.4	2698084	NA	1	#E1E1E1	NOCLG
28	ENSGALP00000051893.1	2698127	NA	1	#E1E1E1	NOCLG
28	ENSGALP00000062366.1	2703608	NA	1	#E1E1E1	NOCLG
28	ENSGALP00000002046.5	2711394	NA	1	#377EB8	CLGC
28	ENSGALP00000002096.4	2724945	NA	1	#E1E1E1	NOCLG
28	ENSGALP00000056978.1	2724945	NA	1	#377EB8	CLGC
28	ENSGALP00000046847.1	2739634	NA	1	#E1E1E1	NOCLG
28	ENSGALP00000045742.2	2745790	NA	1	#E1E1E1	NOCLG
28	ENSGALP00000058912.1	2745792	NA	1	#E1E1E1	NOCLG
28	ENSGALP00000064394.1	2746259	NA	1	#E1E1E1	NOCLG
28	ENSGALP00000045852.1	2762167	NA	1	#377EB8	CLGC
28	ENSGALP00000048376.1	2772675	NA	1	#E1E1E1	NOCLG
28	ENSGALP00000059506.1	2775252	NA	1	#E1E1E1	NOCLG
28	ENSGALP00000051599.1	2779438	NA	1	#E1E1E1	NOCLG
28	ENSGALP00000002858.5	2782340	NA	1	#E1E1E1	NOCLG
28	ENSGALP00000003035.5	2817697	NA	1	#D2AA2D	CLGL
28	ENSGALP00000045043.1	2817699	NA	1	#E1E1E1	NOCLG
28	ENSGALP00000064597.1	2817770	NA	1	#E1E1E1	NOCLG
28	ENSGALP00000055533.1	2817770	NA	1	#E1E1E1	NOCLG
28	ENSGALP00000060866.1	2842795	NA	1	#E1E1E1	NOCLG
28	ENSGALP00000058051.1	2848507	NA	1	#E1E1E1	NOCLG
28	ENSGALP00000054429.1	2848507	NA	1	#E1E1E1	NOCLG
28	ENSGALP00000043604.1	2853995	NA	1	#E1E1E1	NOCLG
28	ENSGALP00000047592.1	2854371	NA	1	#E1E1E1	NOCLG
28	ENSGALP00000044125.1	2857547	NA	1	#FFBF19	CLGJ
28	ENSGALP00000003077.4	2857547	NA	1	#E1E1E1	NOCLG
28	ENSGALP00000003104.5	2867619	NA	1	#E1E1E1	NOCLG
28	ENSGALP00000054097.1	2867620	NA	1	#E1E1E1	NOCLG
28	ENSGALP00000041111.2	2875145	NA	1	#377EB8	CLGC
28	ENSGALP00000056951.1	2896814	NA	1	#E1E1E1	NOCLG
28	ENSGALP00000058939.1	2896816	NA	1	#E1E1E1	NOCLG
28	ENSGALP00000053322.1	2896820	NA	1	#D2AA2D	CLGL
28	ENSGALP00000034433.3	2896820	NA	1	#E1E1E1	NOCLG
28	ENSGALP00000043271.2	2909715	NA	1	#E1E1E1	NOCLG
28	ENSGALP00000003149.5	2916687	NA	1	#D2AA2D	CLGL
28	ENSGALP00000003860.4	2927136	NA	1	#D2AA2D	CLGL
28	ENSGALP00000047036.1	2932954	NA	1	#E1E1E1	NOCLG
28	ENSGALP00000053803.1	2939717	NA	1	#E1E1E1	NOCLG
28	ENSGALP00000062690.1	2939728	NA	1	#E1E1E1	NOCLG
28	ENSGALP00000041815.2	2939728	NA	1	#E1E1E1	NOCLG
28	ENSGALP00000061346.1	2939778	NA	1	#D2AA2D	CLGL
28	ENSGALP00000046126.1	2945031	NA	1	#E1E1E1	NOCLG
28	ENSGALP00000051313.1	2945115	NA	1	#D2AA2D	CLGL
28	ENSGALP00000057808.1	2945797	NA	1	#E1E1E1	NOCLG
28	ENSGALP00000063342.1	2957605	NA	1	#E1E1E1	NOCLG
28	ENSGALP00000004071.4	2957615	NA	1	#E41A1C	CLGA
28	ENSGALP00000048401.1	2957621	NA	1	#E1E1E1	NOCLG
28	ENSGALP00000034432.3	2960447	NA	1	#F781BF	CLGO
28	ENSGALP00000045279.1	2964719	NA	1	#E1E1E1	NOCLG
28	ENSGALP00000055551.1	2964719	NA	1	#E1E1E1	NOCLG
28	ENSGALP00000055443.1	3020700	NA	1	#D2AA2D	CLGL
28	ENSGALP00000044630.2	3061180	NA	1	#D2AA2D	CLGL
28	ENSGALP00000046563.1	3074463	NA	1	#D2AA2D	CLGL
28	ENSGALP00000045493.1	3101530	NA	1	#E1E1E1	NOCLG
28	ENSGALP00000047114.1	3101797	NA	1	#E1E1E1	NOCLG
28	ENSGALP00000057356.1	3101797	NA	1	#E1E1E1	NOCLG
28	ENSGALP00000045344.1	3102457	NA	1	#E1E1E1	NOCLG
28	ENSGALP00000045303.1	3108656	NA	1	#377EB8	CLGC
28	ENSGALP00000045853.1	3128201	NA	1	#E1E1E1	NOCLG
28	ENSGALP00000024483.5	3175321	NA	1	#377EB8	CLGC
28	ENSGALP00000015790.5	3184482	NA	1	#E1E1E1	NOCLG
28	ENSGALP00000015781.5	3192339	NA	1	#377EB8	CLGC
28	ENSGALP00000045892.1	3192349	NA	1	#E1E1E1	NOCLG
28	ENSGALP00000061361.1	3195794	NA	1	#E1E1E1	NOCLG
28	ENSGALP00000047308.1	3195794	NA	1	#E1E1E1	NOCLG
28	ENSGALP00000053547.1	3199131	NA	1	#E1E1E1	NOCLG
28	ENSGALP00000061827.1	3199324	NA	1	#E1E1E1	NOCLG
28	ENSGALP00000024479.5	3203573	NA	1	#E1E1E1	NOCLG
28	ENSGALP00000063297.1	3225919	NA	1	#377EB8	CLGC
28	ENSGALP00000059043.1	3225919	NA	1	#E1E1E1	NOCLG
28	ENSGALP00000053261.1	3225920	NA	1	#E1E1E1	NOCLG
28	ENSGALP00000024468.3	3226196	NA	1	#E1E1E1	NOCLG
28	ENSGALP00000050887.1	3226300	NA	1	#E1E1E1	NOCLG
28	ENSGALP00000060432.1	3226841	NA	1	#E1E1E1	NOCLG
28	ENSGALP00000054980.1	3228730	NA	1	#E1E1E1	NOCLG
28	ENSGALP00000052536.1	3232091	NA	1	#E1E1E1	NOCLG
28	ENSGALP00000024465.4	3241767	NA	1	#E1E1E1	NOCLG
28	ENSGALP00000063007.1	3244898	NA	1	#377EB8	CLGC
28	ENSGALP00000062300.1	3245280	NA	1	#377EB8	CLGC
28	ENSGALP00000040867.3	3250482	NA	1	#377EB8	CLGC
28	ENSGALP00000057680.1	3256975	NA	1	#377EB8	CLGC
28	ENSGALP00000040258.3	3256975	NA	1	#E1E1E1	NOCLG
28	ENSGALP00000062514.1	3265511	NA	1	#E1E1E1	NOCLG
28	ENSGALP00000052778.1	3266039	NA	1	#984EA3	CLGG
28	ENSGALP00000059849.1	3272391	NA	1	#D2AA2D	CLGL
28	ENSGALP00000050123.2	3272429	NA	1	#E1E1E1	NOCLG
28	ENSGALP00000022734.4	3273489	NA	1	#E1E1E1	NOCLG
28	ENSGALP00000044522.1	3284134	NA	1	#E1E1E1	NOCLG
28	ENSGALP00000032253.5	3284137	NA	1	#E1E1E1	NOCLG
28	ENSGALP00000043130.1	3289608	NA	1	#D2AA2D	CLGL
28	ENSGALP00000060749.1	3314313	NA	1	#E1E1E1	NOCLG
28	ENSGALP00000056003.1	3319785	NA	1	#E1E1E1	NOCLG
28	ENSGALP00000045132.2	3324494	NA	1	#E1E1E1	NOCLG
28	ENSGALP00000059100.1	3324935	NA	1	#E1E1E1	NOCLG
28	ENSGALP00000054033.1	3328399	NA	1	#E1E1E1	NOCLG
28	ENSGALP00000048791.1	3328399	NA	1	#E1E1E1	NOCLG
28	ENSGALP00000046746.1	3330990	NA	1	#E1E1E1	NOCLG
28	ENSGALP00000055747.1	3339736	NA	1	#E1E1E1	NOCLG
28	ENSGALP00000049418.1	3347963	NA	1	#E1E1E1	NOCLG
28	ENSGALP00000043953.1	3353320	NA	1	#377EB8	CLGC
28	ENSGALP00000056791.1	3370412	NA	1	#377EB8	CLGC
28	ENSGALP00000052823.1	3375846	NA	1	#E1E1E1	NOCLG
28	ENSGALP00000045888.1	3378955	NA	1	#E1E1E1	NOCLG
28	ENSGALP00000044103.1	3385427	NA	1	#377EB8	CLGC
28	ENSGALP00000051498.1	3396001	NA	1	#E1E1E1	NOCLG
28	ENSGALP00000062134.1	3397880	NA	1	#E1E1E1	NOCLG
28	ENSGALP00000051649.1	3400027	NA	1	#E1E1E1	NOCLG
28	ENSGALP00000057526.1	3400105	NA	1	#D2AA2D	CLGL
28	ENSGALP00000054509.1	3400212	NA	1	#E1E1E1	NOCLG
28	ENSGALP00000054832.1	3400636	NA	1	#E1E1E1	NOCLG
28	ENSGALP00000044869.1	3404929	NA	1	#E1E1E1	NOCLG
28	ENSGALP00000053525.1	3407417	NA	1	#377EB8	CLGC
28	ENSGALP00000057335.1	3407417	NA	1	#E1E1E1	NOCLG
28	ENSGALP00000049744.1	3415151	NA	1	#E1E1E1	NOCLG
28	ENSGALP00000056985.1	3417152	NA	1	#E1E1E1	NOCLG
28	ENSGALP00000050440.2	3429551	NA	1	#E1E1E1	NOCLG
28	ENSGALP00000059335.1	3429551	NA	1	#E1E1E1	NOCLG
28	ENSGALP00000046743.1	3432207	NA	1	#377EB8	CLGC
28	ENSGALP00000058496.1	3440629	NA	1	#377EB8	CLGC
28	ENSGALP00000064377.1	3443528	NA	1	#E1E1E1	NOCLG
28	ENSGALP00000059263.1	3447582	NA	1	#E1E1E1	NOCLG
28	ENSGALP00000052896.1	3455934	NA	1	#377EB8	CLGC
28	ENSGALP00000058225.1	3463002	NA	1	#E1E1E1	NOCLG
28	ENSGALP00000046411.1	3468756	NA	1	#E1E1E1	NOCLG
28	ENSGALP00000058547.1	3468758	NA	1	#377EB8	CLGC
28	ENSGALP00000051623.1	3474607	NA	1	#377EB8	CLGC
28	ENSGALP00000051817.1	3474801	NA	1	#E1E1E1	NOCLG
28	ENSGALP00000058049.1	3475355	NA	1	#E1E1E1	NOCLG
28	ENSGALP00000047079.1	3521626	NA	1	#E1E1E1	NOCLG
28	ENSGALP00000004687.5	3521626	NA	1	#377EB8	CLGC
28	ENSGALP00000048475.1	3533395	NA	1	#377EB8	CLGC
28	ENSGALP00000043079.3	3552405	NA	1	#377EB8	CLGC
28	ENSGALP00000058077.1	3556467	NA	1	#E1E1E1	NOCLG
28	ENSGALP00000041406.1	3557244	NA	1	#E1E1E1	NOCLG
28	ENSGALP00000047608.1	3561216	NA	1	#E1E1E1	NOCLG
28	ENSGALP00000040956.2	3580089	NA	1	#E1E1E1	NOCLG
28	ENSGALP00000047910.1	3580143	NA	1	#E1E1E1	NOCLG
28	ENSGALP00000057773.1	3581995	NA	1	#E1E1E1	NOCLG
28	ENSGALP00000062974.1	3581997	NA	1	#E1E1E1	NOCLG
28	ENSGALP00000064106.1	3581997	NA	1	#E1E1E1	NOCLG
28	ENSGALP00000023467.3	3587092	NA	1	#E1E1E1	NOCLG
28	ENSGALP00000051541.1	3587094	NA	1	#E1E1E1	NOCLG
28	ENSGALP00000042513.3	3596017	NA	1	#E1E1E1	NOCLG
28	ENSGALP00000046434.1	3608217	NA	1	#E1E1E1	NOCLG
28	ENSGALP00000042168.2	3646007	NA	1	#E1E1E1	NOCLG
28	ENSGALP00000004118.4	3655930	NA	1	#377EB8	CLGC
28	ENSGALP00000004770.3	3671339	NA	1	#377EB8	CLGC
28	ENSGALP00000004808.6	3676512	NA	1	#E1E1E1	NOCLG
28	ENSGALP00000004822.6	3693225	NA	1	#E1E1E1	NOCLG
28	ENSGALP00000004847.5	3704908	NA	1	#E1E1E1	NOCLG
28	ENSGALP00000060818.1	3713886	NA	1	#E1E1E1	NOCLG
28	ENSGALP00000049625.1	3713954	NA	1	#E1E1E1	NOCLG
28	ENSGALP00000050656.1	3714579	NA	1	#E1E1E1	NOCLG
28	ENSGALP00000004940.2	3733488	NA	1	#377EB8	CLGC
28	ENSGALP00000057082.1	3733493	NA	1	#E1E1E1	NOCLG
28	ENSGALP00000064343.1	3734001	NA	1	#E1E1E1	NOCLG
28	ENSGALP00000004982.2	3739329	NA	1	#377EB8	CLGC
28	ENSGALP00000004991.4	3746346	NA	1	#377EB8	CLGC
28	ENSGALP00000004992.1	3758227	NA	1	#E1E1E1	NOCLG
28	ENSGALP00000046795.1	3758353	NA	1	#E1E1E1	NOCLG
28	ENSGALP00000005090.5	3764045	NA	1	#377EB8	CLGC
28	ENSGALP00000005183.3	3800421	NA	1	#F781BF	CLGO
28	ENSGALP00000057871.1	3825550	NA	1	#E1E1E1	NOCLG
28	ENSGALP00000055657.1	3825695	NA	1	#E1E1E1	NOCLG
28	ENSGALP00000005227.4	3825695	NA	1	#E1E1E1	NOCLG
28	ENSGALP00000045547.1	3867485	NA	1	#E1E1E1	NOCLG
28	ENSGALP00000053575.2	3867485	NA	1	#E1E1E1	NOCLG
28	ENSGALP00000034392.4	3885069	NA	1	#D2AA2D	CLGL
28	ENSGALP00000041435.3	3894656	NA	1	#E1E1E1	NOCLG
28	ENSGALP00000054800.1	3899049	NA	1	#E1E1E1	NOCLG
28	ENSGALP00000053207.1	3900551	NA	1	#E1E1E1	NOCLG
28	ENSGALP00000062168.1	3900553	NA	1	#E1E1E1	NOCLG
28	ENSGALP00000043498.1	3902747	NA	1	#377EB8	CLGC
28	ENSGALP00000005299.4	3904699	NA	1	#377EB8	CLGC
28	ENSGALP00000047430.1	3910630	NA	1	#377EB8	CLGC
28	ENSGALP00000054945.2	3910630	NA	1	#E1E1E1	NOCLG
28	ENSGALP00000057935.1	3946510	NA	1	#FF7F00	CLGI
28	ENSGALP00000061865.1	3964525	NA	1	#E1E1E1	NOCLG
28	ENSGALP00000054306.1	3975142	NA	1	#E1E1E1	NOCLG
28	ENSGALP00000005338.5	3982169	NA	1	#E1E1E1	NOCLG
28	ENSGALP00000056215.1	3982564	NA	1	#E1E1E1	NOCLG
28	ENSGALP00000058357.1	3991326	NA	1	#D2AA2D	CLGL
28	ENSGALP00000045066.1	3997169	NA	1	#D2AA2D	CLGL
28	ENSGALP00000052636.1	4007204	NA	1	#E1E1E1	NOCLG
28	ENSGALP00000049090.1	4007498	NA	1	#D2AA2D	CLGL
28	ENSGALP00000047134.1	4010077	NA	1	#E1E1E1	NOCLG
28	ENSGALP00000060538.1	4010085	NA	1	#E1E1E1	NOCLG
28	ENSGALP00000046442.1	4012345	NA	1	#D2AA2D	CLGL
28	ENSGALP00000005414.4	4018519	NA	1	#D2AA2D	CLGL
28	ENSGALP00000005525.6	4037999	NA	1	#D2AA2D	CLGL
28	ENSGALP00000061527.1	4053608	NA	1	#E1E1E1	NOCLG
28	ENSGALP00000054781.2	4063103	NA	1	#E1E1E1	NOCLG
28	ENSGALP00000062864.1	4069972	NA	1	#E1E1E1	NOCLG
28	ENSGALP00000058032.1	4073831	NA	1	#377EB8	CLGC
28	ENSGALP00000043413.3	4077866	NA	1	#E1E1E1	NOCLG
28	ENSGALP00000005645.4	4085166	NA	1	#E1E1E1	NOCLG
28	ENSGALP00000050286.1	4088399	NA	1	#E1E1E1	NOCLG
28	ENSGALP00000053056.1	4132312	NA	1	#E1E1E1	NOCLG
28	ENSGALP00000048413.1	4133024	NA	1	#377EB8	CLGC
28	ENSGALP00000005858.4	4172071	NA	1	#377EB8	CLGC
28	ENSGALP00000045387.1	4177071	NA	1	#377EB8	CLGC
28	ENSGALP00000057976.1	4177071	NA	1	#E1E1E1	NOCLG
28	ENSGALP00000040101.3	4177071	NA	1	#E1E1E1	NOCLG
28	ENSGALP00000046948.1	4177071	NA	1	#E1E1E1	NOCLG
28	ENSGALP00000056318.1	4177071	NA	1	#E1E1E1	NOCLG
28	ENSGALP00000048624.1	4206140	NA	1	#377EB8	CLGC
28	ENSGALP00000005905.4	4217427	NA	1	#E1E1E1	NOCLG
28	ENSGALP00000060635.1	4217971	NA	1	#E1E1E1	NOCLG
28	ENSGALP00000063855.1	4217995	NA	1	#E1E1E1	NOCLG
28	ENSGALP00000048894.1	4217999	NA	1	#E1E1E1	NOCLG
28	ENSGALP00000005928.5	4229272	NA	1	#E1E1E1	NOCLG
28	ENSGALP00000048623.1	4260160	NA	1	#E1E1E1	NOCLG
28	ENSGALP00000060552.1	4271865	NA	1	#E1E1E1	NOCLG
28	ENSGALP00000047041.1	4279731	NA	1	#377EB8	CLGC
28	ENSGALP00000005972.5	4279731	NA	1	#E1E1E1	NOCLG
28	ENSGALP00000005984.4	4298879	NA	1	#419681	CLGD
28	ENSGALP00000050996.1	4305395	NA	1	#727E76	CLGF
28	ENSGALP00000042512.2	4321307	NA	1	#D2AA2D	CLGL
28	ENSGALP00000046716.2	4326847	NA	1	#D2AA2D	CLGL
28	ENSGALP00000006008.6	4327264	NA	1	#E1E1E1	NOCLG
28	ENSGALP00000052633.1	4335588	NA	1	#E1E1E1	NOCLG
28	ENSGALP00000006050.5	4335916	NA	1	#999999	CLGQ
28	ENSGALP00000034700.3	4347929	NA	1	#E1E1E1	NOCLG
28	ENSGALP00000006222.4	4351995	NA	1	#D2AA2D	CLGL
28	ENSGALP00000050700.1	4356516	NA	1	#F781BF	CLGO
28	ENSGALP00000006220.5	4356516	NA	1	#E1E1E1	NOCLG
28	ENSGALP00000006265.2	4398876	NA	1	#E1E1E1	NOCLG
28	ENSGALP00000006300.3	4424049	NA	1	#D2AA2D	CLGL
28	ENSGALP00000051128.1	4425905	NA	1	#E1E1E1	NOCLG
28	ENSGALP00000050989.1	4432164	NA	1	#E1E1E1	NOCLG
28	ENSGALP00000061348.1	4432512	NA	1	#377EB8	CLGC
28	ENSGALP00000034335.4	4433952	NA	1	#377EB8	CLGC
28	ENSGALP00000041790.1	4438750	NA	1	#E1E1E1	NOCLG
28	ENSGALP00000064197.1	4442278	NA	1	#377EB8	CLGC
28	ENSGALP00000055421.1	4446782	NA	1	#E1E1E1	NOCLG
28	ENSGALP00000060763.1	4446787	NA	1	#E1E1E1	NOCLG
28	ENSGALP00000038490.2	4447250	NA	1	#377EB8	CLGC
28	ENSGALP00000043500.1	4447250	NA	1	#E1E1E1	NOCLG
28	ENSGALP00000044612.1	4447256	NA	1	#E1E1E1	NOCLG
28	ENSGALP00000055434.1	4447394	NA	1	#E1E1E1	NOCLG
28	ENSGALP00000048496.1	4447394	NA	1	#E1E1E1	NOCLG
28	ENSGALP00000058418.1	4585666	NA	1	#CE6B73	CLGN
28	ENSGALP00000056093.1	4626074	NA	1	#D2AA2D	CLGL
28	ENSGALP00000057158.1	4626074	NA	1	#E1E1E1	NOCLG
28	ENSGALP00000044197.1	4656418	NA	1	#E1E1E1	NOCLG
28	ENSGALP00000055049.1	4656418	NA	1	#E1E1E1	NOCLG
28	ENSGALP00000006433.5	4656418	NA	1	#E1E1E1	NOCLG
28	ENSGALP00000054704.1	4717253	NA	1	#E1E1E1	NOCLG
28	ENSGALP00000045319.1	4813319	NA	1	#E1E1E1	NOCLG
28	ENSGALP00000049686.1	4846978	NA	1	#D2AA2D	CLGL
28	ENSGALP00000059800.1	4869939	NA	1	#E1E1E1	NOCLG
28	ENSGALP00000061920.1	4870255	NA	1	#377EB8	CLGC
28	ENSGALP00000041887.1	4877060	NA	1	#E1E1E1	NOCLG
28	ENSGALP00000064452.1	4878372	NA	1	#E1E1E1	NOCLG
28	ENSGALP00000039928.2	4883400	NA	1	#E1E1E1	NOCLG
28	ENSGALP00000047425.1	4925539	NA	1	#377EB8	CLGC
28	ENSGALP00000006673.5	4932205	NA	1	#E1E1E1	NOCLG
28	ENSGALP00000051552.1	4944768	NA	1	#FFFF33	CLGK
28	ENSGALP00000044724.1	4944768	NA	1	#E1E1E1	NOCLG
28	ENSGALP00000006754.4	4944768	NA	1	#E1E1E1	NOCLG
28	ENSGALP00000006768.1	4948938	NA	1	#E1E1E1	NOCLG
28	ENSGALP00000046748.1	4949275	NA	1	#984EA3	CLGG
28	ENSGALP00000006772.3	4954941	NA	1	#377EB8	CLGC
28	ENSGALP00000054886.1	4954942	NA	1	#E1E1E1	NOCLG
28	ENSGALP00000059108.1	4960698	NA	1	#E1E1E1	NOCLG
AADN04009122.1	ENSGALP00000063358.1	4431	NA	1	#E1E1E1	NOCLG
AADN04009122.1	ENSGALP00000052407.1	5268	NA	1	#E1E1E1	NOCLG
AADN04009122.1	ENSGALP00000062203.1	5305	NA	1	#E1E1E1	NOCLG
33	ENSGALP00000056042.1	9635	NA	1	#8D4C6A	CLGB
33	ENSGALP00000050438.1	10837	NA	1	#E1E1E1	NOCLG
33	ENSGALP00000047403.1	25756	NA	1	#8D4C6A	CLGB
33	ENSGALP00000055935.1	37592	NA	1	#E1E1E1	NOCLG
33	ENSGALP00000044636.2	70186	NA	1	#E1E1E1	NOCLG
33	ENSGALP00000050098.1	82470	NA	1	#E1E1E1	NOCLG
33	ENSGALP00000055252.1	82470	NA	1	#377EB8	CLGC
33	ENSGALP00000050930.1	90520	NA	1	#E1E1E1	NOCLG
33	ENSGALP00000049586.1	135658	NA	1	#727E76	CLGF
33	ENSGALP00000043678.1	138368	NA	1	#E1E1E1	NOCLG
33	ENSGALP00000056046.1	145016	NA	1	#E1E1E1	NOCLG
33	ENSGALP00000061200.1	145160	NA	1	#8D4C6A	CLGB
33	ENSGALP00000045584.1	145195	NA	1	#E1E1E1	NOCLG
33	ENSGALP00000045052.1	161165	NA	1	#8D4C6A	CLGB
33	ENSGALP00000045521.1	224485	NA	1	#E1E1E1	NOCLG
33	ENSGALP00000056200.1	251961	NA	1	#E1E1E1	NOCLG
33	ENSGALP00000045655.1	274304	NA	1	#8D4C6A	CLGB
33	ENSGALP00000057388.1	293423	NA	1	#E1E1E1	NOCLG
33	ENSGALP00000049633.1	296754	NA	1	#E1E1E1	NOCLG
33	ENSGALP00000046681.1	296754	NA	1	#8D4C6A	CLGB
33	ENSGALP00000045740.1	300379	NA	1	#E1E1E1	NOCLG
33	ENSGALP00000055859.1	300379	NA	1	#E1E1E1	NOCLG
33	ENSGALP00000057289.1	313108	NA	1	#E1E1E1	NOCLG
33	ENSGALP00000055484.1	341448	NA	1	#8D4C6A	CLGB
33	ENSGALP00000061204.1	346258	NA	1	#E1E1E1	NOCLG
33	ENSGALP00000050035.1	384337	NA	1	#8D4C6A	CLGB
33	ENSGALP00000049630.1	425846	NA	1	#8D4C6A	CLGB
33	ENSGALP00000055141.1	444400	NA	1	#E1E1E1	NOCLG
33	ENSGALP00000057387.1	464899	NA	1	#8D4C6A	CLGB
33	ENSGALP00000053083.2	480586	NA	1	#E1E1E1	NOCLG
33	ENSGALP00000054770.1	497535	NA	1	#8D4C6A	CLGB
33	ENSGALP00000053720.1	514813	NA	1	#E1E1E1	NOCLG
33	ENSGALP00000055192.1	514887	NA	1	#E1E1E1	NOCLG
33	ENSGALP00000057704.1	514887	NA	1	#E1E1E1	NOCLG
33	ENSGALP00000049901.1	526029	NA	1	#E1E1E1	NOCLG
33	ENSGALP00000049095.1	529383	NA	1	#E1E1E1	NOCLG
33	ENSGALP00000054726.1	529393	NA	1	#E1E1E1	NOCLG
33	ENSGALP00000054951.1	535112	NA	1	#E41A1C	CLGA
33	ENSGALP00000051621.1	542155	NA	1	#E1E1E1	NOCLG
33	ENSGALP00000056768.1	542155	NA	1	#8D4C6A	CLGB
33	ENSGALP00000054601.1	542155	NA	1	#E1E1E1	NOCLG
33	ENSGALP00000054006.1	567379	NA	1	#8D4C6A	CLGB
33	ENSGALP00000050912.2	572817	NA	1	#8D4C6A	CLGB
33	ENSGALP00000050323.1	581115	NA	1	#E1E1E1	NOCLG
33	ENSGALP00000049565.1	581115	NA	1	#E1E1E1	NOCLG
33	ENSGALP00000046430.1	581115	NA	1	#8D4C6A	CLGB
33	ENSGALP00000059149.1	581115	NA	1	#E1E1E1	NOCLG
33	ENSGALP00000048339.1	581115	NA	1	#E1E1E1	NOCLG
33	ENSGALP00000048114.1	587656	NA	1	#E1E1E1	NOCLG
33	ENSGALP00000044560.1	587659	NA	1	#E1E1E1	NOCLG
33	ENSGALP00000045024.1	595513	NA	1	#E1E1E1	NOCLG
33	ENSGALP00000045201.1	595513	NA	1	#E1E1E1	NOCLG
33	ENSGALP00000047312.1	596319	NA	1	#E1E1E1	NOCLG
33	ENSGALP00000058480.1	596362	NA	1	#E1E1E1	NOCLG
33	ENSGALP00000063803.1	603594	NA	1	#8D4C6A	CLGB
33	ENSGALP00000048260.1	607459	NA	1	#8D4C6A	CLGB
33	ENSGALP00000051268.1	612990	NA	1	#E1E1E1	NOCLG
33	ENSGALP00000043672.1	613467	NA	1	#E1E1E1	NOCLG
33	ENSGALP00000056613.1	617930	NA	1	#8D4C6A	CLGB
33	ENSGALP00000056524.1	621477	NA	1	#E1E1E1	NOCLG
33	ENSGALP00000053459.1	621520	NA	1	#8D4C6A	CLGB
33	ENSGALP00000062412.1	621537	NA	1	#CE6B73	CLGN
33	ENSGALP00000044276.1	623258	NA	1	#E1E1E1	NOCLG
33	ENSGALP00000058284.1	627630	NA	1	#377EB8	CLGC
33	ENSGALP00000045817.1	634099	NA	1	#E1E1E1	NOCLG
33	ENSGALP00000058468.1	644808	NA	1	#8D4C6A	CLGB
33	ENSGALP00000052582.1	645285	NA	1	#E1E1E1	NOCLG
33	ENSGALP00000051173.1	646832	NA	1	#E1E1E1	NOCLG
33	ENSGALP00000057012.1	646900	NA	1	#999999	CLGQ
33	ENSGALP00000048615.1	664989	NA	1	#8D4C6A	CLGB
33	ENSGALP00000062511.1	667367	NA	1	#E1E1E1	NOCLG
33	ENSGALP00000052876.2	677173	NA	1	#8D4C6A	CLGB
33	ENSGALP00000059673.1	689661	NA	1	#E1E1E1	NOCLG
33	ENSGALP00000051229.2	689874	NA	1	#E1E1E1	NOCLG
33	ENSGALP00000054237.1	693527	NA	1	#8D4C6A	CLGB
33	ENSGALP00000049338.1	693527	NA	1	#E1E1E1	NOCLG
33	ENSGALP00000050940.1	704180	NA	1	#8D4C6A	CLGB
33	ENSGALP00000056920.1	713178	NA	1	#E1E1E1	NOCLG
33	ENSGALP00000062431.1	719501	NA	1	#E1E1E1	NOCLG
33	ENSGALP00000058066.1	728697	NA	1	#E1E1E1	NOCLG
33	ENSGALP00000049877.1	729542	NA	1	#E1E1E1	NOCLG
33	ENSGALP00000061226.1	736626	NA	1	#E1E1E1	NOCLG
33	ENSGALP00000053546.1	745139	NA	1	#8D4C6A	CLGB
33	ENSGALP00000053792.1	745139	NA	1	#E1E1E1	NOCLG
33	ENSGALP00000046413.2	746584	NA	1	#8D4C6A	CLGB
33	ENSGALP00000049006.1	754500	NA	1	#8D4C6A	CLGB
33	ENSGALP00000044566.1	756499	NA	1	#E1E1E1	NOCLG
33	ENSGALP00000056405.1	756700	NA	1	#8D4C6A	CLGB
33	ENSGALP00000055744.1	756700	NA	1	#E1E1E1	NOCLG
33	ENSGALP00000052740.1	767595	NA	1	#E1E1E1	NOCLG
33	ENSGALP00000051114.1	767595	NA	1	#E1E1E1	NOCLG
33	ENSGALP00000051677.1	767595	NA	1	#E1E1E1	NOCLG
33	ENSGALP00000050696.1	775139	NA	1	#E1E1E1	NOCLG
33	ENSGALP00000049714.1	775139	NA	1	#E1E1E1	NOCLG
33	ENSGALP00000044259.1	775139	NA	1	#E1E1E1	NOCLG
33	ENSGALP00000044681.1	780172	NA	1	#8D4C6A	CLGB
33	ENSGALP00000049696.1	783896	NA	1	#E1E1E1	NOCLG
33	ENSGALP00000046011.1	784108	NA	1	#419681	CLGD
33	ENSGALP00000046992.1	785527	NA	1	#E1E1E1	NOCLG
33	ENSGALP00000050076.1	787228	NA	1	#E1E1E1	NOCLG
33	ENSGALP00000049536.1	789750	NA	1	#E1E1E1	NOCLG
33	ENSGALP00000044500.1	789750	NA	1	#E1E1E1	NOCLG
33	ENSGALP00000049989.1	789750	NA	1	#E1E1E1	NOCLG
33	ENSGALP00000051322.1	789750	NA	1	#8D4C6A	CLGB
33	ENSGALP00000055178.1	810188	NA	1	#E1E1E1	NOCLG
33	ENSGALP00000057803.1	810892	NA	1	#E1E1E1	NOCLG
33	ENSGALP00000051805.1	811514	NA	1	#E1E1E1	NOCLG
33	ENSGALP00000061868.1	811538	NA	1	#E1E1E1	NOCLG
33	ENSGALP00000050652.1	836490	NA	1	#E1E1E1	NOCLG
33	ENSGALP00000049735.1	836557	NA	1	#8D4C6A	CLGB
33	ENSGALP00000048938.1	836557	NA	1	#E1E1E1	NOCLG
33	ENSGALP00000055242.1	849526	NA	1	#8D4C6A	CLGB
33	ENSGALP00000048385.1	861614	NA	1	#8D4C6A	CLGB
33	ENSGALP00000057555.1	865697	NA	1	#E1E1E1	NOCLG
33	ENSGALP00000051411.1	869129	NA	1	#8D4C6A	CLGB
33	ENSGALP00000053157.1	914337	NA	1	#8D4C6A	CLGB
33	ENSGALP00000045368.1	914337	NA	1	#E1E1E1	NOCLG
33	ENSGALP00000047125.1	972488	NA	1	#E1E1E1	NOCLG
33	ENSGALP00000051801.1	985518	NA	1	#E1E1E1	NOCLG
33	ENSGALP00000058411.1	1005761	NA	1	#E1E1E1	NOCLG
33	ENSGALP00000054679.1	1019070	NA	1	#FF7F00	CLGI
33	ENSGALP00000055289.1	1034458	NA	1	#E1E1E1	NOCLG
33	ENSGALP00000061293.1	1034493	NA	1	#E1E1E1	NOCLG
33	ENSGALP00000050413.1	1045438	NA	1	#E1E1E1	NOCLG
33	ENSGALP00000047265.1	1068344	NA	1	#E1E1E1	NOCLG
33	ENSGALP00000058570.1	1074080	NA	1	#E1E1E1	NOCLG
33	ENSGALP00000047584.1	1094752	NA	1	#E1E1E1	NOCLG
33	ENSGALP00000053347.1	1146250	NA	1	#8D4C6A	CLGB
33	ENSGALP00000045707.1	1153495	NA	1	#8D4C6A	CLGB
33	ENSGALP00000045711.1	1153495	NA	1	#E1E1E1	NOCLG
33	ENSGALP00000047929.1	1158787	NA	1	#E1E1E1	NOCLG
33	ENSGALP00000059954.1	1158788	NA	1	#E1E1E1	NOCLG
33	ENSGALP00000045418.1	1158788	NA	1	#E1E1E1	NOCLG
33	ENSGALP00000059490.1	1160517	NA	1	#E1E1E1	NOCLG
33	ENSGALP00000051100.1	1166405	NA	1	#E1E1E1	NOCLG
33	ENSGALP00000053216.1	1170371	NA	1	#E1E1E1	NOCLG
33	ENSGALP00000055149.1	1172149	NA	1	#E1E1E1	NOCLG
33	ENSGALP00000050447.1	1172149	NA	1	#E1E1E1	NOCLG
33	ENSGALP00000062919.1	1178501	NA	1	#E1E1E1	NOCLG
33	ENSGALP00000055054.1	1204673	NA	1	#E1E1E1	NOCLG
33	ENSGALP00000054197.1	1211513	NA	1	#E1E1E1	NOCLG
33	ENSGALP00000044598.1	1211513	NA	1	#E1E1E1	NOCLG
33	ENSGALP00000054548.1	1211513	NA	1	#E1E1E1	NOCLG
33	ENSGALP00000058260.1	1220747	NA	1	#E1E1E1	NOCLG
33	ENSGALP00000058531.1	1229096	NA	1	#E1E1E1	NOCLG
33	ENSGALP00000047022.1	1229096	NA	1	#E1E1E1	NOCLG
33	ENSGALP00000058302.1	1229096	NA	1	#E1E1E1	NOCLG
33	ENSGALP00000051794.1	1229312	NA	1	#E1E1E1	NOCLG
33	ENSGALP00000057031.2	1274621	NA	1	#E1E1E1	NOCLG
33	ENSGALP00000059350.1	1293094	NA	1	#E1E1E1	NOCLG
33	ENSGALP00000060177.1	1293094	NA	1	#E1E1E1	NOCLG
33	ENSGALP00000043755.1	1303956	NA	1	#E1E1E1	NOCLG
33	ENSGALP00000055510.1	1313422	NA	1	#E1E1E1	NOCLG
33	ENSGALP00000058687.1	1313514	NA	1	#E1E1E1	NOCLG
33	ENSGALP00000057737.1	1326070	NA	1	#E1E1E1	NOCLG
33	ENSGALP00000064084.1	1326070	NA	1	#E1E1E1	NOCLG
33	ENSGALP00000044470.1	1334938	NA	1	#E1E1E1	NOCLG
33	ENSGALP00000049837.1	1349102	NA	1	#E1E1E1	NOCLG
33	ENSGALP00000055200.1	1354644	NA	1	#E1E1E1	NOCLG
33	ENSGALP00000060346.1	1354644	NA	1	#E1E1E1	NOCLG
33	ENSGALP00000046841.1	1377871	NA	1	#E1E1E1	NOCLG
33	ENSGALP00000058500.1	1411893	NA	1	#E1E1E1	NOCLG
33	ENSGALP00000057098.1	1411893	NA	1	#8D4C6A	CLGB
33	ENSGALP00000064053.1	1411898	NA	1	#E1E1E1	NOCLG
33	ENSGALP00000051936.1	1421845	NA	1	#8D4C6A	CLGB
33	ENSGALP00000049641.1	1447290	NA	1	#E1E1E1	NOCLG
33	ENSGALP00000049507.1	1460169	NA	1	#E1E1E1	NOCLG
33	ENSGALP00000048577.2	1477110	NA	1	#E1E1E1	NOCLG
33	ENSGALP00000056210.1	1483259	NA	1	#E1E1E1	NOCLG
33	ENSGALP00000050151.1	1483259	NA	1	#8D4C6A	CLGB
33	ENSGALP00000052197.1	1483259	NA	1	#E1E1E1	NOCLG
33	ENSGALP00000043921.1	1512096	NA	1	#727E76	CLGF
33	ENSGALP00000048335.1	1524877	NA	1	#E1E1E1	NOCLG
33	ENSGALP00000044782.1	1533611	NA	1	#E1E1E1	NOCLG
33	ENSGALP00000051641.1	1538347	NA	1	#E1E1E1	NOCLG
33	ENSGALP00000051917.1	1552104	NA	1	#E1E1E1	NOCLG
33	ENSGALP00000056571.1	1556563	NA	1	#E1E1E1	NOCLG
33	ENSGALP00000047626.1	1569835	NA	1	#E1E1E1	NOCLG
33	ENSGALP00000050428.1	1574289	NA	1	#8D4C6A	CLGB
33	ENSGALP00000055694.1	1577750	NA	1	#8D4C6A	CLGB
33	ENSGALP00000046299.1	1582460	NA	1	#E1E1E1	NOCLG
33	ENSGALP00000055079.1	1583331	NA	1	#8D4C6A	CLGB
33	ENSGALP00000056475.1	1595024	NA	1	#E1E1E1	NOCLG
33	ENSGALP00000056481.1	1600129	NA	1	#E1E1E1	NOCLG
33	ENSGALP00000048351.1	1604316	NA	1	#E1E1E1	NOCLG
33	ENSGALP00000048172.1	1607020	NA	1	#E1E1E1	NOCLG
33	ENSGALP00000051930.1	1609248	NA	1	#E1E1E1	NOCLG
33	ENSGALP00000056081.1	1609307	NA	1	#E1E1E1	NOCLG
33	ENSGALP00000048307.1	1609307	NA	1	#8D4C6A	CLGB
33	ENSGALP00000046264.1	1609307	NA	1	#E1E1E1	NOCLG
33	ENSGALP00000061222.1	1609322	NA	1	#E1E1E1	NOCLG
33	ENSGALP00000049709.1	1612235	NA	1	#E1E1E1	NOCLG
33	ENSGALP00000044317.1	1612235	NA	1	#E1E1E1	NOCLG
33	ENSGALP00000053761.1	1612300	NA	1	#8D4C6A	CLGB
33	ENSGALP00000054053.1	1612375	NA	1	#E1E1E1	NOCLG
33	ENSGALP00000060380.1	1620518	NA	1	#E1E1E1	NOCLG
33	ENSGALP00000058352.1	1622780	NA	1	#8D4C6A	CLGB
33	ENSGALP00000056479.1	1630552	NA	1	#8D4C6A	CLGB
33	ENSGALP00000063712.1	1630835	NA	1	#E1E1E1	NOCLG
33	ENSGALP00000060225.1	1631459	NA	1	#E1E1E1	NOCLG
33	ENSGALP00000059987.1	1631687	NA	1	#E1E1E1	NOCLG
33	ENSGALP00000063233.1	1633068	NA	1	#E1E1E1	NOCLG
33	ENSGALP00000046799.1	1634536	NA	1	#E1E1E1	NOCLG
33	ENSGALP00000044617.1	1636126	NA	1	#E1E1E1	NOCLG
33	ENSGALP00000052372.1	1636126	NA	1	#8D4C6A	CLGB
AADN04010050.1	ENSGALP00000058589.1	598	NA	1	#E1E1E1	NOCLG
AADN04023228.1	ENSGALP00000048720.1	21	NA	1	#E1E1E1	NOCLG
AADN04004366.1	ENSGALP00000063641.1	2145	NA	1	#E1E1E1	NOCLG
AADN04004366.1	ENSGALP00000062672.1	2403	NA	1	#E1E1E1	NOCLG
AADN04013752.1	ENSGALP00000051717.1	1847	NA	1	#E1E1E1	NOCLG
AADN04004909.1	ENSGALP00000064294.1	7867	NA	1	#E1E1E1	NOCLG
AADN04005143.1	ENSGALP00000060454.1	8429	NA	1	#E1E1E1	NOCLG
AADN04023611.1	ENSGALP00000051047.1	21	NA	1	#E1E1E1	NOCLG
AADN04003913.1	ENSGALP00000064135.1	8313	NA	1	#E1E1E1	NOCLG
AADN04003913.1	ENSGALP00000054662.1	9152	NA	1	#E1E1E1	NOCLG
AADN04003913.1	ENSGALP00000061287.1	14988	NA	1	#C88DAC	CLGP
KQ759745.1	ENSGALP00000056624.1	21	NA	1	#E1E1E1	NOCLG
KQ759745.1	ENSGALP00000055452.1	21	NA	1	#E1E1E1	NOCLG
AADN04012973.1	ENSGALP00000059483.1	134	NA	1	#E1E1E1	NOCLG
AADN04005567.1	ENSGALP00000061071.1	6770	NA	1	#E1E1E1	NOCLG
AADN04002563.1	ENSGALP00000053538.1	1260	NA	1	#E1E1E1	NOCLG
AADN04009605.1	ENSGALP00000063759.1	3749	NA	1	#E1E1E1	NOCLG
KQ759645.1	ENSGALP00000050868.1	297	NA	1	#E1E1E1	NOCLG
KQ759567.1	ENSGALP00000051315.1	1768	NA	1	#E1E1E1	NOCLG
KQ759567.1	ENSGALP00000046848.1	1768	NA	1	#FF7F00	CLGI
KQ759567.1	ENSGALP00000058023.2	15302	NA	1	#377EB8	CLGC
AADN04004927.1	ENSGALP00000058453.1	897	NA	1	#E1E1E1	NOCLG
AADN04004927.1	ENSGALP00000056769.1	1392	NA	1	#E1E1E1	NOCLG
AADN04001832.1	ENSGALP00000049403.2	4758	NA	1	#999999	CLGQ
AADN04001832.1	ENSGALP00000056036.2	8274	NA	1	#E1E1E1	NOCLG
AADN04006321.1	ENSGALP00000061184.1	873	NA	1	#E1E1E1	NOCLG
AADN04003737.1	ENSGALP00000050399.1	3269	NA	1	#E1E1E1	NOCLG
AADN04003737.1	ENSGALP00000051037.1	3269	NA	1	#E1E1E1	NOCLG
AADN04003737.1	ENSGALP00000062381.1	11864	NA	1	#C88DAC	CLGP
AADN04009372.1	ENSGALP00000063481.1	1519	NA	1	#E1E1E1	NOCLG
AADN04024149.1	ENSGALP00000054525.1	7018	NA	1	#E1E1E1	NOCLG
AADN04011602.1	ENSGALP00000055438.1	21	NA	1	#E1E1E1	NOCLG
AADN04003155.1	ENSGALP00000049519.1	2780	NA	1	#E1E1E1	NOCLG
AADN04003155.1	ENSGALP00000051475.1	7663	NA	1	#E1E1E1	NOCLG
AADN04006190.1	ENSGALP00000056489.1	6361	NA	1	#E1E1E1	NOCLG
AADN04002853.1	ENSGALP00000063095.1	10054	NA	1	#E1E1E1	NOCLG
AADN04002853.1	ENSGALP00000063586.1	10082	NA	1	#E1E1E1	NOCLG
AADN04002853.1	ENSGALP00000064085.1	10440	NA	1	#E1E1E1	NOCLG
AADN04002853.1	ENSGALP00000061945.1	10440	NA	1	#E1E1E1	NOCLG
AADN04012763.1	ENSGALP00000048876.1	562	NA	1	#E1E1E1	NOCLG
AADN04013421.1	ENSGALP00000051866.1	2558	NA	1	#E1E1E1	NOCLG
AADN04014183.1	ENSGALP00000061317.1	194	NA	1	#E1E1E1	NOCLG
AADN04006329.1	ENSGALP00000048391.1	3976	NA	1	#F781BF	CLGO
AADN04009759.1	ENSGALP00000063723.1	5795	NA	1	#E1E1E1	NOCLG
AADN04001646.1	ENSGALP00000054720.1	3967	NA	1	#E1E1E1	NOCLG
AADN04001646.1	ENSGALP00000058697.1	3978	NA	1	#E1E1E1	NOCLG
AADN04002014.1	ENSGALP00000058981.1	10299	NA	1	#E1E1E1	NOCLG
KQ759454.1	ENSGALP00000063002.1	25150	NA	1	#E1E1E1	NOCLG
AADN04009790.1	ENSGALP00000050640.1	3751	NA	1	#E1E1E1	NOCLG
AADN04007547.1	ENSGALP00000063178.1	2545	NA	1	#E1E1E1	NOCLG
AADN04007547.1	ENSGALP00000055212.2	3216	NA	1	#E1E1E1	NOCLG
AADN04007547.1	ENSGALP00000052464.1	5613	NA	1	#E1E1E1	NOCLG
AADN04001739.1	ENSGALP00000055181.1	7777	NA	1	#E1E1E1	NOCLG
AADN04006861.1	ENSGALP00000047924.1	3148	NA	1	#E1E1E1	NOCLG
AADN04006861.1	ENSGALP00000053361.1	7170	NA	1	#E1E1E1	NOCLG
AADN04006371.1	ENSGALP00000059787.1	3887	NA	1	#C88DAC	CLGP
AADN04006371.1	ENSGALP00000058991.1	4658	NA	1	#E1E1E1	NOCLG
AADN04006371.1	ENSGALP00000051050.1	4940	NA	1	#E1E1E1	NOCLG
AADN04003348.1	ENSGALP00000045015.1	2327	NA	1	#E1E1E1	NOCLG
AADN04003348.1	ENSGALP00000058668.1	2327	NA	1	#E1E1E1	NOCLG
[truncated: 28,252 more rows]

## Sheet: gar.all.msynt
scaffold	genes	position	NA	NA	Color code	Assigned fragment
AHAT01043822.1	ENSLOCP00000000424.1	224	NA	1	#E41A1C	CLGA
JH592109.1	ENSLOCP00000000090.1	3532	NA	1	#E1E1E1	NOCLG
AHAT01043556.1	ENSLOCP00000017028.1	7458	NA	1	#4DAF4A	CLGE
AHAT01043884.1	ENSLOCP00000000392.1	4422	NA	1	#E1E1E1	NOCLG
JH591512.1	ENSLOCP00000000262.1	26835	NA	1	#E1E1E1	NOCLG
JH591512.1	ENSLOCP00000021774.1	30458	NA	1	#E1E1E1	NOCLG
JH591512.1	ENSLOCP00000000284.1	52226	NA	1	#8D4C6A	CLGB
JH591512.1	ENSLOCP00000000301.1	63064	NA	1	#A65628	CLGM
AHAT01042996.1	ENSLOCP00000000743.1	160	NA	1	#E1E1E1	NOCLG
AHAT01043017.1	ENSLOCP00000021959.1	817	NA	1	#E1E1E1	NOCLG
JH591516.1	ENSLOCP00000000244.1	89369	NA	1	#E1E1E1	NOCLG
AHAT01043823.1	ENSLOCP00000000439.1	1622	NA	1	#984EA3	CLGG
AHAT01045028.1	ENSLOCP00000021193.1	504	NA	1	#E1E1E1	NOCLG
JH591585.1	ENSLOCP00000000169.1	30062	NA	1	#E1E1E1	NOCLG
JH591585.1	ENSLOCP00000000185.1	42524	NA	1	#E1E1E1	NOCLG
JH591719.1	ENSLOCP00000000115.1	13252	NA	1	#E1E1E1	NOCLG
JH591719.1	ENSLOCP00000000120.1	13908	NA	1	#E1E1E1	NOCLG
JH591719.1	ENSLOCP00000000126.1	20766	NA	1	#E1E1E1	NOCLG
JH591420.1	ENSLOCP00000021546.1	247321	NA	1	#E1E1E1	NOCLG
JH591420.1	ENSLOCP00000000901.1	259490	NA	1	#E1E1E1	NOCLG
JH591420.1	ENSLOCP00000000929.1	269719	NA	1	#E1E1E1	NOCLG
JH591420.1	ENSLOCP00000000962.1	327057	NA	1	#E1E1E1	NOCLG
JH591420.1	ENSLOCP00000000968.1	340211	NA	1	#E1E1E1	NOCLG
JH591420.1	ENSLOCP00000000993.1	380281	NA	1	#E1E1E1	NOCLG
JH591420.1	ENSLOCP00000001005.1	404649	NA	1	#E1E1E1	NOCLG
JH591420.1	ENSLOCP00000001035.1	446186	NA	1	#E1E1E1	NOCLG
JH591420.1	ENSLOCP00000001057.1	452084	NA	1	#E1E1E1	NOCLG
JH591420.1	ENSLOCP00000001072.1	456776	NA	1	#E1E1E1	NOCLG
JH591420.1	ENSLOCP00000001098.1	484287	NA	1	#E1E1E1	NOCLG
JH591420.1	ENSLOCP00000001140.1	496299	NA	1	#E1E1E1	NOCLG
JH591420.1	ENSLOCP00000001170.1	500801	NA	1	#E1E1E1	NOCLG
JH591420.1	ENSLOCP00000021547.1	622507	NA	1	#E1E1E1	NOCLG
JH591617.1	ENSLOCP00000000740.1	7019	NA	1	#E1E1E1	NOCLG
JH591617.1	ENSLOCP00000000772.1	41426	NA	1	#E1E1E1	NOCLG
JH591794.1	ENSLOCP00000001523.1	13326	NA	1	#E1E1E1	NOCLG
JH591450.1	ENSLOCP00000000066.1	689	NA	1	#E1E1E1	NOCLG
JH591450.1	ENSLOCP00000000067.1	31203	NA	1	#E1E1E1	NOCLG
JH591450.1	ENSLOCP00000000068.1	44552	NA	1	#E1E1E1	NOCLG
JH591450.1	ENSLOCP00000000069.1	148445	NA	1	#E1E1E1	NOCLG
JH591450.1	ENSLOCP00000000071.1	266342	NA	1	#E1E1E1	NOCLG
AHAT01043701.1	ENSLOCP00000017363.1	701	NA	1	#E1E1E1	NOCLG
JH591455.1	ENSLOCP00000000128.1	113065	NA	1	#E1E1E1	NOCLG
JH591455.1	ENSLOCP00000000146.1	225672	NA	1	#8D4C6A	CLGB
JH591455.1	ENSLOCP00000000138.1	226437	NA	1	#E1E1E1	NOCLG
JH591984.1	ENSLOCP00000000404.1	2946	NA	1	#984EA3	CLGG
JH591466.1	ENSLOCP00000000321.1	55824	NA	1	#E1E1E1	NOCLG
JH591466.1	ENSLOCP00000000375.1	124340	NA	1	#E1E1E1	NOCLG
JH591436.1	ENSLOCP00000018031.1	84417	NA	1	#E1E1E1	NOCLG
JH591436.1	ENSLOCP00000018033.1	92015	NA	1	#4DAF4A	CLGE
JH591436.1	ENSLOCP00000018047.1	96990	NA	1	#F781BF	CLGO
JH591436.1	ENSLOCP00000018049.1	96990	NA	1	#E1E1E1	NOCLG
JH591436.1	ENSLOCP00000018055.1	115675	NA	1	#E1E1E1	NOCLG
JH591436.1	ENSLOCP00000018056.1	134605	NA	1	#E1E1E1	NOCLG
JH591436.1	ENSLOCP00000018062.1	216932	NA	1	#E1E1E1	NOCLG
JH591436.1	ENSLOCP00000018071.1	279711	NA	1	#E1E1E1	NOCLG
JH591436.1	ENSLOCP00000018083.1	333969	NA	1	#F781BF	CLGO
JH591436.1	ENSLOCP00000018087.1	333969	NA	1	#E1E1E1	NOCLG
AHAT01043676.1	ENSLOCP00000000109.1	4454	NA	1	#E1E1E1	NOCLG
JH591520.1	ENSLOCP00000000522.1	58012	NA	1	#E1E1E1	NOCLG
LG25	ENSLOCP00000000622.1	140689	NA	1	#C88DAC	CLGP
LG25	ENSLOCP00000000585.1	600411	NA	1	#E1E1E1	NOCLG
LG25	ENSLOCP00000000699.1	719846	NA	1	#E1E1E1	NOCLG
LG25	ENSLOCP00000000672.1	719846	NA	1	#E1E1E1	NOCLG
LG25	ENSLOCP00000000789.1	744477	NA	1	#E1E1E1	NOCLG
LG25	ENSLOCP00000000758.1	744477	NA	1	#E1E1E1	NOCLG
LG25	ENSLOCP00000022179.1	888436	NA	1	#E1E1E1	NOCLG
LG25	ENSLOCP00000000823.1	993757	NA	1	#E1E1E1	NOCLG
LG25	ENSLOCP00000000891.1	1002630	NA	1	#E1E1E1	NOCLG
LG25	ENSLOCP00000000920.1	1426479	NA	1	#E1E1E1	NOCLG
LG25	ENSLOCP00000000954.1	1456284	NA	1	#E1E1E1	NOCLG
LG25	ENSLOCP00000000997.1	1498755	NA	1	#E1E1E1	NOCLG
LG25	ENSLOCP00000001023.1	1528528	NA	1	#E1E1E1	NOCLG
LG25	ENSLOCP00000001086.1	1602270	NA	1	#C88DAC	CLGP
LG25	ENSLOCP00000001133.1	1606302	NA	1	#8D4C6A	CLGB
LG25	ENSLOCP00000001151.1	1618459	NA	1	#E1E1E1	NOCLG
LG25	ENSLOCP00000001175.1	1618459	NA	1	#FF7F00	CLGI
LG25	ENSLOCP00000001212.1	1644721	NA	1	#C88DAC	CLGP
LG25	ENSLOCP00000001228.1	1671180	NA	1	#E1E1E1	NOCLG
LG25	ENSLOCP00000001248.1	1693201	NA	1	#E1E1E1	NOCLG
LG25	ENSLOCP00000001275.1	2001474	NA	1	#E1E1E1	NOCLG
LG25	ENSLOCP00000001288.1	2031249	NA	1	#E1E1E1	NOCLG
LG25	ENSLOCP00000001320.1	2089006	NA	1	#E1E1E1	NOCLG
LG25	ENSLOCP00000001354.1	2191484	NA	1	#E1E1E1	NOCLG
LG25	ENSLOCP00000001381.1	2191496	NA	1	#E1E1E1	NOCLG
LG25	ENSLOCP00000001408.1	2253671	NA	1	#E1E1E1	NOCLG
LG25	ENSLOCP00000001440.1	2328372	NA	1	#E1E1E1	NOCLG
LG25	ENSLOCP00000001464.1	2431117	NA	1	#8D4C6A	CLGB
LG25	ENSLOCP00000022180.1	2455062	NA	1	#E1E1E1	NOCLG
LG25	ENSLOCP00000001490.1	2519097	NA	1	#E1E1E1	NOCLG
LG25	ENSLOCP00000001513.1	2538915	NA	1	#E41A1C	CLGA
LG25	ENSLOCP00000001532.1	2554161	NA	1	#727E76	CLGF
LG25	ENSLOCP00000001570.1	2592498	NA	1	#E1E1E1	NOCLG
LG25	ENSLOCP00000001552.1	2592498	NA	1	#E1E1E1	NOCLG
LG25	ENSLOCP00000001582.1	2597000	NA	1	#E1E1E1	NOCLG
LG25	ENSLOCP00000001608.1	2672870	NA	1	#E1E1E1	NOCLG
LG25	ENSLOCP00000001631.1	2739649	NA	1	#E1E1E1	NOCLG
LG25	ENSLOCP00000001665.1	2801636	NA	1	#C88DAC	CLGP
LG25	ENSLOCP00000001697.1	2806003	NA	1	#E1E1E1	NOCLG
LG25	ENSLOCP00000001713.1	2806003	NA	1	#E1E1E1	NOCLG
LG25	ENSLOCP00000001724.1	2806003	NA	1	#E1E1E1	NOCLG
LG25	ENSLOCP00000001684.1	2878685	NA	1	#E1E1E1	NOCLG
LG25	ENSLOCP00000001743.1	2891940	NA	1	#8D4C6A	CLGB
LG25	ENSLOCP00000001767.1	2894341	NA	1	#C88DAC	CLGP
LG25	ENSLOCP00000001787.1	2941801	NA	1	#E1E1E1	NOCLG
LG25	ENSLOCP00000001809.1	3024706	NA	1	#E1E1E1	NOCLG
LG25	ENSLOCP00000001835.1	3024955	NA	1	#C88DAC	CLGP
LG25	ENSLOCP00000001855.1	3179638	NA	1	#E1E1E1	NOCLG
LG25	ENSLOCP00000001892.1	3179638	NA	1	#E1E1E1	NOCLG
LG25	ENSLOCP00000001877.1	3179638	NA	1	#E1E1E1	NOCLG
LG25	ENSLOCP00000001914.1	3224511	NA	1	#E1E1E1	NOCLG
LG25	ENSLOCP00000001926.1	3258016	NA	1	#E1E1E1	NOCLG
LG25	ENSLOCP00000002009.1	3300804	NA	1	#E1E1E1	NOCLG
LG25	ENSLOCP00000001982.1	3300804	NA	1	#C88DAC	CLGP
LG25	ENSLOCP00000002025.1	3308412	NA	1	#419681	CLGD
LG25	ENSLOCP00000002042.1	3311268	NA	1	#E1E1E1	NOCLG
LG25	ENSLOCP00000002070.1	3379063	NA	1	#E1E1E1	NOCLG
LG25	ENSLOCP00000002110.1	3544736	NA	1	#E1E1E1	NOCLG
LG25	ENSLOCP00000002131.1	3544736	NA	1	#E1E1E1	NOCLG
LG25	ENSLOCP00000002171.1	3570799	NA	1	#E1E1E1	NOCLG
LG25	ENSLOCP00000002216.1	3572846	NA	1	#C88DAC	CLGP
LG25	ENSLOCP00000002244.1	3600793	NA	1	#CE6B73	CLGN
LG25	ENSLOCP00000002266.1	3611935	NA	1	#C88DAC	CLGP
LG25	ENSLOCP00000002286.1	3627745	NA	1	#E1E1E1	NOCLG
LG25	ENSLOCP00000002325.1	3667522	NA	1	#E1E1E1	NOCLG
LG25	ENSLOCP00000002309.1	3667522	NA	1	#E1E1E1	NOCLG
LG25	ENSLOCP00000002348.1	3675633	NA	1	#E1E1E1	NOCLG
LG25	ENSLOCP00000002366.1	3679232	NA	1	#E1E1E1	NOCLG
LG25	ENSLOCP00000022181.1	3774786	NA	1	#CE6B73	CLGN
LG25	ENSLOCP00000002386.1	3795252	NA	1	#984EA3	CLGG
LG25	ENSLOCP00000002437.1	3988692	NA	1	#E1E1E1	NOCLG
LG25	ENSLOCP00000002422.1	3988692	NA	1	#C88DAC	CLGP
LG25	ENSLOCP00000002481.1	4005472	NA	1	#E1E1E1	NOCLG
LG25	ENSLOCP00000002500.1	4025455	NA	1	#E1E1E1	NOCLG
LG25	ENSLOCP00000002516.1	4037888	NA	1	#C88DAC	CLGP
LG25	ENSLOCP00000002556.1	4038929	NA	1	#C88DAC	CLGP
LG25	ENSLOCP00000022182.1	4064040	NA	1	#E1E1E1	NOCLG
LG25	ENSLOCP00000002577.1	4122528	NA	1	#E1E1E1	NOCLG
LG25	ENSLOCP00000002596.1	4122528	NA	1	#E1E1E1	NOCLG
LG25	ENSLOCP00000002682.1	4187193	NA	1	#C88DAC	CLGP
LG25	ENSLOCP00000002701.1	4310527	NA	1	#C88DAC	CLGP
LG25	ENSLOCP00000002722.1	4379993	NA	1	#E1E1E1	NOCLG
LG25	ENSLOCP00000022183.1	4433991	NA	1	#C88DAC	CLGP
LG25	ENSLOCP00000002743.1	4442179	NA	1	#E1E1E1	NOCLG
LG25	ENSLOCP00000002790.1	4458135	NA	1	#E1E1E1	NOCLG
LG25	ENSLOCP00000002826.1	4462650	NA	1	#E1E1E1	NOCLG
LG25	ENSLOCP00000002844.1	4478504	NA	1	#C88DAC	CLGP
LG25	ENSLOCP00000002859.1	4491242	NA	1	#E1E1E1	NOCLG
LG25	ENSLOCP00000002891.1	4533689	NA	1	#C88DAC	CLGP
LG25	ENSLOCP00000002916.1	4581280	NA	1	#C88DAC	CLGP
LG25	ENSLOCP00000002948.1	4621654	NA	1	#E1E1E1	NOCLG
LG25	ENSLOCP00000002985.1	4652854	NA	1	#C88DAC	CLGP
LG25	ENSLOCP00000003003.1	4695483	NA	1	#E1E1E1	NOCLG
LG25	ENSLOCP00000003021.1	4718387	NA	1	#E1E1E1	NOCLG
LG25	ENSLOCP00000003043.1	4763156	NA	1	#E1E1E1	NOCLG
LG25	ENSLOCP00000003090.1	4800837	NA	1	#E1E1E1	NOCLG
LG25	ENSLOCP00000003103.1	4818949	NA	1	#C88DAC	CLGP
LG25	ENSLOCP00000003181.1	4900121	NA	1	#E1E1E1	NOCLG
LG25	ENSLOCP00000003157.1	4900121	NA	1	#C88DAC	CLGP
LG25	ENSLOCP00000003221.1	5263239	NA	1	#C88DAC	CLGP
LG25	ENSLOCP00000003240.1	5295934	NA	1	#E1E1E1	NOCLG
LG25	ENSLOCP00000003270.1	5319154	NA	1	#E1E1E1	NOCLG
LG25	ENSLOCP00000003300.1	5343013	NA	1	#4DAF4A	CLGE
LG25	ENSLOCP00000003345.1	5380449	NA	1	#C88DAC	CLGP
LG25	ENSLOCP00000003413.1	5524818	NA	1	#C88DAC	CLGP
LG25	ENSLOCP00000003436.1	5551163	NA	1	#E1E1E1	NOCLG
LG25	ENSLOCP00000003459.1	5568467	NA	1	#E1E1E1	NOCLG
LG25	ENSLOCP00000003496.1	5573279	NA	1	#E1E1E1	NOCLG
LG25	ENSLOCP00000003513.1	5573303	NA	1	#E1E1E1	NOCLG
LG25	ENSLOCP00000003549.1	5618105	NA	1	#C88DAC	CLGP
LG25	ENSLOCP00000003628.1	5639318	NA	1	#E1E1E1	NOCLG
LG25	ENSLOCP00000003613.1	5651254	NA	1	#C88DAC	CLGP
LG25	ENSLOCP00000022184.1	6094165	NA	1	#E1E1E1	NOCLG
LG25	ENSLOCP00000003659.1	6171445	NA	1	#E1E1E1	NOCLG
LG25	ENSLOCP00000003689.1	6404569	NA	1	#E1E1E1	NOCLG
LG25	ENSLOCP00000003671.1	6404569	NA	1	#E1E1E1	NOCLG
LG25	ENSLOCP00000003707.1	6405169	NA	1	#E1E1E1	NOCLG
LG25	ENSLOCP00000003730.1	6428999	NA	1	#C88DAC	CLGP
LG25	ENSLOCP00000003759.1	6441929	NA	1	#E1E1E1	NOCLG
LG25	ENSLOCP00000003772.1	6441936	NA	1	#E1E1E1	NOCLG
LG25	ENSLOCP00000003905.1	6552757	NA	1	#E1E1E1	NOCLG
LG25	ENSLOCP00000003880.1	6552757	NA	1	#C88DAC	CLGP
LG25	ENSLOCP00000003920.1	6608400	NA	1	#E1E1E1	NOCLG
LG25	ENSLOCP00000004017.1	6765074	NA	1	#E1E1E1	NOCLG
LG25	ENSLOCP00000003992.1	6846396	NA	1	#999999	CLGQ
LG25	ENSLOCP00000004037.1	6917760	NA	1	#E1E1E1	NOCLG
LG25	ENSLOCP00000004052.1	6947542	NA	1	#E1E1E1	NOCLG
LG25	ENSLOCP00000004072.1	6987123	NA	1	#E1E1E1	NOCLG
LG25	ENSLOCP00000004103.1	7049904	NA	1	#E1E1E1	NOCLG
LG25	ENSLOCP00000004165.1	7069563	NA	1	#E1E1E1	NOCLG
LG25	ENSLOCP00000004177.1	7085629	NA	1	#E1E1E1	NOCLG
LG25	ENSLOCP00000004244.1	7117706	NA	1	#E1E1E1	NOCLG
LG25	ENSLOCP00000004223.1	7117706	NA	1	#C88DAC	CLGP
LG25	ENSLOCP00000004292.1	7191085	NA	1	#FFBF19	CLGJ
LG25	ENSLOCP00000004273.1	7191091	NA	1	#E1E1E1	NOCLG
LG25	ENSLOCP00000004310.1	7207960	NA	1	#E1E1E1	NOCLG
LG25	ENSLOCP00000004323.1	7207978	NA	1	#E1E1E1	NOCLG
LG25	ENSLOCP00000004353.1	7219404	NA	1	#C88DAC	CLGP
LG25	ENSLOCP00000004373.1	7304910	NA	1	#E1E1E1	NOCLG
LG25	ENSLOCP00000004409.1	7304910	NA	1	#E1E1E1	NOCLG
LG25	ENSLOCP00000004392.1	7304910	NA	1	#E1E1E1	NOCLG
LG25	ENSLOCP00000004443.1	7430960	NA	1	#E1E1E1	NOCLG
LG25	ENSLOCP00000004484.1	7635627	NA	1	#C88DAC	CLGP
LG25	ENSLOCP00000004502.1	7635642	NA	1	#E1E1E1	NOCLG
LG25	ENSLOCP00000004547.1	7762210	NA	1	#C88DAC	CLGP
LG25	ENSLOCP00000004593.1	7833357	NA	1	#C88DAC	CLGP
LG25	ENSLOCP00000004677.1	7955264	NA	1	#E1E1E1	NOCLG
LG25	ENSLOCP00000004692.1	7994507	NA	1	#CB6651	CLGH
LG25	ENSLOCP00000004712.1	8011999	NA	1	#E1E1E1	NOCLG
LG25	ENSLOCP00000004733.1	8102406	NA	1	#E1E1E1	NOCLG
LG25	ENSLOCP00000004765.1	8125921	NA	1	#E1E1E1	NOCLG
LG25	ENSLOCP00000004800.1	8136365	NA	1	#984EA3	CLGG
LG25	ENSLOCP00000004846.1	8165078	NA	1	#E1E1E1	NOCLG
LG25	ENSLOCP00000004855.1	8175530	NA	1	#E1E1E1	NOCLG
LG25	ENSLOCP00000004908.1	8194414	NA	1	#E1E1E1	NOCLG
LG25	ENSLOCP00000004949.1	8195908	NA	1	#C88DAC	CLGP
LG25	ENSLOCP00000005022.1	8241940	NA	1	#E1E1E1	NOCLG
LG25	ENSLOCP00000005070.1	8272989	NA	1	#E1E1E1	NOCLG
LG25	ENSLOCP00000005047.1	8273031	NA	1	#E1E1E1	NOCLG
LG25	ENSLOCP00000005090.1	8283138	NA	1	#E1E1E1	NOCLG
LG25	ENSLOCP00000005104.1	8287239	NA	1	#419681	CLGD
LG25	ENSLOCP00000005122.1	8342138	NA	1	#E1E1E1	NOCLG
LG25	ENSLOCP00000005145.1	8381134	NA	1	#E1E1E1	NOCLG
LG25	ENSLOCP00000005200.1	8402941	NA	1	#E1E1E1	NOCLG
LG25	ENSLOCP00000005295.1	8511172	NA	1	#377EB8	CLGC
LG25	ENSLOCP00000005322.1	8524430	NA	1	#E1E1E1	NOCLG
LG25	ENSLOCP00000005349.1	8535424	NA	1	#FFBF19	CLGJ
LG25	ENSLOCP00000005399.1	8535727	NA	1	#4DAF4A	CLGE
LG25	ENSLOCP00000005527.1	8554873	NA	1	#A65628	CLGM
LG25	ENSLOCP00000005600.1	8631860	NA	1	#E1E1E1	NOCLG
LG25	ENSLOCP00000005581.1	8632163	NA	1	#E1E1E1	NOCLG
LG25	ENSLOCP00000005621.1	8681732	NA	1	#C88DAC	CLGP
LG25	ENSLOCP00000005643.1	8714065	NA	1	#E1E1E1	NOCLG
LG25	ENSLOCP00000005663.1	8739031	NA	1	#E1E1E1	NOCLG
LG25	ENSLOCP00000005681.1	8750557	NA	1	#C88DAC	CLGP
LG25	ENSLOCP00000005704.1	8750557	NA	1	#E1E1E1	NOCLG
LG25	ENSLOCP00000005726.1	8757262	NA	1	#E1E1E1	NOCLG
LG25	ENSLOCP00000005764.1	8767662	NA	1	#CE6B73	CLGN
LG25	ENSLOCP00000005805.1	8797755	NA	1	#E1E1E1	NOCLG
LG25	ENSLOCP00000005833.1	8818997	NA	1	#CE6B73	CLGN
LG25	ENSLOCP00000005851.1	8842441	NA	1	#C88DAC	CLGP
LG25	ENSLOCP00000005890.1	8874430	NA	1	#727E76	CLGF
LG25	ENSLOCP00000005917.1	8877437	NA	1	#E1E1E1	NOCLG
LG25	ENSLOCP00000005929.1	8878701	NA	1	#E1E1E1	NOCLG
LG25	ENSLOCP00000006007.1	8892634	NA	1	#E1E1E1	NOCLG
LG25	ENSLOCP00000005985.1	8901925	NA	1	#E1E1E1	NOCLG
LG25	ENSLOCP00000006055.1	8959455	NA	1	#C88DAC	CLGP
LG25	ENSLOCP00000006097.1	8975148	NA	1	#E1E1E1	NOCLG
LG25	ENSLOCP00000006081.1	9026038	NA	1	#E1E1E1	NOCLG
LG25	ENSLOCP00000006122.1	9050281	NA	1	#E1E1E1	NOCLG
LG25	ENSLOCP00000006149.1	9056262	NA	1	#FFFF33	CLGK
LG25	ENSLOCP00000006165.1	9065531	NA	1	#E1E1E1	NOCLG
LG25	ENSLOCP00000006198.1	9189383	NA	1	#E1E1E1	NOCLG
LG25	ENSLOCP00000006216.1	9224180	NA	1	#E1E1E1	NOCLG
LG25	ENSLOCP00000006270.1	9257957	NA	1	#E1E1E1	NOCLG
LG25	ENSLOCP00000006253.1	9268135	NA	1	#E1E1E1	NOCLG
LG25	ENSLOCP00000006304.1	9280565	NA	1	#419681	CLGD
LG25	ENSLOCP00000006389.1	9350431	NA	1	#C88DAC	CLGP
LG25	ENSLOCP00000006343.1	9351862	NA	1	#C88DAC	CLGP
LG25	ENSLOCP00000006411.1	9372915	NA	1	#C88DAC	CLGP
LG25	ENSLOCP00000006466.1	9412463	NA	1	#E1E1E1	NOCLG
LG25	ENSLOCP00000006441.1	9596919	NA	1	#E1E1E1	NOCLG
LG25	ENSLOCP00000022185.1	9609225	NA	1	#E1E1E1	NOCLG
LG25	ENSLOCP00000006501.1	9708010	NA	1	#C88DAC	CLGP
LG25	ENSLOCP00000006591.1	9729762	NA	1	#E1E1E1	NOCLG
LG25	ENSLOCP00000006565.1	9729762	NA	1	#C88DAC	CLGP
LG25	ENSLOCP00000006606.1	9731926	NA	1	#C88DAC	CLGP
LG25	ENSLOCP00000006626.1	9731929	NA	1	#E1E1E1	NOCLG
LG25	ENSLOCP00000006645.1	9742188	NA	1	#E1E1E1	NOCLG
LG25	ENSLOCP00000006658.1	9775186	NA	1	#E1E1E1	NOCLG
LG25	ENSLOCP00000006684.1	9778773	NA	1	#E1E1E1	NOCLG
LG25	ENSLOCP00000006706.1	9783710	NA	1	#E1E1E1	NOCLG
LG25	ENSLOCP00000006749.1	9810891	NA	1	#C88DAC	CLGP
LG25	ENSLOCP00000006784.1	9813925	NA	1	#C88DAC	CLGP
LG25	ENSLOCP00000006805.1	9847475	NA	1	#E1E1E1	NOCLG
LG25	ENSLOCP00000006845.1	9965981	NA	1	#E1E1E1	NOCLG
LG25	ENSLOCP00000006874.1	10036668	NA	1	#E1E1E1	NOCLG
LG25	ENSLOCP00000006897.1	10047931	NA	1	#E1E1E1	NOCLG
LG25	ENSLOCP00000006921.1	10302144	NA	1	#C88DAC	CLGP
LG25	ENSLOCP00000006972.1	10381317	NA	1	#C88DAC	CLGP
LG25	ENSLOCP00000007006.1	10464307	NA	1	#C88DAC	CLGP
LG25	ENSLOCP00000006988.1	10489081	NA	1	#E1E1E1	NOCLG
LG25	ENSLOCP00000006949.1	10489081	NA	1	#E1E1E1	NOCLG
LG25	ENSLOCP00000007030.1	10496969	NA	1	#C88DAC	CLGP
LG25	ENSLOCP00000007053.1	10541812	NA	1	#E1E1E1	NOCLG
LG25	ENSLOCP00000007071.1	10549042	NA	1	#E1E1E1	NOCLG
LG25	ENSLOCP00000007092.1	10559144	NA	1	#E1E1E1	NOCLG
LG25	ENSLOCP00000007112.1	10563875	NA	1	#E1E1E1	NOCLG
LG25	ENSLOCP00000007129.1	10577878	NA	1	#C88DAC	CLGP
LG25	ENSLOCP00000007163.1	10582353	NA	1	#C88DAC	CLGP
LG25	ENSLOCP00000022186.1	10615170	NA	1	#E1E1E1	NOCLG
LG25	ENSLOCP00000007192.1	10631836	NA	1	#C88DAC	CLGP
LG25	ENSLOCP00000007239.1	10633595	NA	1	#C88DAC	CLGP
LG25	ENSLOCP00000007224.1	10636352	NA	1	#E1E1E1	NOCLG
LG25	ENSLOCP00000007286.1	11073884	NA	1	#E1E1E1	NOCLG
LG25	ENSLOCP00000007271.1	11099550	NA	1	#E1E1E1	NOCLG
LG25	ENSLOCP00000007302.1	11245659	NA	1	#E1E1E1	NOCLG
LG25	ENSLOCP00000007319.1	11253676	NA	1	#E1E1E1	NOCLG
LG25	ENSLOCP00000007345.1	11275111	NA	1	#E1E1E1	NOCLG
LG25	ENSLOCP00000007367.1	11288626	NA	1	#C88DAC	CLGP
LG25	ENSLOCP00000007382.1	11363456	NA	1	#E1E1E1	NOCLG
LG25	ENSLOCP00000007406.1	11371230	NA	1	#E1E1E1	NOCLG
LG25	ENSLOCP00000007434.1	11415028	NA	1	#C88DAC	CLGP
LG25	ENSLOCP00000007461.1	11440219	NA	1	#C88DAC	CLGP
LG25	ENSLOCP00000007481.1	11466734	NA	1	#E1E1E1	NOCLG
LG25	ENSLOCP00000007499.1	11477147	NA	1	#C88DAC	CLGP
LG25	ENSLOCP00000007553.1	11492104	NA	1	#E1E1E1	NOCLG
LG25	ENSLOCP00000007534.1	11492104	NA	1	#727E76	CLGF
LG25	ENSLOCP00000007582.1	11518509	NA	1	#E1E1E1	NOCLG
LG25	ENSLOCP00000007625.1	11573130	NA	1	#E1E1E1	NOCLG
LG25	ENSLOCP00000007636.1	11595823	NA	1	#C88DAC	CLGP
LG25	ENSLOCP00000007715.1	11599028	NA	1	#E1E1E1	NOCLG
LG25	ENSLOCP00000007743.1	11600965	NA	1	#C88DAC	CLGP
LG25	ENSLOCP00000007765.1	11643014	NA	1	#E1E1E1	NOCLG
LG25	ENSLOCP00000007806.1	11697399	NA	1	#C88DAC	CLGP
LG25	ENSLOCP00000007829.1	11712161	NA	1	#C88DAC	CLGP
LG25	ENSLOCP00000007845.1	11726683	NA	1	#E1E1E1	NOCLG
LG25	ENSLOCP00000007872.1	11751134	NA	1	#E1E1E1	NOCLG
LG25	ENSLOCP00000007897.1	11777168	NA	1	#E1E1E1	NOCLG
LG25	ENSLOCP00000007918.1	11777980	NA	1	#C88DAC	CLGP
LG25	ENSLOCP00000007935.1	11933750	NA	1	#C88DAC	CLGP
LG25	ENSLOCP00000007953.1	12196996	NA	1	#E1E1E1	NOCLG
LG25	ENSLOCP00000007978.1	12203170	NA	1	#C88DAC	CLGP
LG25	ENSLOCP00000007995.1	12222039	NA	1	#C88DAC	CLGP
LG25	ENSLOCP00000008043.1	12239306	NA	1	#E1E1E1	NOCLG
LG25	ENSLOCP00000008027.1	12241747	NA	1	#C88DAC	CLGP
LG25	ENSLOCP00000022187.1	12242341	NA	1	#E1E1E1	NOCLG
LG25	ENSLOCP00000008115.1	12333370	NA	1	#C88DAC	CLGP
LG25	ENSLOCP00000008170.1	12372888	NA	1	#E1E1E1	NOCLG
LG25	ENSLOCP00000008152.1	12381195	NA	1	#C88DAC	CLGP
LG25	ENSLOCP00000008185.1	12390276	NA	1	#E1E1E1	NOCLG
LG25	ENSLOCP00000008209.1	12396515	NA	1	#E1E1E1	NOCLG
LG25	ENSLOCP00000008230.1	12396515	NA	1	#E1E1E1	NOCLG
LG25	ENSLOCP00000008248.1	12404997	NA	1	#E1E1E1	NOCLG
LG25	ENSLOCP00000008267.1	12407183	NA	1	#C88DAC	CLGP
LG25	ENSLOCP00000008279.1	12424931	NA	1	#E1E1E1	NOCLG
LG25	ENSLOCP00000008315.1	12481548	NA	1	#C88DAC	CLGP
LG25	ENSLOCP00000008341.1	12496115	NA	1	#E1E1E1	NOCLG
LG25	ENSLOCP00000008374.1	12554397	NA	1	#C88DAC	CLGP
LG25	ENSLOCP00000008387.1	12581872	NA	1	#E1E1E1	NOCLG
LG25	ENSLOCP00000008426.1	12635634	NA	1	#E1E1E1	NOCLG
LG25	ENSLOCP00000008409.1	12635634	NA	1	#E1E1E1	NOCLG
LG25	ENSLOCP00000008452.1	12651720	NA	1	#C88DAC	CLGP
LG25	ENSLOCP00000008469.1	12736502	NA	1	#C88DAC	CLGP
LG25	ENSLOCP00000008487.1	12771867	NA	1	#419681	CLGD
LG25	ENSLOCP00000008525.1	12786067	NA	1	#E1E1E1	NOCLG
LG25	ENSLOCP00000008554.1	12786067	NA	1	#E1E1E1	NOCLG
LG25	ENSLOCP00000008542.1	12786067	NA	1	#E1E1E1	NOCLG
LG25	ENSLOCP00000008566.1	12811610	NA	1	#E1E1E1	NOCLG
LG25	ENSLOCP00000008506.1	12825999	NA	1	#E1E1E1	NOCLG
LG25	ENSLOCP00000008586.1	12880908	NA	1	#C88DAC	CLGP
LG25	ENSLOCP00000008615.1	12889592	NA	1	#E1E1E1	NOCLG
LG25	ENSLOCP00000008650.1	12910102	NA	1	#E1E1E1	NOCLG
LG25	ENSLOCP00000008630.1	12910102	NA	1	#E1E1E1	NOCLG
LG25	ENSLOCP00000008683.1	12920060	NA	1	#C88DAC	CLGP
LG25	ENSLOCP00000008670.1	12920060	NA	1	#E1E1E1	NOCLG
LG25	ENSLOCP00000008708.1	12997753	NA	1	#C88DAC	CLGP
LG25	ENSLOCP00000008726.1	13150694	NA	1	#CE6B73	CLGN
LG25	ENSLOCP00000008788.1	13276167	NA	1	#E1E1E1	NOCLG
LG25	ENSLOCP00000008776.1	13276167	NA	1	#E1E1E1	NOCLG
LG25	ENSLOCP00000008756.1	13277499	NA	1	#C88DAC	CLGP
LG25	ENSLOCP00000008812.1	13302468	NA	1	#E1E1E1	NOCLG
LG25	ENSLOCP00000008828.1	13325245	NA	1	#E1E1E1	NOCLG
LG25	ENSLOCP00000008839.1	13405329	NA	1	#E1E1E1	NOCLG
LG25	ENSLOCP00000008857.1	13465484	NA	1	#C88DAC	CLGP
LG25	ENSLOCP00000008883.1	13546223	NA	1	#C88DAC	CLGP
LG25	ENSLOCP00000008903.1	13651316	NA	1	#C88DAC	CLGP
LG25	ENSLOCP00000008918.1	13694849	NA	1	#E1E1E1	NOCLG
LG25	ENSLOCP00000008930.1	13697708	NA	1	#E1E1E1	NOCLG
LG25	ENSLOCP00000008946.1	13752015	NA	1	#E1E1E1	NOCLG
LG25	ENSLOCP00000008965.1	13775114	NA	1	#E1E1E1	NOCLG
LG25	ENSLOCP00000008983.1	13800021	NA	1	#E1E1E1	NOCLG
LG25	ENSLOCP00000008993.1	13819597	NA	1	#E1E1E1	NOCLG
LG25	ENSLOCP00000009013.1	13840653	NA	1	#E1E1E1	NOCLG
LG25	ENSLOCP00000009037.1	13868645	NA	1	#C88DAC	CLGP
LG25	ENSLOCP00000009048.1	13873319	NA	1	#C88DAC	CLGP
LG25	ENSLOCP00000009065.1	13877089	NA	1	#E1E1E1	NOCLG
LG25	ENSLOCP00000009086.1	13891541	NA	1	#C88DAC	CLGP
LG25	ENSLOCP00000009102.1	13901676	NA	1	#E1E1E1	NOCLG
LG25	ENSLOCP00000009121.1	13903730	NA	1	#E1E1E1	NOCLG
LG25	ENSLOCP00000009136.1	13907955	NA	1	#C88DAC	CLGP
LG25	ENSLOCP00000009149.1	13913910	NA	1	#C88DAC	CLGP
LG25	ENSLOCP00000009164.1	13925129	NA	1	#E1E1E1	NOCLG
LG25	ENSLOCP00000009181.1	13930220	NA	1	#C88DAC	CLGP
LG25	ENSLOCP00000009196.1	13937942	NA	1	#E1E1E1	NOCLG
LG25	ENSLOCP00000009212.1	13949414	NA	1	#C88DAC	CLGP
LG25	ENSLOCP00000009247.1	13973136	NA	1	#E1E1E1	NOCLG
LG25	ENSLOCP00000009274.1	13984997	NA	1	#C88DAC	CLGP
LG25	ENSLOCP00000009291.1	14001240	NA	1	#E1E1E1	NOCLG
LG25	ENSLOCP00000009321.1	14017087	NA	1	#E1E1E1	NOCLG
LG25	ENSLOCP00000009302.1	14017087	NA	1	#C88DAC	CLGP
LG25	ENSLOCP00000009342.1	14030295	NA	1	#E1E1E1	NOCLG
LG25	ENSLOCP00000009354.1	14034140	NA	1	#E1E1E1	NOCLG
LG25	ENSLOCP00000009368.1	14037498	NA	1	#E1E1E1	NOCLG
LG25	ENSLOCP00000009386.1	14037498	NA	1	#C88DAC	CLGP
LG25	ENSLOCP00000009398.1	14044061	NA	1	#E1E1E1	NOCLG
LG25	ENSLOCP00000009410.1	14048270	NA	1	#C88DAC	CLGP
LG25	ENSLOCP00000009423.1	14055227	NA	1	#C88DAC	CLGP
LG25	ENSLOCP00000009450.1	14062916	NA	1	#C88DAC	CLGP
LG25	ENSLOCP00000009466.1	14083392	NA	1	#E1E1E1	NOCLG
LG25	ENSLOCP00000009481.1	14092030	NA	1	#E1E1E1	NOCLG
LG25	ENSLOCP00000009228.1	14096033	NA	1	#E1E1E1	NOCLG
LG25	ENSLOCP00000009494.1	14101928	NA	1	#E1E1E1	NOCLG
LG25	ENSLOCP00000009513.1	14120335	NA	1	#C88DAC	CLGP
LG25	ENSLOCP00000009527.1	14125293	NA	1	#C88DAC	CLGP
LG25	ENSLOCP00000009542.1	14131415	NA	1	#C88DAC	CLGP
LG25	ENSLOCP00000009559.1	14145261	NA	1	#E1E1E1	NOCLG
LG25	ENSLOCP00000009573.1	14152782	NA	1	#E1E1E1	NOCLG
LG25	ENSLOCP00000009591.1	14163878	NA	1	#E1E1E1	NOCLG
LG25	ENSLOCP00000009605.1	14163878	NA	1	#E1E1E1	NOCLG
LG25	ENSLOCP00000009625.1	14202616	NA	1	#E1E1E1	NOCLG
LG25	ENSLOCP00000009640.1	14214269	NA	1	#E1E1E1	NOCLG
LG25	ENSLOCP00000009660.1	14218745	NA	1	#E1E1E1	NOCLG
LG25	ENSLOCP00000009675.1	14232987	NA	1	#E1E1E1	NOCLG
LG25	ENSLOCP00000009704.1	14279213	NA	1	#E1E1E1	NOCLG
LG25	ENSLOCP00000009726.1	14300595	NA	1	#C88DAC	CLGP
LG25	ENSLOCP00000009748.1	14307711	NA	1	#C88DAC	CLGP
LG25	ENSLOCP00000009776.1	14323722	NA	1	#C88DAC	CLGP
JH591674.1	ENSLOCP00000001015.1	27964	NA	1	#E1E1E1	NOCLG
AHAT01044462.1	ENSLOCP00000007832.1	333	NA	1	#E1E1E1	NOCLG
AHAT01043600.1	ENSLOCP00000000096.1	7861	NA	1	#E1E1E1	NOCLG
JH591597.1	ENSLOCP00000000361.1	7603	NA	1	#E1E1E1	NOCLG
AHAT01044619.1	ENSLOCP00000000478.1	1198	NA	1	#E1E1E1	NOCLG
LG5	ENSLOCP00000000663.1	19120	NA	1	#E1E1E1	NOCLG
LG5	ENSLOCP00000000696.1	55123	NA	1	#E1E1E1	NOCLG
LG5	ENSLOCP00000022217.1	73636	NA	1	#E1E1E1	NOCLG
LG5	ENSLOCP00000000735.1	77246	NA	1	#419681	CLGD
LG5	ENSLOCP00000000777.1	125001	NA	1	#E1E1E1	NOCLG
LG5	ENSLOCP00000000808.1	158320	NA	1	#E1E1E1	NOCLG
LG5	ENSLOCP00000000836.1	187603	NA	1	#E1E1E1	NOCLG
LG5	ENSLOCP00000000868.1	202076	NA	1	#E1E1E1	NOCLG
LG5	ENSLOCP00000000898.1	205220	NA	1	#E1E1E1	NOCLG
LG5	ENSLOCP00000000927.1	208702	NA	1	#E1E1E1	NOCLG
LG5	ENSLOCP00000000958.1	215224	NA	1	#E1E1E1	NOCLG
LG5	ENSLOCP00000000974.1	215389	NA	1	#E1E1E1	NOCLG
LG5	ENSLOCP00000022218.1	235635	NA	1	#E1E1E1	NOCLG
LG5	ENSLOCP00000022219.1	250304	NA	1	#E1E1E1	NOCLG
LG5	ENSLOCP00000022220.1	262941	NA	1	#E1E1E1	NOCLG
LG5	ENSLOCP00000000992.1	268697	NA	1	#E1E1E1	NOCLG
LG5	ENSLOCP00000001040.1	277016	NA	1	#E1E1E1	NOCLG
LG5	ENSLOCP00000001017.1	284856	NA	1	#E1E1E1	NOCLG
LG5	ENSLOCP00000001058.1	291952	NA	1	#E1E1E1	NOCLG
LG5	ENSLOCP00000001070.1	334066	NA	1	#E1E1E1	NOCLG
LG5	ENSLOCP00000001087.1	334183	NA	1	#E1E1E1	NOCLG
LG5	ENSLOCP00000001115.1	338799	NA	1	#E1E1E1	NOCLG
LG5	ENSLOCP00000001143.1	340890	NA	1	#E1E1E1	NOCLG
LG5	ENSLOCP00000001169.1	343196	NA	1	#E1E1E1	NOCLG
LG5	ENSLOCP00000001197.1	345078	NA	1	#E1E1E1	NOCLG
LG5	ENSLOCP00000001217.1	362202	NA	1	#E1E1E1	NOCLG
LG5	ENSLOCP00000001237.1	369969	NA	1	#E1E1E1	NOCLG
LG5	ENSLOCP00000001260.1	379070	NA	1	#E1E1E1	NOCLG
LG5	ENSLOCP00000001281.1	380592	NA	1	#E1E1E1	NOCLG
LG5	ENSLOCP00000001304.1	381421	NA	1	#E1E1E1	NOCLG
LG5	ENSLOCP00000001328.1	387744	NA	1	#E1E1E1	NOCLG
LG5	ENSLOCP00000001345.1	397758	NA	1	#E1E1E1	NOCLG
LG5	ENSLOCP00000001364.1	405720	NA	1	#E1E1E1	NOCLG
LG5	ENSLOCP00000001389.1	413587	NA	1	#E1E1E1	NOCLG
LG5	ENSLOCP00000001410.1	421920	NA	1	#E1E1E1	NOCLG
LG5	ENSLOCP00000001430.1	429774	NA	1	#E1E1E1	NOCLG
LG5	ENSLOCP00000001448.1	434531	NA	1	#E1E1E1	NOCLG
LG5	ENSLOCP00000022221.1	443740	NA	1	#E1E1E1	NOCLG
LG5	ENSLOCP00000001472.1	450939	NA	1	#E1E1E1	NOCLG
LG5	ENSLOCP00000001491.1	456048	NA	1	#E1E1E1	NOCLG
LG5	ENSLOCP00000001509.1	466671	NA	1	#E1E1E1	NOCLG
LG5	ENSLOCP00000001525.1	469395	NA	1	#E1E1E1	NOCLG
LG5	ENSLOCP00000001542.1	476927	NA	1	#E1E1E1	NOCLG
LG5	ENSLOCP00000001559.1	484294	NA	1	#E1E1E1	NOCLG
LG5	ENSLOCP00000001578.1	493078	NA	1	#E1E1E1	NOCLG
LG5	ENSLOCP00000001602.1	515839	NA	1	#E1E1E1	NOCLG
LG5	ENSLOCP00000001630.1	569749	NA	1	#E1E1E1	NOCLG
LG5	ENSLOCP00000001648.1	595254	NA	1	#E1E1E1	NOCLG
LG5	ENSLOCP00000001666.1	704851	NA	1	#E1E1E1	NOCLG
LG5	ENSLOCP00000001691.1	715880	NA	1	#E1E1E1	NOCLG
LG5	ENSLOCP00000001708.1	750683	NA	1	#E1E1E1	NOCLG
LG5	ENSLOCP00000001718.1	761707	NA	1	#E1E1E1	NOCLG
LG5	ENSLOCP00000001729.1	765350	NA	1	#E1E1E1	NOCLG
LG5	ENSLOCP00000001746.1	775237	NA	1	#E1E1E1	NOCLG
LG5	ENSLOCP00000001769.1	822125	NA	1	#E1E1E1	NOCLG
LG5	ENSLOCP00000001788.1	849600	NA	1	#E1E1E1	NOCLG
LG5	ENSLOCP00000001804.1	880907	NA	1	#E1E1E1	NOCLG
LG5	ENSLOCP00000001824.1	920413	NA	1	#E1E1E1	NOCLG
LG5	ENSLOCP00000001848.1	938495	NA	1	#E1E1E1	NOCLG
LG5	ENSLOCP00000001864.1	956931	NA	1	#E1E1E1	NOCLG
LG5	ENSLOCP00000001881.1	957042	NA	1	#E1E1E1	NOCLG
LG5	ENSLOCP00000001902.1	957048	NA	1	#E1E1E1	NOCLG
LG5	ENSLOCP00000001917.1	970651	NA	1	#E1E1E1	NOCLG
LG5	ENSLOCP00000001933.1	979839	NA	1	#E1E1E1	NOCLG
LG5	ENSLOCP00000001958.1	987668	NA	1	#E1E1E1	NOCLG
LG5	ENSLOCP00000001948.1	987668	NA	1	#E1E1E1	NOCLG
LG5	ENSLOCP00000001973.1	1000920	NA	1	#E1E1E1	NOCLG
LG5	ENSLOCP00000001992.1	1035844	NA	1	#E1E1E1	NOCLG
LG5	ENSLOCP00000002007.1	1042789	NA	1	#F781BF	CLGO
LG5	ENSLOCP00000002021.1	1047050	NA	1	#E1E1E1	NOCLG
LG5	ENSLOCP00000002039.1	1074508	NA	1	#E1E1E1	NOCLG
LG5	ENSLOCP00000002060.1	1116721	NA	1	#CB6651	CLGH
LG5	ENSLOCP00000002080.1	1122746	NA	1	#E1E1E1	NOCLG
LG5	ENSLOCP00000002089.1	1206379	NA	1	#E1E1E1	NOCLG
LG5	ENSLOCP00000002118.1	1206379	NA	1	#E1E1E1	NOCLG
LG5	ENSLOCP00000002102.1	1206379	NA	1	#E1E1E1	NOCLG
LG5	ENSLOCP00000002128.1	1241136	NA	1	#E1E1E1	NOCLG
LG5	ENSLOCP00000002149.1	1330561	NA	1	#E1E1E1	NOCLG
LG5	ENSLOCP00000002174.1	1404556	NA	1	#D2AA2D	CLGL
LG5	ENSLOCP00000002162.1	1404556	NA	1	#E1E1E1	NOCLG
LG5	ENSLOCP00000002215.1	1416656	NA	1	#E41A1C	CLGA
LG5	ENSLOCP00000002231.1	1446192	NA	1	#4DAF4A	CLGE
LG5	ENSLOCP00000002249.1	1466403	NA	1	#E1E1E1	NOCLG
LG5	ENSLOCP00000002268.1	1568177	NA	1	#E1E1E1	NOCLG
LG5	ENSLOCP00000002330.1	1618676	NA	1	#E1E1E1	NOCLG
LG5	ENSLOCP00000002297.1	1618676	NA	1	#E1E1E1	NOCLG
LG5	ENSLOCP00000002314.1	1618676	NA	1	#E41A1C	CLGA
LG5	ENSLOCP00000002349.1	1655673	NA	1	#E1E1E1	NOCLG
LG5	ENSLOCP00000002375.1	1677686	NA	1	#4DAF4A	CLGE
LG5	ENSLOCP00000022322.1	1813609	NA	1	#E1E1E1	NOCLG
LG5	ENSLOCP00000002393.1	1824922	NA	1	#E1E1E1	NOCLG
LG5	ENSLOCP00000002411.1	1827227	NA	1	#E1E1E1	NOCLG
LG5	ENSLOCP00000002423.1	1827236	NA	1	#E1E1E1	NOCLG
LG5	ENSLOCP00000002430.1	1841875	NA	1	#E1E1E1	NOCLG
LG5	ENSLOCP00000022323.1	1851304	NA	1	#E1E1E1	NOCLG
LG5	ENSLOCP00000002452.1	1890967	NA	1	#E41A1C	CLGA
LG5	ENSLOCP00000002468.1	1951702	NA	1	#E41A1C	CLGA
LG5	ENSLOCP00000002478.1	1975261	NA	1	#E1E1E1	NOCLG
LG5	ENSLOCP00000002498.1	2019411	NA	1	#E1E1E1	NOCLG
LG5	ENSLOCP00000002540.1	2046628	NA	1	#E1E1E1	NOCLG
LG5	ENSLOCP00000002519.1	2046640	NA	1	#E1E1E1	NOCLG
LG5	ENSLOCP00000002554.1	2064889	NA	1	#E1E1E1	NOCLG
LG5	ENSLOCP00000002567.1	2121336	NA	1	#E1E1E1	NOCLG
LG5	ENSLOCP00000002582.1	2314007	NA	1	#E1E1E1	NOCLG
LG5	ENSLOCP00000002597.1	2381897	NA	1	#E1E1E1	NOCLG
LG5	ENSLOCP00000002629.1	2528038	NA	1	#E1E1E1	NOCLG
LG5	ENSLOCP00000002666.1	2549788	NA	1	#E1E1E1	NOCLG
LG5	ENSLOCP00000002653.1	2550266	NA	1	#E1E1E1	NOCLG
LG5	ENSLOCP00000002680.1	2550363	NA	1	#E1E1E1	NOCLG
LG5	ENSLOCP00000002696.1	2561367	NA	1	#E1E1E1	NOCLG
LG5	ENSLOCP00000002716.1	2563291	NA	1	#E1E1E1	NOCLG
LG5	ENSLOCP00000002731.1	2571291	NA	1	#E1E1E1	NOCLG
LG5	ENSLOCP00000002750.1	2581127	NA	1	#E1E1E1	NOCLG
LG5	ENSLOCP00000002770.1	2592442	NA	1	#E1E1E1	NOCLG
LG5	ENSLOCP00000002802.1	2599163	NA	1	#E1E1E1	NOCLG
LG5	ENSLOCP00000002818.1	2609090	NA	1	#E1E1E1	NOCLG
LG5	ENSLOCP00000002838.1	2655842	NA	1	#E1E1E1	NOCLG
LG5	ENSLOCP00000002850.1	2672315	NA	1	#E1E1E1	NOCLG
LG5	ENSLOCP00000002869.1	2699960	NA	1	#E1E1E1	NOCLG
LG5	ENSLOCP00000002894.1	2709501	NA	1	#E1E1E1	NOCLG
LG5	ENSLOCP00000002910.1	2731209	NA	1	#E1E1E1	NOCLG
LG5	ENSLOCP00000002926.1	2780495	NA	1	#E1E1E1	NOCLG
LG5	ENSLOCP00000002945.1	2830078	NA	1	#E1E1E1	NOCLG
LG5	ENSLOCP00000002968.1	2860507	NA	1	#E1E1E1	NOCLG
LG5	ENSLOCP00000002987.1	2869171	NA	1	#E1E1E1	NOCLG
LG5	ENSLOCP00000003007.1	2903794	NA	1	#E1E1E1	NOCLG
LG5	ENSLOCP00000003020.1	2957567	NA	1	#E1E1E1	NOCLG
LG5	ENSLOCP00000003041.1	2978937	NA	1	#E1E1E1	NOCLG
LG5	ENSLOCP00000003113.1	2997463	NA	1	#E1E1E1	NOCLG
LG5	ENSLOCP00000003134.1	3015647	NA	1	#E1E1E1	NOCLG
LG5	ENSLOCP00000003064.1	3024239	NA	1	#E1E1E1	NOCLG
LG5	ENSLOCP00000003084.1	3026504	NA	1	#E1E1E1	NOCLG
LG5	ENSLOCP00000003098.1	3026517	NA	1	#E1E1E1	NOCLG
LG5	ENSLOCP00000003167.1	3047327	NA	1	#E1E1E1	NOCLG
LG5	ENSLOCP00000003145.1	3052077	NA	1	#E1E1E1	NOCLG
LG5	ENSLOCP00000003180.1	3076436	NA	1	#E1E1E1	NOCLG
LG5	ENSLOCP00000003194.1	3094159	NA	1	#E1E1E1	NOCLG
LG5	ENSLOCP00000003213.1	3111158	NA	1	#E1E1E1	NOCLG
LG5	ENSLOCP00000003231.1	3125297	NA	1	#984EA3	CLGG
LG5	ENSLOCP00000003250.1	3138038	NA	1	#984EA3	CLGG
LG5	ENSLOCP00000003278.1	3151072	NA	1	#984EA3	CLGG
LG5	ENSLOCP00000003299.1	3170553	NA	1	#A65628	CLGM
LG5	ENSLOCP00000003315.1	3172240	NA	1	#E1E1E1	NOCLG
LG5	ENSLOCP00000003352.1	3195243	NA	1	#984EA3	CLGG
LG5	ENSLOCP00000003379.1	3202562	NA	1	#984EA3	CLGG
LG5	ENSLOCP00000003395.1	3272681	NA	1	#E1E1E1	NOCLG
LG5	ENSLOCP00000003408.1	3282476	NA	1	#E1E1E1	NOCLG
LG5	ENSLOCP00000003452.1	3296472	NA	1	#E1E1E1	NOCLG
LG5	ENSLOCP00000003431.1	3296472	NA	1	#E1E1E1	NOCLG
LG5	ENSLOCP00000003461.1	3322622	NA	1	#E1E1E1	NOCLG
LG5	ENSLOCP00000003486.1	3372405	NA	1	#E1E1E1	NOCLG
LG5	ENSLOCP00000003507.1	3470108	NA	1	#E1E1E1	NOCLG
LG5	ENSLOCP00000003530.1	3499185	NA	1	#E1E1E1	NOCLG
LG5	ENSLOCP00000022324.1	3512198	NA	1	#E1E1E1	NOCLG
LG5	ENSLOCP00000022325.1	3517410	NA	1	#E1E1E1	NOCLG
LG5	ENSLOCP00000003545.1	3535166	NA	1	#E1E1E1	NOCLG
LG5	ENSLOCP00000003563.1	3545238	NA	1	#E1E1E1	NOCLG
LG5	ENSLOCP00000003583.1	3562843	NA	1	#E1E1E1	NOCLG
LG5	ENSLOCP00000003602.1	3575319	NA	1	#E1E1E1	NOCLG
LG5	ENSLOCP00000022326.1	3588367	NA	1	#E1E1E1	NOCLG
LG5	ENSLOCP00000022327.1	3594718	NA	1	#E1E1E1	NOCLG
LG5	ENSLOCP00000003616.1	3601346	NA	1	#E1E1E1	NOCLG
LG5	ENSLOCP00000003633.1	3625462	NA	1	#E1E1E1	NOCLG
LG5	ENSLOCP00000003645.1	3648613	NA	1	#E1E1E1	NOCLG
LG5	ENSLOCP00000003664.1	3714255	NA	1	#E1E1E1	NOCLG
LG5	ENSLOCP00000003681.1	3736116	NA	1	#984EA3	CLGG
LG5	ENSLOCP00000003698.1	3775799	NA	1	#E1E1E1	NOCLG
LG5	ENSLOCP00000003729.1	3775799	NA	1	#E1E1E1	NOCLG
LG5	ENSLOCP00000003784.1	3800060	NA	1	#E1E1E1	NOCLG
LG5	ENSLOCP00000003767.1	3813776	NA	1	#E1E1E1	NOCLG
LG5	ENSLOCP00000003710.1	3824212	NA	1	#E1E1E1	NOCLG
LG5	ENSLOCP00000003748.1	3824212	NA	1	#E1E1E1	NOCLG
LG5	ENSLOCP00000022328.1	3869101	NA	1	#E1E1E1	NOCLG
LG5	ENSLOCP00000003823.1	3885645	NA	1	#E1E1E1	NOCLG
LG5	ENSLOCP00000003835.1	3921831	NA	1	#E1E1E1	NOCLG
LG5	ENSLOCP00000003852.1	3940715	NA	1	#E1E1E1	NOCLG
LG5	ENSLOCP00000003868.1	3956217	NA	1	#E1E1E1	NOCLG
LG5	ENSLOCP00000003806.1	3964795	NA	1	#E1E1E1	NOCLG
LG5	ENSLOCP00000003888.1	3984703	NA	1	#E1E1E1	NOCLG
LG5	ENSLOCP00000003900.1	3984703	NA	1	#E1E1E1	NOCLG
LG5	ENSLOCP00000003935.1	3988520	NA	1	#E1E1E1	NOCLG
LG5	ENSLOCP00000003918.1	3988520	NA	1	#E1E1E1	NOCLG
LG5	ENSLOCP00000003946.1	3997814	NA	1	#E1E1E1	NOCLG
LG5	ENSLOCP00000003961.1	4006761	NA	1	#E1E1E1	NOCLG
LG5	ENSLOCP00000003974.1	4008329	NA	1	#E1E1E1	NOCLG
LG5	ENSLOCP00000003997.1	4041538	NA	1	#E1E1E1	NOCLG
LG5	ENSLOCP00000004033.1	4095715	NA	1	#E1E1E1	NOCLG
LG5	ENSLOCP00000004047.1	4122939	NA	1	#E1E1E1	NOCLG
LG5	ENSLOCP00000004068.1	4143918	NA	1	#E1E1E1	NOCLG
LG5	ENSLOCP00000004016.1	4207982	NA	1	#E1E1E1	NOCLG
LG5	ENSLOCP00000004087.1	4214862	NA	1	#E1E1E1	NOCLG
LG5	ENSLOCP00000004112.1	4229268	NA	1	#984EA3	CLGG
LG5	ENSLOCP00000004132.1	4246571	NA	1	#984EA3	CLGG
LG5	ENSLOCP00000004151.1	4327136	NA	1	#E1E1E1	NOCLG
LG5	ENSLOCP00000004213.1	4355674	NA	1	#E1E1E1	NOCLG
LG5	ENSLOCP00000004231.1	4363289	NA	1	#E1E1E1	NOCLG
LG5	ENSLOCP00000004248.1	4365883	NA	1	#E1E1E1	NOCLG
LG5	ENSLOCP00000004288.1	4378361	NA	1	#E1E1E1	NOCLG
LG5	ENSLOCP00000004265.1	4378699	NA	1	#E1E1E1	NOCLG
LG5	ENSLOCP00000004302.1	4388600	NA	1	#E1E1E1	NOCLG
LG5	ENSLOCP00000004350.1	4409589	NA	1	#E1E1E1	NOCLG
LG5	ENSLOCP00000004378.1	4416810	NA	1	#E1E1E1	NOCLG
LG5	ENSLOCP00000004364.1	4416813	NA	1	#E1E1E1	NOCLG
LG5	ENSLOCP00000004405.1	4437491	NA	1	#E1E1E1	NOCLG
LG5	ENSLOCP00000004418.1	4453476	NA	1	#E1E1E1	NOCLG
LG5	ENSLOCP00000004432.1	4459050	NA	1	#E1E1E1	NOCLG
LG5	ENSLOCP00000004454.1	4473378	NA	1	#FF7F00	CLGI
LG5	ENSLOCP00000004482.1	4477566	NA	1	#E1E1E1	NOCLG
LG5	ENSLOCP00000004470.1	4477566	NA	1	#E41A1C	CLGA
LG5	ENSLOCP00000004501.1	4495232	NA	1	#E1E1E1	NOCLG
LG5	ENSLOCP00000022329.1	4499758	NA	1	#984EA3	CLGG
LG5	ENSLOCP00000004525.1	4505261	NA	1	#FF7F00	CLGI
LG5	ENSLOCP00000004558.1	4533214	NA	1	#FF7F00	CLGI
LG5	ENSLOCP00000004574.1	4538194	NA	1	#FF7F00	CLGI
LG5	ENSLOCP00000004603.1	4554001	NA	1	#FF7F00	CLGI
LG5	ENSLOCP00000004632.1	4615740	NA	1	#377EB8	CLGC
LG5	ENSLOCP00000004647.1	4623013	NA	1	#999999	CLGQ
LG5	ENSLOCP00000004664.1	4636275	NA	1	#E1E1E1	NOCLG
LG5	ENSLOCP00000004678.1	4644734	NA	1	#E1E1E1	NOCLG
LG5	ENSLOCP00000004694.1	4651096	NA	1	#E1E1E1	NOCLG
LG5	ENSLOCP00000004722.1	4739136	NA	1	#999999	CLGQ
LG5	ENSLOCP00000004744.1	4749398	NA	1	#E1E1E1	NOCLG
LG5	ENSLOCP00000004782.1	4809876	NA	1	#984EA3	CLGG
LG5	ENSLOCP00000004759.1	4809876	NA	1	#E1E1E1	NOCLG
LG5	ENSLOCP00000004804.1	4825486	NA	1	#E1E1E1	NOCLG
LG5	ENSLOCP00000004835.1	4829908	NA	1	#E1E1E1	NOCLG
LG5	ENSLOCP00000004850.1	4829926	NA	1	#E1E1E1	NOCLG
LG5	ENSLOCP00000004868.1	4873899	NA	1	#E1E1E1	NOCLG
LG5	ENSLOCP00000004904.1	4914826	NA	1	#E1E1E1	NOCLG
LG5	ENSLOCP00000004887.1	4914826	NA	1	#E1E1E1	NOCLG
LG5	ENSLOCP00000004922.1	4938127	NA	1	#E1E1E1	NOCLG
LG5	ENSLOCP00000004948.1	4955337	NA	1	#E1E1E1	NOCLG
LG5	ENSLOCP00000004963.1	4963871	NA	1	#E1E1E1	NOCLG
LG5	ENSLOCP00000004990.1	4993806	NA	1	#CB6651	CLGH
LG5	ENSLOCP00000005006.1	5059173	NA	1	#E1E1E1	NOCLG
LG5	ENSLOCP00000005021.1	5121532	NA	1	#999999	CLGQ
LG5	ENSLOCP00000005045.1	5142221	NA	1	#999999	CLGQ
LG5	ENSLOCP00000005069.1	5166314	NA	1	#FF7F00	CLGI
LG5	ENSLOCP00000005086.1	5174974	NA	1	#727E76	CLGF
LG5	ENSLOCP00000005101.1	5189601	NA	1	#4DAF4A	CLGE
LG5	ENSLOCP00000005116.1	5205029	NA	1	#FF7F00	CLGI
LG5	ENSLOCP00000005136.1	5215928	NA	1	#E1E1E1	NOCLG
LG5	ENSLOCP00000005157.1	5226316	NA	1	#E1E1E1	NOCLG
LG5	ENSLOCP00000005170.1	5306299	NA	1	#E1E1E1	NOCLG
LG5	ENSLOCP00000005191.1	5317456	NA	1	#E1E1E1	NOCLG
LG5	ENSLOCP00000005208.1	5320207	NA	1	#E1E1E1	NOCLG
LG5	ENSLOCP00000005235.1	5330810	NA	1	#E1E1E1	NOCLG
LG5	ENSLOCP00000005247.1	5331672	NA	1	#E1E1E1	NOCLG
LG5	ENSLOCP00000005263.1	5348087	NA	1	#E1E1E1	NOCLG
LG5	ENSLOCP00000005283.1	5380971	NA	1	#999999	CLGQ
LG5	ENSLOCP00000005321.1	5400475	NA	1	#377EB8	CLGC
LG5	ENSLOCP00000005304.1	5400475	NA	1	#E1E1E1	NOCLG
LG5	ENSLOCP00000005343.1	5419020	NA	1	#E1E1E1	NOCLG
LG5	ENSLOCP00000005356.1	5442580	NA	1	#419681	CLGD
LG5	ENSLOCP00000005373.1	5475403	NA	1	#E1E1E1	NOCLG
LG5	ENSLOCP00000005393.1	5500762	NA	1	#A65628	CLGM
LG5	ENSLOCP00000005406.1	5502086	NA	1	#999999	CLGQ
LG5	ENSLOCP00000005426.1	5643309	NA	1	#E1E1E1	NOCLG
LG5	ENSLOCP00000005460.1	5690147	NA	1	#E1E1E1	NOCLG
LG5	ENSLOCP00000005443.1	5701912	NA	1	#E1E1E1	NOCLG
LG5	ENSLOCP00000005478.1	5704175	NA	1	#E1E1E1	NOCLG
LG5	ENSLOCP00000005498.1	5714738	NA	1	#999999	CLGQ
LG5	ENSLOCP00000005515.1	5729442	NA	1	#999999	CLGQ
LG5	ENSLOCP00000005538.1	5729594	NA	1	#E1E1E1	NOCLG
LG5	ENSLOCP00000005560.1	5740937	NA	1	#E1E1E1	NOCLG
LG5	ENSLOCP00000005578.1	5751228	NA	1	#E1E1E1	NOCLG
LG5	ENSLOCP00000005594.1	5761745	NA	1	#E1E1E1	NOCLG
LG5	ENSLOCP00000005640.1	5775265	NA	1	#8D4C6A	CLGB
LG5	ENSLOCP00000005615.1	5791502	NA	1	#E1E1E1	NOCLG
LG5	ENSLOCP00000005655.1	5883601	NA	1	#999999	CLGQ
LG5	ENSLOCP00000005673.1	6011297	NA	1	#377EB8	CLGC
LG5	ENSLOCP00000005707.1	6451871	NA	1	#E1E1E1	NOCLG
LG5	ENSLOCP00000005727.1	6451871	NA	1	#999999	CLGQ
LG5	ENSLOCP00000005778.1	6518608	NA	1	#999999	CLGQ
LG5	ENSLOCP00000005760.1	6518608	NA	1	#E1E1E1	NOCLG
LG5	ENSLOCP00000005793.1	6532288	NA	1	#E1E1E1	NOCLG
LG5	ENSLOCP00000005823.1	6552959	NA	1	#E1E1E1	NOCLG
LG5	ENSLOCP00000005839.1	6569102	NA	1	#999999	CLGQ
LG5	ENSLOCP00000005862.1	6631361	NA	1	#E1E1E1	NOCLG
LG5	ENSLOCP00000005887.1	6694607	NA	1	#999999	CLGQ
LG5	ENSLOCP00000005906.1	6694607	NA	1	#E1E1E1	NOCLG
LG5	ENSLOCP00000005922.1	6963059	NA	1	#999999	CLGQ
LG5	ENSLOCP00000005959.1	6964828	NA	1	#8D4C6A	CLGB
LG5	ENSLOCP00000005976.1	7010202	NA	1	#E1E1E1	NOCLG
LG5	ENSLOCP00000005992.1	7020735	NA	1	#999999	CLGQ
LG5	ENSLOCP00000006015.1	7036540	NA	1	#999999	CLGQ
LG5	ENSLOCP00000006052.1	7063722	NA	1	#E1E1E1	NOCLG
LG5	ENSLOCP00000006036.1	7063722	NA	1	#E1E1E1	NOCLG
LG5	ENSLOCP00000006076.1	7135467	NA	1	#E1E1E1	NOCLG
LG5	ENSLOCP00000006108.1	7210893	NA	1	#E1E1E1	NOCLG
LG5	ENSLOCP00000006128.1	7210893	NA	1	#E1E1E1	NOCLG
LG5	ENSLOCP00000006143.1	7239795	NA	1	#E1E1E1	NOCLG
LG5	ENSLOCP00000006167.1	7250704	NA	1	#999999	CLGQ
LG5	ENSLOCP00000006191.1	7251027	NA	1	#E1E1E1	NOCLG
LG5	ENSLOCP00000006215.1	7275569	NA	1	#E1E1E1	NOCLG
LG5	ENSLOCP00000006254.1	7294180	NA	1	#E1E1E1	NOCLG
LG5	ENSLOCP00000006239.1	7294180	NA	1	#999999	CLGQ
LG5	ENSLOCP00000006272.1	7311216	NA	1	#999999	CLGQ
LG5	ENSLOCP00000006296.1	7319759	NA	1	#E1E1E1	NOCLG
LG5	ENSLOCP00000006321.1	7379664	NA	1	#377EB8	CLGC
LG5	ENSLOCP00000006345.1	7404396	NA	1	#E1E1E1	NOCLG
LG5	ENSLOCP00000006363.1	7408320	NA	1	#999999	CLGQ
LG5	ENSLOCP00000006378.1	7419955	NA	1	#999999	CLGQ
LG5	ENSLOCP00000006402.1	7436112	NA	1	#999999	CLGQ
LG5	ENSLOCP00000006425.1	7436743	NA	1	#E41A1C	CLGA
LG5	ENSLOCP00000006448.1	7480311	NA	1	#E1E1E1	NOCLG
LG5	ENSLOCP00000006509.1	7513169	NA	1	#999999	CLGQ
LG5	ENSLOCP00000006486.1	7518887	NA	1	#E1E1E1	NOCLG
LG5	ENSLOCP00000006536.1	7522869	NA	1	#CB6651	CLGH
LG5	ENSLOCP00000006552.1	7524828	NA	1	#E1E1E1	NOCLG
LG5	ENSLOCP00000006570.1	7543371	NA	1	#E1E1E1	NOCLG
LG5	ENSLOCP00000006588.1	7545304	NA	1	#E1E1E1	NOCLG
LG5	ENSLOCP00000006605.1	7556385	NA	1	#419681	CLGD
LG5	ENSLOCP00000006627.1	7684448	NA	1	#E1E1E1	NOCLG
LG5	ENSLOCP00000006640.1	7692352	NA	1	#E1E1E1	NOCLG
LG5	ENSLOCP00000006681.1	7897090	NA	1	#E1E1E1	NOCLG
LG5	ENSLOCP00000006662.1	7897665	NA	1	#E1E1E1	NOCLG
LG5	ENSLOCP00000006708.1	7912231	NA	1	#377EB8	CLGC
LG5	ENSLOCP00000006729.1	7937759	NA	1	#E1E1E1	NOCLG
LG5	ENSLOCP00000006752.1	7970803	NA	1	#E1E1E1	NOCLG
LG5	ENSLOCP00000006791.1	7979005	NA	1	#E1E1E1	NOCLG
LG5	ENSLOCP00000006808.1	7986846	NA	1	#E1E1E1	NOCLG
LG5	ENSLOCP00000006776.1	8015075	NA	1	#E1E1E1	NOCLG
LG5	ENSLOCP00000022330.1	8015446	NA	1	#999999	CLGQ
LG5	ENSLOCP00000006839.1	8020258	NA	1	#999999	CLGQ
LG5	ENSLOCP00000006867.1	8049539	NA	1	#999999	CLGQ
LG5	ENSLOCP00000006890.1	8140300	NA	1	#999999	CLGQ
LG5	ENSLOCP00000006970.1	8193449	NA	1	#E1E1E1	NOCLG
LG5	ENSLOCP00000006948.1	8194533	NA	1	#FF7F00	CLGI
LG5	ENSLOCP00000006995.1	8197737	NA	1	#E1E1E1	NOCLG
LG5	ENSLOCP00000007037.1	8215570	NA	1	#E1E1E1	NOCLG
LG5	ENSLOCP00000007019.1	8215570	NA	1	#E1E1E1	NOCLG
LG5	ENSLOCP00000007066.1	8219695	NA	1	#727E76	CLGF
LG5	ENSLOCP00000007086.1	8269198	NA	1	#E1E1E1	NOCLG
LG5	ENSLOCP00000007102.1	8274193	NA	1	#FF7F00	CLGI
LG5	ENSLOCP00000007122.1	8291085	NA	1	#999999	CLGQ
LG5	ENSLOCP00000007165.1	8319049	NA	1	#E1E1E1	NOCLG
LG5	ENSLOCP00000007151.1	8319763	NA	1	#E1E1E1	NOCLG
LG5	ENSLOCP00000007187.1	8431706	NA	1	#E1E1E1	NOCLG
LG5	ENSLOCP00000007198.1	8431706	NA	1	#377EB8	CLGC
LG5	ENSLOCP00000007223.1	8458317	NA	1	#FF7F00	CLGI
LG5	ENSLOCP00000022331.1	8465769	NA	1	#E1E1E1	NOCLG
LG5	ENSLOCP00000022332.1	8505620	NA	1	#E1E1E1	NOCLG
LG5	ENSLOCP00000007247.1	8539530	NA	1	#377EB8	CLGC
LG5	ENSLOCP00000007257.1	8557589	NA	1	#FF7F00	CLGI
LG5	ENSLOCP00000007278.1	8589634	NA	1	#E1E1E1	NOCLG
LG5	ENSLOCP00000022333.1	8593721	NA	1	#377EB8	CLGC
LG5	ENSLOCP00000007297.1	8635543	NA	1	#E1E1E1	NOCLG
LG5	ENSLOCP00000007315.1	8647463	NA	1	#C88DAC	CLGP
LG5	ENSLOCP00000007335.1	8665084	NA	1	#999999	CLGQ
LG5	ENSLOCP00000007355.1	8674671	NA	1	#E1E1E1	NOCLG
LG5	ENSLOCP00000007379.1	8696939	NA	1	#999999	CLGQ
LG5	ENSLOCP00000007400.1	8703572	NA	1	#999999	CLGQ
LG5	ENSLOCP00000007448.1	8809805	NA	1	#999999	CLGQ
LG5	ENSLOCP00000007467.1	8810363	NA	1	#E1E1E1	NOCLG
LG5	ENSLOCP00000007423.1	8810787	NA	1	#E1E1E1	NOCLG
LG5	ENSLOCP00000007483.1	8829979	NA	1	#999999	CLGQ
LG5	ENSLOCP00000007513.1	8846843	NA	1	#999999	CLGQ
LG5	ENSLOCP00000007537.1	8881247	NA	1	#999999	CLGQ
LG5	ENSLOCP00000022334.1	8937316	NA	1	#E1E1E1	NOCLG
LG5	ENSLOCP00000007560.1	8946113	NA	1	#999999	CLGQ
LG5	ENSLOCP00000007584.1	8958720	NA	1	#E1E1E1	NOCLG
LG5	ENSLOCP00000007604.1	8959082	NA	1	#999999	CLGQ
LG5	ENSLOCP00000007610.1	8987356	NA	1	#727E76	CLGF
LG5	ENSLOCP00000007649.1	9024922	NA	1	#999999	CLGQ
LG5	ENSLOCP00000007661.1	9158533	NA	1	#999999	CLGQ
LG5	ENSLOCP00000007698.1	9442161	NA	1	#E1E1E1	NOCLG
LG5	ENSLOCP00000007735.1	9830630	NA	1	#E1E1E1	NOCLG
LG5	ENSLOCP00000007719.1	9834044	NA	1	#E1E1E1	NOCLG
LG5	ENSLOCP00000007753.1	9843264	NA	1	#E1E1E1	NOCLG
LG5	ENSLOCP00000007781.1	9845741	NA	1	#E1E1E1	NOCLG
LG5	ENSLOCP00000007795.1	9856026	NA	1	#999999	CLGQ
LG5	ENSLOCP00000007834.1	9863170	NA	1	#999999	CLGQ
LG5	ENSLOCP00000007814.1	9867479	NA	1	#E1E1E1	NOCLG
LG5	ENSLOCP00000007879.1	9867878	NA	1	#E1E1E1	NOCLG
LG5	ENSLOCP00000007857.1	9867878	NA	1	#999999	CLGQ
LG5	ENSLOCP00000007905.1	9975648	NA	1	#E1E1E1	NOCLG
LG5	ENSLOCP00000007968.1	10014428	NA	1	#E1E1E1	NOCLG
LG5	ENSLOCP00000007949.1	10015161	NA	1	#999999	CLGQ
LG5	ENSLOCP00000007929.1	10045843	NA	1	#E1E1E1	NOCLG
LG5	ENSLOCP00000007992.1	10055067	NA	1	#E1E1E1	NOCLG
LG5	ENSLOCP00000008009.1	10084807	NA	1	#999999	CLGQ
LG5	ENSLOCP00000008047.1	10290450	NA	1	#E1E1E1	NOCLG
LG5	ENSLOCP00000008063.1	10290450	NA	1	#E1E1E1	NOCLG
LG5	ENSLOCP00000008084.1	10293634	NA	1	#999999	CLGQ
LG5	ENSLOCP00000008110.1	10319549	NA	1	#FF7F00	CLGI
LG5	ENSLOCP00000008149.1	10360427	NA	1	#E1E1E1	NOCLG
LG5	ENSLOCP00000008129.1	10360427	NA	1	#E1E1E1	NOCLG
LG5	ENSLOCP00000008169.1	10361376	NA	1	#E1E1E1	NOCLG
LG5	ENSLOCP00000008188.1	10361376	NA	1	#E1E1E1	NOCLG
LG5	ENSLOCP00000008207.1	10361809	NA	1	#E1E1E1	NOCLG
LG5	ENSLOCP00000008221.1	10388841	NA	1	#E1E1E1	NOCLG
LG5	ENSLOCP00000008246.1	10474141	NA	1	#FF7F00	CLGI
LG5	ENSLOCP00000008263.1	10477459	NA	1	#E1E1E1	NOCLG
LG5	ENSLOCP00000022335.1	10521856	NA	1	#FF7F00	CLGI
LG5	ENSLOCP00000008280.1	10534891	NA	1	#E1E1E1	NOCLG
LG5	ENSLOCP00000008301.1	10578115	NA	1	#8D4C6A	CLGB
LG5	ENSLOCP00000008323.1	10690766	NA	1	#E1E1E1	NOCLG
LG5	ENSLOCP00000008343.1	10690766	NA	1	#E1E1E1	NOCLG
LG5	ENSLOCP00000008358.1	10700075	NA	1	#FF7F00	CLGI
LG5	ENSLOCP00000008379.1	10709210	NA	1	#E1E1E1	NOCLG
LG5	ENSLOCP00000008405.1	10726773	NA	1	#E1E1E1	NOCLG
LG5	ENSLOCP00000008430.1	10771603	NA	1	#E1E1E1	NOCLG
LG5	ENSLOCP00000008449.1	10783190	NA	1	#E1E1E1	NOCLG
LG5	ENSLOCP00000008467.1	10783190	NA	1	#FF7F00	CLGI
LG5	ENSLOCP00000008504.1	10853418	NA	1	#E1E1E1	NOCLG
LG5	ENSLOCP00000008518.1	10853418	NA	1	#FF7F00	CLGI
LG5	ENSLOCP00000008550.1	10879679	NA	1	#E1E1E1	NOCLG
LG5	ENSLOCP00000008533.1	10879679	NA	1	#8D4C6A	CLGB
LG5	ENSLOCP00000008576.1	10894333	NA	1	#E1E1E1	NOCLG
LG5	ENSLOCP00000008596.1	10899742	NA	1	#FF7F00	CLGI
LG5	ENSLOCP00000008610.1	10981121	NA	1	#984EA3	CLGG
LG5	ENSLOCP00000008635.1	10982393	NA	1	#E1E1E1	NOCLG
LG5	ENSLOCP00000008656.1	10984630	NA	1	#FF7F00	CLGI
LG5	ENSLOCP00000008687.1	11078406	NA	1	#CB6651	CLGH
LG5	ENSLOCP00000008711.1	11083665	NA	1	#FFBF19	CLGJ
LG5	ENSLOCP00000008725.1	11107018	NA	1	#FF7F00	CLGI
LG5	ENSLOCP00000022336.1	11120016	NA	1	#E1E1E1	NOCLG
LG5	ENSLOCP00000008773.1	11147966	NA	1	#E1E1E1	NOCLG
LG5	ENSLOCP00000008759.1	11147966	NA	1	#E1E1E1	NOCLG
LG5	ENSLOCP00000008739.1	11154705	NA	1	#E1E1E1	NOCLG
LG5	ENSLOCP00000008791.1	11173259	NA	1	#FF7F00	CLGI
LG5	ENSLOCP00000022337.1	11314749	NA	1	#E1E1E1	NOCLG
LG5	ENSLOCP00000008804.1	11354982	NA	1	#E1E1E1	NOCLG
LG5	ENSLOCP00000008832.1	11394054	NA	1	#FF7F00	CLGI
LG5	ENSLOCP00000008852.1	11539754	NA	1	#E1E1E1	NOCLG
LG5	ENSLOCP00000008869.1	11539754	NA	1	#FF7F00	CLGI
LG5	ENSLOCP00000008899.1	11588542	NA	1	#E1E1E1	NOCLG
LG5	ENSLOCP00000008886.1	11603676	NA	1	#E1E1E1	NOCLG
LG5	ENSLOCP00000008926.1	11641101	NA	1	#FF7F00	CLGI
LG5	ENSLOCP00000008939.1	11701596	NA	1	#984EA3	CLGG
LG5	ENSLOCP00000008958.1	11761592	NA	1	#E1E1E1	NOCLG
LG5	ENSLOCP00000008975.1	11802686	NA	1	#FF7F00	CLGI
LG5	ENSLOCP00000009002.1	11952016	NA	1	#FF7F00	CLGI
LG5	ENSLOCP00000009011.1	12010563	NA	1	#FF7F00	CLGI
LG5	ENSLOCP00000009025.1	12022004	NA	1	#FF7F00	CLGI
LG5	ENSLOCP00000009038.1	12024218	NA	1	#FF7F00	CLGI
LG5	ENSLOCP00000009050.1	12065853	NA	1	#E1E1E1	NOCLG
LG5	ENSLOCP00000009088.1	12126652	NA	1	#E1E1E1	NOCLG
LG5	ENSLOCP00000009071.1	12129453	NA	1	#E1E1E1	NOCLG
LG5	ENSLOCP00000009116.1	12171690	NA	1	#FF7F00	CLGI
LG5	ENSLOCP00000009103.1	12171690	NA	1	#E1E1E1	NOCLG
LG5	ENSLOCP00000009130.1	12188632	NA	1	#FF7F00	CLGI
LG5	ENSLOCP00000009153.1	12215284	NA	1	#FF7F00	CLGI
LG5	ENSLOCP00000009168.1	12356775	NA	1	#E1E1E1	NOCLG
LG5	ENSLOCP00000009182.1	12356823	NA	1	#E1E1E1	NOCLG
LG5	ENSLOCP00000009202.1	12713655	NA	1	#FF7F00	CLGI
LG5	ENSLOCP00000009218.1	12713957	NA	1	#E1E1E1	NOCLG
LG5	ENSLOCP00000009242.1	12740514	NA	1	#FF7F00	CLGI
LG5	ENSLOCP00000009256.1	12943529	NA	1	#FF7F00	CLGI
LG5	ENSLOCP00000009270.1	13303661	NA	1	#E1E1E1	NOCLG
LG5	ENSLOCP00000009300.1	13338832	NA	1	#E1E1E1	NOCLG
LG5	ENSLOCP00000009315.1	13397989	NA	1	#E1E1E1	NOCLG
LG5	ENSLOCP00000009330.1	13449623	NA	1	#E1E1E1	NOCLG
LG5	ENSLOCP00000009440.1	13640509	NA	1	#E1E1E1	NOCLG
LG5	ENSLOCP00000009420.1	13782078	NA	1	#E1E1E1	NOCLG
LG5	ENSLOCP00000009405.1	13782078	NA	1	#E1E1E1	NOCLG
LG5	ENSLOCP00000009451.1	13807728	NA	1	#E1E1E1	NOCLG
LG5	ENSLOCP00000009480.1	13820759	NA	1	#E1E1E1	NOCLG
LG5	ENSLOCP00000009518.1	13925538	NA	1	#E1E1E1	NOCLG
LG5	ENSLOCP00000009507.1	13925538	NA	1	#E1E1E1	NOCLG
LG5	ENSLOCP00000009491.1	13925538	NA	1	#E1E1E1	NOCLG
LG5	ENSLOCP00000009543.1	13926946	NA	1	#E1E1E1	NOCLG
LG5	ENSLOCP00000009535.1	13926946	NA	1	#E1E1E1	NOCLG
LG5	ENSLOCP00000009560.1	13946064	NA	1	#FF7F00	CLGI
LG5	ENSLOCP00000009576.1	13947654	NA	1	#FF7F00	CLGI
LG5	ENSLOCP00000009593.1	13959213	NA	1	#FF7F00	CLGI
LG5	ENSLOCP00000009619.1	13984212	NA	1	#E1E1E1	NOCLG
LG5	ENSLOCP00000009633.1	13984212	NA	1	#FF7F00	CLGI
LG5	ENSLOCP00000009650.1	13986653	NA	1	#FF7F00	CLGI
LG5	ENSLOCP00000009674.1	14103020	NA	1	#E1E1E1	NOCLG
LG5	ENSLOCP00000009690.1	14117661	NA	1	#E1E1E1	NOCLG
LG5	ENSLOCP00000009719.1	14172639	NA	1	#FF7F00	CLGI
LG5	ENSLOCP00000009701.1	14186907	NA	1	#FF7F00	CLGI
LG5	ENSLOCP00000009737.1	14211387	NA	1	#FF7F00	CLGI
LG5	ENSLOCP00000009764.1	14211796	NA	1	#E1E1E1	NOCLG
LG5	ENSLOCP00000009750.1	14211958	NA	1	#4DAF4A	CLGE
LG5	ENSLOCP00000009780.1	14240978	NA	1	#FF7F00	CLGI
LG5	ENSLOCP00000009809.1	14303354	NA	1	#E1E1E1	NOCLG
LG5	ENSLOCP00000009794.1	14303354	NA	1	#E1E1E1	NOCLG
LG5	ENSLOCP00000009821.1	14306411	NA	1	#E1E1E1	NOCLG
LG5	ENSLOCP00000009836.1	14315466	NA	1	#E1E1E1	NOCLG
LG5	ENSLOCP00000009853.1	14315466	NA	1	#FF7F00	CLGI
LG5	ENSLOCP00000009867.1	14430755	NA	1	#E1E1E1	NOCLG
LG5	ENSLOCP00000009882.1	14473860	NA	1	#E1E1E1	NOCLG
LG5	ENSLOCP00000009896.1	14555339	NA	1	#E1E1E1	NOCLG
LG5	ENSLOCP00000009908.1	14654057	NA	1	#CB6651	CLGH
LG5	ENSLOCP00000009926.1	14739221	NA	1	#FF7F00	CLGI
LG5	ENSLOCP00000009942.1	14745179	NA	1	#E1E1E1	NOCLG
LG5	ENSLOCP00000009957.1	14758040	NA	1	#E1E1E1	NOCLG
LG5	ENSLOCP00000009977.1	14793593	NA	1	#FF7F00	CLGI
LG5	ENSLOCP00000009985.1	14797304	NA	1	#E1E1E1	NOCLG
LG5	ENSLOCP00000010025.1	14824613	NA	1	#E1E1E1	NOCLG
LG5	ENSLOCP00000010013.1	14825962	NA	1	#FF7F00	CLGI
LG5	ENSLOCP00000010041.1	14829096	NA	1	#E1E1E1	NOCLG
LG5	ENSLOCP00000010057.1	14852428	NA	1	#E1E1E1	NOCLG
LG5	ENSLOCP00000010074.1	14899740	NA	1	#FF7F00	CLGI
LG5	ENSLOCP00000010094.1	14940021	NA	1	#E1E1E1	NOCLG
LG5	ENSLOCP00000010107.1	14940021	NA	1	#FF7F00	CLGI
LG5	ENSLOCP00000010124.1	14980386	NA	1	#FF7F00	CLGI
LG5	ENSLOCP00000010171.1	14983096	NA	1	#E1E1E1	NOCLG
LG5	ENSLOCP00000010159.1	14985943	NA	1	#E1E1E1	NOCLG
LG5	ENSLOCP00000010145.1	14985964	NA	1	#999999	CLGQ
LG5	ENSLOCP00000022338.1	15028130	NA	1	#E1E1E1	NOCLG
LG5	ENSLOCP00000010195.1	15094765	NA	1	#E1E1E1	NOCLG
LG5	ENSLOCP00000010211.1	15101448	NA	1	#E1E1E1	NOCLG
LG5	ENSLOCP00000010225.1	15101451	NA	1	#E1E1E1	NOCLG
LG5	ENSLOCP00000010251.1	15801286	NA	1	#E1E1E1	NOCLG
LG5	ENSLOCP00000010241.1	15801286	NA	1	#E1E1E1	NOCLG
LG5	ENSLOCP00000010264.1	15840385	NA	1	#999999	CLGQ
LG5	ENSLOCP00000010293.1	15850120	NA	1	#E1E1E1	NOCLG
LG5	ENSLOCP00000010282.1	15850120	NA	1	#E1E1E1	NOCLG
LG5	ENSLOCP00000010322.1	15873945	NA	1	#E1E1E1	NOCLG
LG5	ENSLOCP00000010309.1	15873945	NA	1	#999999	CLGQ
LG5	ENSLOCP00000010338.1	15875666	NA	1	#CB6651	CLGH
LG5	ENSLOCP00000010353.1	15886313	NA	1	#E1E1E1	NOCLG
LG5	ENSLOCP00000010366.1	15892757	NA	1	#E1E1E1	NOCLG
LG5	ENSLOCP00000010382.1	15901031	NA	1	#377EB8	CLGC
LG5	ENSLOCP00000010402.1	15911508	NA	1	#E1E1E1	NOCLG
LG5	ENSLOCP00000010416.1	15932670	NA	1	#E1E1E1	NOCLG
LG5	ENSLOCP00000010432.1	15944512	NA	1	#E1E1E1	NOCLG
LG5	ENSLOCP00000010452.1	16018571	NA	1	#999999	CLGQ
LG5	ENSLOCP00000010468.1	16035537	NA	1	#E1E1E1	NOCLG
LG5	ENSLOCP00000010483.1	16035537	NA	1	#999999	CLGQ
LG5	ENSLOCP00000010494.1	16086208	NA	1	#E1E1E1	NOCLG
LG5	ENSLOCP00000022339.1	16086545	NA	1	#FFFF33	CLGK
LG5	ENSLOCP00000010516.1	16091288	NA	1	#999999	CLGQ
LG5	ENSLOCP00000010530.1	16098225	NA	1	#E1E1E1	NOCLG
LG5	ENSLOCP00000010599.1	16141150	NA	1	#E1E1E1	NOCLG
LG5	ENSLOCP00000022340.1	16168644	NA	1	#E1E1E1	NOCLG
LG5	ENSLOCP00000010585.1	16268564	NA	1	#4DAF4A	CLGE
LG5	ENSLOCP00000010612.1	16368813	NA	1	#E1E1E1	NOCLG
LG5	ENSLOCP00000010624.1	16387060	NA	1	#E1E1E1	NOCLG
LG5	ENSLOCP00000010644.1	16459817	NA	1	#FF7F00	CLGI
LG5	ENSLOCP00000010662.1	16653166	NA	1	#E1E1E1	NOCLG
LG5	ENSLOCP00000010684.1	16789497	NA	1	#FFFF33	CLGK
LG5	ENSLOCP00000010698.1	16794878	NA	1	#FF7F00	CLGI
LG5	ENSLOCP00000010714.1	16853815	NA	1	#E1E1E1	NOCLG
LG5	ENSLOCP00000010732.1	16901369	NA	1	#E1E1E1	NOCLG
LG5	ENSLOCP00000010744.1	16913902	NA	1	#E41A1C	CLGA
LG5	ENSLOCP00000010774.1	16943523	NA	1	#E1E1E1	NOCLG
LG5	ENSLOCP00000010765.1	16980456	NA	1	#E1E1E1	NOCLG
LG5	ENSLOCP00000010801.1	17181200	NA	1	#E1E1E1	NOCLG
LG5	ENSLOCP00000010788.1	17181200	NA	1	#C88DAC	CLGP
LG5	ENSLOCP00000010815.1	17209975	NA	1	#E1E1E1	NOCLG
LG5	ENSLOCP00000010828.1	17210005	NA	1	#FF7F00	CLGI
LG5	ENSLOCP00000010841.1	17286781	NA	1	#E1E1E1	NOCLG
LG5	ENSLOCP00000010852.1	17322078	NA	1	#FF7F00	CLGI
LG5	ENSLOCP00000010881.1	17383900	NA	1	#E1E1E1	NOCLG
LG5	ENSLOCP00000010868.1	17383900	NA	1	#419681	CLGD
LG5	ENSLOCP00000010893.1	17401032	NA	1	#E1E1E1	NOCLG
LG5	ENSLOCP00000010913.1	17454168	NA	1	#E1E1E1	NOCLG
LG5	ENSLOCP00000010923.1	17483330	NA	1	#FF7F00	CLGI
LG5	ENSLOCP00000010934.1	17496853	NA	1	#E1E1E1	NOCLG
LG5	ENSLOCP00000010946.1	17499712	NA	1	#E1E1E1	NOCLG
LG5	ENSLOCP00000010955.1	17516790	NA	1	#E1E1E1	NOCLG
LG5	ENSLOCP00000010983.1	17531837	NA	1	#FF7F00	CLGI
LG5	ENSLOCP00000010967.1	17532312	NA	1	#E1E1E1	NOCLG
LG5	ENSLOCP00000010994.1	17540057	NA	1	#FF7F00	CLGI
LG5	ENSLOCP00000011004.1	17583865	NA	1	#E1E1E1	NOCLG
LG5	ENSLOCP00000011018.1	17584159	NA	1	#E1E1E1	NOCLG
LG5	ENSLOCP00000011023.1	17602065	NA	1	#E1E1E1	NOCLG
LG5	ENSLOCP00000011040.1	17629523	NA	1	#FF7F00	CLGI
LG5	ENSLOCP00000011050.1	17661715	NA	1	#FF7F00	CLGI
LG5	ENSLOCP00000011066.1	17668767	NA	1	#FF7F00	CLGI
LG5	ENSLOCP00000011085.1	17774907	NA	1	#FF7F00	CLGI
LG5	ENSLOCP00000011098.1	17791070	NA	1	#E1E1E1	NOCLG
LG5	ENSLOCP00000011112.1	17793795	NA	1	#E1E1E1	NOCLG
LG5	ENSLOCP00000011126.1	17809782	NA	1	#999999	CLGQ
LG5	ENSLOCP00000011137.1	17841129	NA	1	#E1E1E1	NOCLG
LG5	ENSLOCP00000011145.1	17860960	NA	1	#377EB8	CLGC
LG5	ENSLOCP00000011155.1	17895969	NA	1	#FFBF19	CLGJ
LG5	ENSLOCP00000011174.1	17910289	NA	1	#E1E1E1	NOCLG
LG5	ENSLOCP00000011184.1	17910289	NA	1	#FF7F00	CLGI
LG5	ENSLOCP00000011195.1	17926529	NA	1	#E1E1E1	NOCLG
LG5	ENSLOCP00000011231.1	17953697	NA	1	#FF7F00	CLGI
LG5	ENSLOCP00000011223.1	17953697	NA	1	#E1E1E1	NOCLG
LG5	ENSLOCP00000011244.1	17998565	NA	1	#E1E1E1	NOCLG
LG5	ENSLOCP00000011254.1	18006651	NA	1	#D2AA2D	CLGL
LG5	ENSLOCP00000011268.1	18088743	NA	1	#999999	CLGQ
LG5	ENSLOCP00000011282.1	18122825	NA	1	#419681	CLGD
LG5	ENSLOCP00000011292.1	18122825	NA	1	#E1E1E1	NOCLG
LG5	ENSLOCP00000011304.1	18125522	NA	1	#E1E1E1	NOCLG
LG5	ENSLOCP00000011320.1	18150353	NA	1	#999999	CLGQ
LG5	ENSLOCP00000011328.1	18182864	NA	1	#E1E1E1	NOCLG
LG5	ENSLOCP00000011336.1	18182864	NA	1	#E1E1E1	NOCLG
LG5	ENSLOCP00000011365.1	18219267	NA	1	#999999	CLGQ
LG5	ENSLOCP00000011372.1	18219267	NA	1	#E1E1E1	NOCLG
LG5	ENSLOCP00000011380.1	18229789	NA	1	#E1E1E1	NOCLG
LG5	ENSLOCP00000011391.1	18256265	NA	1	#999999	CLGQ
LG5	ENSLOCP00000011399.1	18276978	NA	1	#E1E1E1	NOCLG
LG5	ENSLOCP00000011410.1	18316915	NA	1	#E1E1E1	NOCLG
LG5	ENSLOCP00000011425.1	18321600	NA	1	#8D4C6A	CLGB
LG5	ENSLOCP00000011435.1	18326016	NA	1	#E1E1E1	NOCLG
LG5	ENSLOCP00000011477.1	18393048	NA	1	#E1E1E1	NOCLG
LG5	ENSLOCP00000011449.1	18428862	NA	1	#999999	CLGQ
LG5	ENSLOCP00000011457.1	18428862	NA	1	#E1E1E1	NOCLG
LG5	ENSLOCP00000011465.1	18433267	NA	1	#E1E1E1	NOCLG
LG5	ENSLOCP00000011499.1	18480649	NA	1	#E1E1E1	NOCLG
LG5	ENSLOCP00000011484.1	18481504	NA	1	#E1E1E1	NOCLG
LG5	ENSLOCP00000011527.1	18511200	NA	1	#E41A1C	CLGA
LG5	ENSLOCP00000011519.1	18511200	NA	1	#E1E1E1	NOCLG
LG5	ENSLOCP00000011534.1	18516245	NA	1	#E1E1E1	NOCLG
LG5	ENSLOCP00000011544.1	18516749	NA	1	#E1E1E1	NOCLG
LG5	ENSLOCP00000022341.1	18546911	NA	1	#E1E1E1	NOCLG
LG5	ENSLOCP00000011555.1	18598972	NA	1	#E1E1E1	NOCLG
LG5	ENSLOCP00000011579.1	18621552	NA	1	#E1E1E1	NOCLG
LG5	ENSLOCP00000011572.1	18622287	NA	1	#E1E1E1	NOCLG
LG5	ENSLOCP00000011586.1	18642350	NA	1	#E1E1E1	NOCLG
LG5	ENSLOCP00000011593.1	18654533	NA	1	#E1E1E1	NOCLG
LG5	ENSLOCP00000011601.1	18654791	NA	1	#E1E1E1	NOCLG
LG5	ENSLOCP00000011613.1	18654800	NA	1	#E1E1E1	NOCLG
LG5	ENSLOCP00000011625.1	18693407	NA	1	#999999	CLGQ
LG5	ENSLOCP00000011649.1	18834524	NA	1	#E1E1E1	NOCLG
LG5	ENSLOCP00000011662.1	18915434	NA	1	#999999	CLGQ
LG5	ENSLOCP00000011679.1	19019593	NA	1	#999999	CLGQ
LG5	ENSLOCP00000011690.1	19049941	NA	1	#E1E1E1	NOCLG
LG5	ENSLOCP00000011700.1	19086668	NA	1	#E1E1E1	NOCLG
LG5	ENSLOCP00000011705.1	19112938	NA	1	#FF7F00	CLGI
LG5	ENSLOCP00000011714.1	19165551	NA	1	#FF7F00	CLGI
LG5	ENSLOCP00000011725.1	19207072	NA	1	#FF7F00	CLGI
LG5	ENSLOCP00000011754.1	19255200	NA	1	#E1E1E1	NOCLG
LG5	ENSLOCP00000011735.1	19271165	NA	1	#E1E1E1	NOCLG
LG5	ENSLOCP00000011746.1	19273739	NA	1	#E1E1E1	NOCLG
LG5	ENSLOCP00000011772.1	19315620	NA	1	#FF7F00	CLGI
LG5	ENSLOCP00000011783.1	19333664	NA	1	#E1E1E1	NOCLG
LG5	ENSLOCP00000011793.1	19365723	NA	1	#E1E1E1	NOCLG
LG5	ENSLOCP00000011815.1	19378340	NA	1	#FF7F00	CLGI
LG5	ENSLOCP00000011824.1	19467559	NA	1	#E1E1E1	NOCLG
LG5	ENSLOCP00000011832.1	19468240	NA	1	#727E76	CLGF
LG5	ENSLOCP00000011841.1	19494583	NA	1	#E1E1E1	NOCLG
LG5	ENSLOCP00000011846.1	19572841	NA	1	#E1E1E1	NOCLG
LG5	ENSLOCP00000011855.1	19683588	NA	1	#E1E1E1	NOCLG
LG5	ENSLOCP00000011860.1	19832139	NA	1	#4DAF4A	CLGE
LG5	ENSLOCP00000022342.1	19942394	NA	1	#E1E1E1	NOCLG
LG5	ENSLOCP00000022343.1	19947171	NA	1	#E1E1E1	NOCLG
LG5	ENSLOCP00000011872.1	20071776	NA	1	#E1E1E1	NOCLG
LG5	ENSLOCP00000022344.1	20134186	NA	1	#FF7F00	CLGI
LG5	ENSLOCP00000011886.1	20158695	NA	1	#FF7F00	CLGI
LG5	ENSLOCP00000011894.1	20158695	NA	1	#E1E1E1	NOCLG
LG5	ENSLOCP00000011916.1	20159967	NA	1	#A65628	CLGM
LG5	ENSLOCP00000011921.1	20180699	NA	1	#E1E1E1	NOCLG
LG5	ENSLOCP00000011930.1	20187797	NA	1	#E1E1E1	NOCLG
LG5	ENSLOCP00000011967.1	20281088	NA	1	#4DAF4A	CLGE
LG5	ENSLOCP00000011954.1	20315483	NA	1	#E1E1E1	NOCLG
LG5	ENSLOCP00000011976.1	20342541	NA	1	#4DAF4A	CLGE
LG5	ENSLOCP00000011982.1	20342541	NA	1	#E1E1E1	NOCLG
LG5	ENSLOCP00000012010.1	20490917	NA	1	#E1E1E1	NOCLG
LG5	ENSLOCP00000012003.1	20523403	NA	1	#E1E1E1	NOCLG
LG5	ENSLOCP00000012037.1	20806372	NA	1	#E1E1E1	NOCLG
LG5	ENSLOCP00000012031.1	20806372	NA	1	#E1E1E1	NOCLG
LG5	ENSLOCP00000012078.1	21100348	NA	1	#D2AA2D	CLGL
LG5	ENSLOCP00000012089.1	21100348	NA	1	#E1E1E1	NOCLG
LG5	ENSLOCP00000012110.1	21292979	NA	1	#E1E1E1	NOCLG
LG5	ENSLOCP00000012127.1	21538758	NA	1	#4DAF4A	CLGE
LG5	ENSLOCP00000012135.1	21552567	NA	1	#E1E1E1	NOCLG
LG5	ENSLOCP00000012146.1	21553327	NA	1	#E1E1E1	NOCLG
LG5	ENSLOCP00000012159.1	21733879	NA	1	#E1E1E1	NOCLG
LG5	ENSLOCP00000012171.1	21733879	NA	1	#4DAF4A	CLGE
LG5	ENSLOCP00000012180.1	21766028	NA	1	#E41A1C	CLGA
LG5	ENSLOCP00000012194.1	21779717	NA	1	#4DAF4A	CLGE
LG5	ENSLOCP00000012192.1	21779717	NA	1	#E1E1E1	NOCLG
LG5	ENSLOCP00000012204.1	21877161	NA	1	#4DAF4A	CLGE
LG5	ENSLOCP00000022345.1	22022280	NA	1	#E1E1E1	NOCLG
LG5	ENSLOCP00000012218.1	22025606	NA	1	#CB6651	CLGH
LG5	ENSLOCP00000022346.1	22039156	NA	1	#E1E1E1	NOCLG
LG5	ENSLOCP00000012228.1	22043265	NA	1	#4DAF4A	CLGE
LG5	ENSLOCP00000012257.1	22163538	NA	1	#E1E1E1	NOCLG
LG5	ENSLOCP00000012262.1	22192672	NA	1	#4DAF4A	CLGE
LG5	ENSLOCP00000012272.1	22330705	NA	1	#E1E1E1	NOCLG
LG5	ENSLOCP00000012279.1	22377797	NA	1	#E1E1E1	NOCLG
LG5	ENSLOCP00000012291.1	22384282	NA	1	#E1E1E1	NOCLG
LG5	ENSLOCP00000012302.1	22434607	NA	1	#4DAF4A	CLGE
LG5	ENSLOCP00000012322.1	22504118	NA	1	#4DAF4A	CLGE
LG5	ENSLOCP00000012345.1	22548684	NA	1	#E1E1E1	NOCLG
LG5	ENSLOCP00000012338.1	22548684	NA	1	#E1E1E1	NOCLG
LG5	ENSLOCP00000012331.1	22548684	NA	1	#E1E1E1	NOCLG
LG5	ENSLOCP00000012358.1	22561770	NA	1	#4DAF4A	CLGE
LG5	ENSLOCP00000012364.1	22561770	NA	1	#E1E1E1	NOCLG
LG5	ENSLOCP00000012374.1	22563910	NA	1	#4DAF4A	CLGE
LG5	ENSLOCP00000012388.1	22574483	NA	1	#E1E1E1	NOCLG
LG5	ENSLOCP00000012398.1	22596157	NA	1	#4DAF4A	CLGE
LG5	ENSLOCP00000012411.1	22635443	NA	1	#E1E1E1	NOCLG
LG5	ENSLOCP00000012420.1	22653952	NA	1	#E1E1E1	NOCLG
LG5	ENSLOCP00000012433.1	22750568	NA	1	#E1E1E1	NOCLG
LG5	ENSLOCP00000012442.1	22962645	NA	1	#E1E1E1	NOCLG
LG5	ENSLOCP00000012452.1	22962657	NA	1	#4DAF4A	CLGE
LG5	ENSLOCP00000012459.1	23171085	NA	1	#E1E1E1	NOCLG
LG5	ENSLOCP00000012470.1	23171085	NA	1	#E1E1E1	NOCLG
LG5	ENSLOCP00000012480.1	23186771	NA	1	#E1E1E1	NOCLG
LG5	ENSLOCP00000012487.1	23193042	NA	1	#E1E1E1	NOCLG
LG5	ENSLOCP00000012507.1	23294536	NA	1	#E1E1E1	NOCLG
LG5	ENSLOCP00000012518.1	23294536	NA	1	#E1E1E1	NOCLG
LG5	ENSLOCP00000012533.1	23418863	NA	1	#4DAF4A	CLGE
LG5	ENSLOCP00000012570.1	23504874	NA	1	#E1E1E1	NOCLG
LG5	ENSLOCP00000012560.1	23504874	NA	1	#4DAF4A	CLGE
LG5	ENSLOCP00000022347.1	23736048	NA	1	#E1E1E1	NOCLG
LG5	ENSLOCP00000012599.1	23790243	NA	1	#377EB8	CLGC
LG5	ENSLOCP00000012591.1	23790243	NA	1	#E1E1E1	NOCLG
LG5	ENSLOCP00000012612.1	23934254	NA	1	#4DAF4A	CLGE
LG5	ENSLOCP00000012629.1	23983369	NA	1	#E1E1E1	NOCLG
LG5	ENSLOCP00000012638.1	23984042	NA	1	#4DAF4A	CLGE
LG5	ENSLOCP00000012653.1	24037334	NA	1	#E1E1E1	NOCLG
LG5	ENSLOCP00000012663.1	24037334	NA	1	#E1E1E1	NOCLG
LG5	ENSLOCP00000012679.1	24052749	NA	1	#4DAF4A	CLGE
LG5	ENSLOCP00000012685.1	24065561	NA	1	#E1E1E1	NOCLG
LG5	ENSLOCP00000012695.1	24105736	NA	1	#E1E1E1	NOCLG
LG5	ENSLOCP00000012713.1	24136737	NA	1	#E1E1E1	NOCLG
LG5	ENSLOCP00000012703.1	24213142	NA	1	#4DAF4A	CLGE
LG5	ENSLOCP00000012733.1	24281555	NA	1	#4DAF4A	CLGE
LG5	ENSLOCP00000012746.1	24295311	NA	1	#E1E1E1	NOCLG
LG5	ENSLOCP00000012757.1	24295311	NA	1	#4DAF4A	CLGE
LG5	ENSLOCP00000012768.1	24446208	NA	1	#E1E1E1	NOCLG
LG5	ENSLOCP00000012774.1	24469055	NA	1	#E1E1E1	NOCLG
LG5	ENSLOCP00000012805.1	24735024	NA	1	#E1E1E1	NOCLG
LG5	ENSLOCP00000012799.1	24735024	NA	1	#E1E1E1	NOCLG
LG5	ENSLOCP00000012814.1	25110002	NA	1	#4DAF4A	CLGE
LG5	ENSLOCP00000012822.1	25423215	NA	1	#E1E1E1	NOCLG
LG5	ENSLOCP00000012830.1	25453322	NA	1	#4DAF4A	CLGE
LG5	ENSLOCP00000012845.1	25634993	NA	1	#4DAF4A	CLGE
LG5	ENSLOCP00000012852.1	25675044	NA	1	#E1E1E1	NOCLG
LG5	ENSLOCP00000012861.1	25728852	NA	1	#E1E1E1	NOCLG
LG5	ENSLOCP00000012877.1	25868175	NA	1	#4DAF4A	CLGE
LG5	ENSLOCP00000012886.1	25888159	NA	1	#E1E1E1	NOCLG
LG5	ENSLOCP00000012895.1	25904585	NA	1	#C88DAC	CLGP
LG5	ENSLOCP00000012909.1	25907756	NA	1	#C88DAC	CLGP
LG5	ENSLOCP00000012923.1	25920823	NA	1	#E1E1E1	NOCLG
LG5	ENSLOCP00000012945.1	25922024	NA	1	#FF7F00	CLGI
LG5	ENSLOCP00000012956.1	25956957	NA	1	#E41A1C	CLGA
LG5	ENSLOCP00000012989.1	26071012	NA	1	#4DAF4A	CLGE
LG5	ENSLOCP00000013001.1	26115145	NA	1	#E1E1E1	NOCLG
LG5	ENSLOCP00000013026.1	26172896	NA	1	#E1E1E1	NOCLG
LG5	ENSLOCP00000013018.1	26172896	NA	1	#4DAF4A	CLGE
LG5	ENSLOCP00000013035.1	26282967	NA	1	#E1E1E1	NOCLG
LG5	ENSLOCP00000013046.1	26306893	NA	1	#CE6B73	CLGN
LG5	ENSLOCP00000022348.1	26331582	NA	1	#FF7F00	CLGI
LG5	ENSLOCP00000013066.1	26359578	NA	1	#4DAF4A	CLGE
LG5	ENSLOCP00000013080.1	26362911	NA	1	#4DAF4A	CLGE
LG5	ENSLOCP00000013088.1	26364097	NA	1	#E1E1E1	NOCLG
LG5	ENSLOCP00000013102.1	26407259	NA	1	#E1E1E1	NOCLG
LG5	ENSLOCP00000013111.1	26605511	NA	1	#E1E1E1	NOCLG
LG5	ENSLOCP00000013131.1	26641783	NA	1	#4DAF4A	CLGE
LG5	ENSLOCP00000013147.1	26643674	NA	1	#984EA3	CLGG
LG5	ENSLOCP00000013174.1	26654834	NA	1	#E1E1E1	NOCLG
LG5	ENSLOCP00000013185.1	26689805	NA	1	#8D4C6A	CLGB
LG5	ENSLOCP00000013190.1	26691572	NA	1	#4DAF4A	CLGE
LG5	ENSLOCP00000013202.1	26698375	NA	1	#4DAF4A	CLGE
LG5	ENSLOCP00000013221.1	26763404	NA	1	#E41A1C	CLGA
LG5	ENSLOCP00000013235.1	26809497	NA	1	#E1E1E1	NOCLG
LG5	ENSLOCP00000013248.1	26879190	NA	1	#4DAF4A	CLGE
LG5	ENSLOCP00000013260.1	26925075	NA	1	#E1E1E1	NOCLG
LG5	ENSLOCP00000022349.1	26938124	NA	1	#E1E1E1	NOCLG
LG5	ENSLOCP00000013279.1	27021855	NA	1	#E1E1E1	NOCLG
LG5	ENSLOCP00000013293.1	27035458	NA	1	#E1E1E1	NOCLG
LG5	ENSLOCP00000013310.1	27055284	NA	1	#E1E1E1	NOCLG
LG5	ENSLOCP00000022350.1	27116381	NA	1	#E1E1E1	NOCLG
LG5	ENSLOCP00000013339.1	27290354	NA	1	#4DAF4A	CLGE
LG5	ENSLOCP00000013349.1	27315918	NA	1	#4DAF4A	CLGE
LG5	ENSLOCP00000013364.1	27319015	NA	1	#E1E1E1	NOCLG
LG5	ENSLOCP00000013395.1	27502871	NA	1	#E1E1E1	NOCLG
LG5	ENSLOCP00000013402.1	27559373	NA	1	#E1E1E1	NOCLG
LG5	ENSLOCP00000013414.1	27607955	NA	1	#E1E1E1	NOCLG
LG5	ENSLOCP00000013432.1	27638954	NA	1	#4DAF4A	CLGE
LG5	ENSLOCP00000013441.1	27660553	NA	1	#4DAF4A	CLGE
LG5	ENSLOCP00000013450.1	27673464	NA	1	#E1E1E1	NOCLG
LG5	ENSLOCP00000013553.1	27817442	NA	1	#4DAF4A	CLGE
LG5	ENSLOCP00000013541.1	27817442	NA	1	#E1E1E1	NOCLG
LG5	ENSLOCP00000013572.1	27824172	NA	1	#4DAF4A	CLGE
LG5	ENSLOCP00000013566.1	27824434	NA	1	#E1E1E1	NOCLG
LG5	ENSLOCP00000013582.1	27861053	NA	1	#4DAF4A	CLGE
LG5	ENSLOCP00000022351.1	27923070	NA	1	#E1E1E1	NOCLG
LG5	ENSLOCP00000013590.1	28062443	NA	1	#4DAF4A	CLGE
LG5	ENSLOCP00000013597.1	28066553	NA	1	#8D4C6A	CLGB
LG5	ENSLOCP00000013618.1	28068657	NA	1	#4DAF4A	CLGE
LG5	ENSLOCP00000013608.1	28068657	NA	1	#E1E1E1	NOCLG
LG5	ENSLOCP00000013628.1	28119385	NA	1	#E1E1E1	NOCLG
LG5	ENSLOCP00000013643.1	28130303	NA	1	#8D4C6A	CLGB
LG5	ENSLOCP00000013653.1	28131040	NA	1	#CE6B73	CLGN
LG5	ENSLOCP00000013662.1	28149276	NA	1	#E1E1E1	NOCLG
LG5	ENSLOCP00000013675.1	28162928	NA	1	#FFFF33	CLGK
LG5	ENSLOCP00000013690.1	28234565	NA	1	#E1E1E1	NOCLG
LG5	ENSLOCP00000013702.1	28239819	NA	1	#E1E1E1	NOCLG
LG5	ENSLOCP00000013713.1	28315884	NA	1	#4DAF4A	CLGE
LG5	ENSLOCP00000013724.1	28338598	NA	1	#984EA3	CLGG
LG5	ENSLOCP00000013743.1	28352575	NA	1	#4DAF4A	CLGE
LG5	ENSLOCP00000013749.1	28372632	NA	1	#E1E1E1	NOCLG
LG5	ENSLOCP00000013757.1	28372632	NA	1	#E1E1E1	NOCLG
LG5	ENSLOCP00000013771.1	28445829	NA	1	#E1E1E1	NOCLG
LG5	ENSLOCP00000013776.1	28454275	NA	1	#E1E1E1	NOCLG
LG5	ENSLOCP00000013798.1	28565602	NA	1	#E1E1E1	NOCLG
LG5	ENSLOCP00000013805.1	28565602	NA	1	#E1E1E1	NOCLG
LG5	ENSLOCP00000013828.1	28610830	NA	1	#999999	CLGQ
LG5	ENSLOCP00000013833.1	28620007	NA	1	#E1E1E1	NOCLG
LG5	ENSLOCP00000013838.1	28642202	NA	1	#E1E1E1	NOCLG
LG5	ENSLOCP00000013863.1	28643318	NA	1	#999999	CLGQ
LG5	ENSLOCP00000013852.1	28643345	NA	1	#E1E1E1	NOCLG
LG5	ENSLOCP00000013873.1	28658054	NA	1	#377EB8	CLGC
LG5	ENSLOCP00000013900.1	28686746	NA	1	#E1E1E1	NOCLG
LG5	ENSLOCP00000013906.1	28686746	NA	1	#999999	CLGQ
LG5	ENSLOCP00000013915.1	28704749	NA	1	#E1E1E1	NOCLG
LG5	ENSLOCP00000022352.1	28773406	NA	1	#E1E1E1	NOCLG
LG5	ENSLOCP00000013934.1	28796602	NA	1	#E1E1E1	NOCLG
LG5	ENSLOCP00000013950.1	28822525	NA	1	#E1E1E1	NOCLG
LG5	ENSLOCP00000013960.1	28841281	NA	1	#FFBF19	CLGJ
LG5	ENSLOCP00000013972.1	28866454	NA	1	#E1E1E1	NOCLG
LG5	ENSLOCP00000013992.1	28868568	NA	1	#FF7F00	CLGI
LG5	ENSLOCP00000013980.1	28868568	NA	1	#E1E1E1	NOCLG
LG5	ENSLOCP00000014001.1	28921175	NA	1	#E1E1E1	NOCLG
LG5	ENSLOCP00000014026.1	28955618	NA	1	#FF7F00	CLGI
LG5	ENSLOCP00000014034.1	28959009	NA	1	#E1E1E1	NOCLG
LG5	ENSLOCP00000014049.1	28984913	NA	1	#FF7F00	CLGI
LG5	ENSLOCP00000014066.1	29083890	NA	1	#FF7F00	CLGI
LG5	ENSLOCP00000014074.1	29085741	NA	1	#FF7F00	CLGI
LG5	ENSLOCP00000014080.1	29085741	NA	1	#E1E1E1	NOCLG
LG5	ENSLOCP00000014088.1	29117010	NA	1	#E1E1E1	NOCLG
LG5	ENSLOCP00000014108.1	29121580	NA	1	#999999	CLGQ
LG5	ENSLOCP00000014098.1	29122213	NA	1	#E1E1E1	NOCLG
LG5	ENSLOCP00000014122.1	29153579	NA	1	#999999	CLGQ
LG5	ENSLOCP00000014134.1	29190755	NA	1	#E1E1E1	NOCLG
LG5	ENSLOCP00000014142.1	29221683	NA	1	#E1E1E1	NOCLG
LG5	ENSLOCP00000014149.1	29330124	NA	1	#999999	CLGQ
LG5	ENSLOCP00000014158.1	29368218	NA	1	#999999	CLGQ
LG5	ENSLOCP00000014166.1	29388596	NA	1	#CB6651	CLGH
LG5	ENSLOCP00000014171.1	29388602	NA	1	#E1E1E1	NOCLG
LG5	ENSLOCP00000014177.1	29424731	NA	1	#E1E1E1	NOCLG
LG5	ENSLOCP00000014182.1	29433029	NA	1	#E1E1E1	NOCLG
LG5	ENSLOCP00000014189.1	29469627	NA	1	#377EB8	CLGC
LG5	ENSLOCP00000014198.1	29546743	NA	1	#E1E1E1	NOCLG
LG5	ENSLOCP00000014206.1	29682622	NA	1	#E1E1E1	NOCLG
LG5	ENSLOCP00000014215.1	29682622	NA	1	#E1E1E1	NOCLG
LG5	ENSLOCP00000014241.1	29716503	NA	1	#999999	CLGQ
LG5	ENSLOCP00000014232.1	29725676	NA	1	#E1E1E1	NOCLG
LG5	ENSLOCP00000014252.1	29734637	NA	1	#E1E1E1	NOCLG
LG5	ENSLOCP00000014261.1	29734637	NA	1	#E1E1E1	NOCLG
LG5	ENSLOCP00000014271.1	29812838	NA	1	#E1E1E1	NOCLG
LG5	ENSLOCP00000014278.1	30102837	NA	1	#CB6651	CLGH
LG5	ENSLOCP00000014285.1	30110261	NA	1	#E1E1E1	NOCLG
LG5	ENSLOCP00000014295.1	30716210	NA	1	#FF7F00	CLGI
LG5	ENSLOCP00000014302.1	30799162	NA	1	#E1E1E1	NOCLG
LG5	ENSLOCP00000014309.1	30848333	NA	1	#FF7F00	CLGI
LG5	ENSLOCP00000014324.1	30927021	NA	1	#E1E1E1	NOCLG
LG5	ENSLOCP00000014334.1	30927021	NA	1	#FF7F00	CLGI
LG5	ENSLOCP00000014343.1	30977163	NA	1	#E1E1E1	NOCLG
LG5	ENSLOCP00000014352.1	31081341	NA	1	#E1E1E1	NOCLG
LG5	ENSLOCP00000014366.1	31104782	NA	1	#E1E1E1	NOCLG
LG5	ENSLOCP00000014375.1	31170153	NA	1	#FF7F00	CLGI
LG5	ENSLOCP00000014390.1	31171310	NA	1	#FF7F00	CLGI
LG5	ENSLOCP00000014398.1	31171310	NA	1	#E1E1E1	NOCLG
LG5	ENSLOCP00000014404.1	31184925	NA	1	#FF7F00	CLGI
LG5	ENSLOCP00000014434.1	31223786	NA	1	#E1E1E1	NOCLG
LG5	ENSLOCP00000014424.1	31224937	NA	1	#E1E1E1	NOCLG
LG5	ENSLOCP00000014445.1	31234720	NA	1	#E1E1E1	NOCLG
LG5	ENSLOCP00000014465.1	31256117	NA	1	#E1E1E1	NOCLG
LG5	ENSLOCP00000014458.1	31256117	NA	1	#E1E1E1	NOCLG
LG5	ENSLOCP00000014479.1	31382800	NA	1	#FF7F00	CLGI
LG5	ENSLOCP00000014489.1	31384714	NA	1	#E1E1E1	NOCLG
LG5	ENSLOCP00000014495.1	31444366	NA	1	#8D4C6A	CLGB
LG5	ENSLOCP00000014513.1	31444987	NA	1	#E1E1E1	NOCLG
LG5	ENSLOCP00000014522.1	31454126	NA	1	#E1E1E1	NOCLG
LG5	ENSLOCP00000014540.1	31455922	NA	1	#C88DAC	CLGP
LG5	ENSLOCP00000014550.1	31508250	NA	1	#E1E1E1	NOCLG
LG5	ENSLOCP00000014558.1	31516008	NA	1	#E1E1E1	NOCLG
LG5	ENSLOCP00000014569.1	31531920	NA	1	#E1E1E1	NOCLG
LG5	ENSLOCP00000014579.1	31541413	NA	1	#E1E1E1	NOCLG
LG5	ENSLOCP00000014589.1	31550791	NA	1	#E1E1E1	NOCLG
LG5	ENSLOCP00000014599.1	31563305	NA	1	#E1E1E1	NOCLG
LG5	ENSLOCP00000014612.1	31564020	NA	1	#FF7F00	CLGI
LG5	ENSLOCP00000014627.1	31595548	NA	1	#E1E1E1	NOCLG
LG5	ENSLOCP00000014619.1	31596330	NA	1	#FF7F00	CLGI
LG5	ENSLOCP00000014635.1	31602878	NA	1	#E1E1E1	NOCLG
LG5	ENSLOCP00000014669.1	31620319	NA	1	#E1E1E1	NOCLG
LG5	ENSLOCP00000014677.1	31620319	NA	1	#E1E1E1	NOCLG
LG5	ENSLOCP00000014689.1	31700378	NA	1	#FF7F00	CLGI
LG5	ENSLOCP00000014696.1	31703900	NA	1	#FFFF33	CLGK
LG5	ENSLOCP00000014709.1	31716402	NA	1	#984EA3	CLGG
LG5	ENSLOCP00000014726.1	31914565	NA	1	#FF7F00	CLGI
LG5	ENSLOCP00000014717.1	31975606	NA	1	#E1E1E1	NOCLG
LG5	ENSLOCP00000014736.1	31989549	NA	1	#FF7F00	CLGI
LG5	ENSLOCP00000014741.1	32090010	NA	1	#E1E1E1	NOCLG
LG5	ENSLOCP00000014747.1	32303686	NA	1	#E1E1E1	NOCLG
LG5	ENSLOCP00000014759.1	33034259	NA	1	#FF7F00	CLGI
LG5	ENSLOCP00000014762.1	33138407	NA	1	#E1E1E1	NOCLG
LG5	ENSLOCP00000022353.1	33318554	NA	1	#E1E1E1	NOCLG
LG5	ENSLOCP00000014767.1	33434221	NA	1	#E1E1E1	NOCLG
LG5	ENSLOCP00000014777.1	33455088	NA	1	#FF7F00	CLGI
LG5	ENSLOCP00000014787.1	33479072	NA	1	#E1E1E1	NOCLG
LG5	ENSLOCP00000014804.1	33527019	NA	1	#E1E1E1	NOCLG
LG5	ENSLOCP00000014798.1	33533121	NA	1	#E1E1E1	NOCLG
LG5	ENSLOCP00000014815.1	33539682	NA	1	#FF7F00	CLGI
LG5	ENSLOCP00000022354.1	33575217	NA	1	#E1E1E1	NOCLG
LG5	ENSLOCP00000014824.1	33646121	NA	1	#E1E1E1	NOCLG
LG5	ENSLOCP00000014842.1	33647264	NA	1	#E1E1E1	NOCLG
LG5	ENSLOCP00000014833.1	33647264	NA	1	#E1E1E1	NOCLG
LG5	ENSLOCP00000014858.1	33677396	NA	1	#E1E1E1	NOCLG
LG5	ENSLOCP00000014851.1	33677396	NA	1	#E1E1E1	NOCLG
LG5	ENSLOCP00000014864.1	33684597	NA	1	#E1E1E1	NOCLG
LG5	ENSLOCP00000014876.1	33717336	NA	1	#E1E1E1	NOCLG
LG5	ENSLOCP00000014898.1	33721164	NA	1	#8D4C6A	CLGB
LG5	ENSLOCP00000014911.1	33721164	NA	1	#E1E1E1	NOCLG
LG5	ENSLOCP00000014924.1	33791080	NA	1	#FF7F00	CLGI
LG5	ENSLOCP00000014937.1	33832996	NA	1	#E1E1E1	NOCLG
LG5	ENSLOCP00000014956.1	33850191	NA	1	#E1E1E1	NOCLG
LG5	ENSLOCP00000014951.1	33887702	NA	1	#FFBF19	CLGJ
LG5	ENSLOCP00000014963.1	33891595	NA	1	#E1E1E1	NOCLG
LG5	ENSLOCP00000014981.1	33895036	NA	1	#FF7F00	CLGI
LG5	ENSLOCP00000014985.1	33895039	NA	1	#E1E1E1	NOCLG
LG5	ENSLOCP00000014997.1	33917215	NA	1	#E1E1E1	NOCLG
LG5	ENSLOCP00000014991.1	33921828	NA	1	#E1E1E1	NOCLG
LG5	ENSLOCP00000015007.1	33922885	NA	1	#E1E1E1	NOCLG
LG5	ENSLOCP00000015016.1	33929223	NA	1	#377EB8	CLGC
LG5	ENSLOCP00000015029.1	34127613	NA	1	#E1E1E1	NOCLG
LG5	ENSLOCP00000015036.1	34247729	NA	1	#E1E1E1	NOCLG
LG5	ENSLOCP00000015045.1	34339322	NA	1	#E1E1E1	NOCLG
LG5	ENSLOCP00000015049.1	34339322	NA	1	#999999	CLGQ
LG5	ENSLOCP00000015059.1	34341639	NA	1	#999999	CLGQ
LG5	ENSLOCP00000015071.1	34371485	NA	1	#4DAF4A	CLGE
LG5	ENSLOCP00000015088.1	34379251	NA	1	#E1E1E1	NOCLG
LG5	ENSLOCP00000015099.1	34406402	NA	1	#E1E1E1	NOCLG
LG5	ENSLOCP00000015107.1	34434919	NA	1	#999999	CLGQ
LG5	ENSLOCP00000015127.1	34436044	NA	1	#E1E1E1	NOCLG
LG5	ENSLOCP00000022355.1	34795688	NA	1	#E1E1E1	NOCLG
LG5	ENSLOCP00000015138.1	34827594	NA	1	#E1E1E1	NOCLG
LG5	ENSLOCP00000015141.1	34848778	NA	1	#E1E1E1	NOCLG
LG5	ENSLOCP00000015147.1	34871905	NA	1	#FF7F00	CLGI
LG5	ENSLOCP00000015162.1	34908835	NA	1	#E1E1E1	NOCLG
LG5	ENSLOCP00000015155.1	34908835	NA	1	#E1E1E1	NOCLG
LG5	ENSLOCP00000015160.1	34908835	NA	1	#E1E1E1	NOCLG
LG5	ENSLOCP00000015184.1	34998127	NA	1	#E1E1E1	NOCLG
LG5	ENSLOCP00000015178.1	34998127	NA	1	#E1E1E1	NOCLG
LG5	ENSLOCP00000015199.1	35009937	NA	1	#E1E1E1	NOCLG
LG5	ENSLOCP00000015195.1	35011517	NA	1	#E1E1E1	NOCLG
LG5	ENSLOCP00000015205.1	35056386	NA	1	#FFBF19	CLGJ
LG5	ENSLOCP00000015228.1	35092075	NA	1	#E1E1E1	NOCLG
LG5	ENSLOCP00000015223.1	35095180	NA	1	#FF7F00	CLGI
LG5	ENSLOCP00000015241.1	35148744	NA	1	#FF7F00	CLGI
LG5	ENSLOCP00000022357.1	35245281	NA	1	#E1E1E1	NOCLG
LG5	ENSLOCP00000015257.1	35286182	NA	1	#E1E1E1	NOCLG
LG5	ENSLOCP00000015249.1	35286182	NA	1	#CE6B73	CLGN
LG5	ENSLOCP00000015263.1	35311157	NA	1	#999999	CLGQ
LG5	ENSLOCP00000015277.1	35372036	NA	1	#999999	CLGQ
LG5	ENSLOCP00000015294.1	35454741	NA	1	#E1E1E1	NOCLG
LG5	ENSLOCP00000015301.1	35494960	NA	1	#E1E1E1	NOCLG
LG5	ENSLOCP00000015312.1	35524011	NA	1	#999999	CLGQ
LG5	ENSLOCP00000015322.1	35585425	NA	1	#E1E1E1	NOCLG
LG5	ENSLOCP00000015341.1	35598627	NA	1	#E1E1E1	NOCLG
LG5	ENSLOCP00000015330.1	35598726	NA	1	#E1E1E1	NOCLG
LG5	ENSLOCP00000015359.1	35624950	NA	1	#E1E1E1	NOCLG
LG5	ENSLOCP00000015353.1	35645109	NA	1	#999999	CLGQ
LG5	ENSLOCP00000015366.1	35768943	NA	1	#E1E1E1	NOCLG
LG5	ENSLOCP00000015376.1	35768943	NA	1	#E1E1E1	NOCLG
LG5	ENSLOCP00000015372.1	35768943	NA	1	#E1E1E1	NOCLG
LG5	ENSLOCP00000015395.1	35856792	NA	1	#E1E1E1	NOCLG
LG5	ENSLOCP00000015389.1	35856792	NA	1	#E1E1E1	NOCLG
LG5	ENSLOCP00000015403.1	35895462	NA	1	#E1E1E1	NOCLG
LG5	ENSLOCP00000015420.1	36013394	NA	1	#E1E1E1	NOCLG
LG5	ENSLOCP00000015428.1	36013394	NA	1	#E1E1E1	NOCLG
LG5	ENSLOCP00000015411.1	36013394	NA	1	#E1E1E1	NOCLG
LG5	ENSLOCP00000015435.1	36072967	NA	1	#E1E1E1	NOCLG
LG5	ENSLOCP00000015442.1	36111347	NA	1	#E1E1E1	NOCLG
LG5	ENSLOCP00000015455.1	36120122	NA	1	#E1E1E1	NOCLG
LG5	ENSLOCP00000015460.1	36120122	NA	1	#999999	CLGQ
LG5	ENSLOCP00000015473.1	36174951	NA	1	#E1E1E1	NOCLG
LG5	ENSLOCP00000015478.1	36219815	NA	1	#999999	CLGQ
LG5	ENSLOCP00000015482.1	36313438	NA	1	#984EA3	CLGG
LG5	ENSLOCP00000015487.1	36326981	NA	1	#999999	CLGQ
LG5	ENSLOCP00000015495.1	36343809	NA	1	#984EA3	CLGG
LG5	ENSLOCP00000015509.1	36366642	NA	1	#E1E1E1	NOCLG
LG5	ENSLOCP00000015518.1	36376928	NA	1	#E1E1E1	NOCLG
LG5	ENSLOCP00000015529.1	36428118	NA	1	#FF7F00	CLGI
LG5	ENSLOCP00000015540.1	36535116	NA	1	#F781BF	CLGO
LG5	ENSLOCP00000015547.1	36538461	NA	1	#999999	CLGQ
LG5	ENSLOCP00000015563.1	36614512	NA	1	#E1E1E1	NOCLG
LG5	ENSLOCP00000015560.1	36614512	NA	1	#E1E1E1	NOCLG
LG5	ENSLOCP00000015570.1	36643137	NA	1	#E1E1E1	NOCLG
LG5	ENSLOCP00000022358.1	36688104	NA	1	#E1E1E1	NOCLG
LG5	ENSLOCP00000015580.1	36698098	NA	1	#FF7F00	CLGI
LG5	ENSLOCP00000015587.1	36735878	NA	1	#FF7F00	CLGI
LG5	ENSLOCP00000015598.1	36737951	NA	1	#FF7F00	CLGI
LG5	ENSLOCP00000015609.1	36789869	NA	1	#E1E1E1	NOCLG
LG5	ENSLOCP00000015624.1	36835501	NA	1	#FF7F00	CLGI
LG5	ENSLOCP00000015619.1	36854959	NA	1	#E1E1E1	NOCLG
LG5	ENSLOCP00000015637.1	36876665	NA	1	#E1E1E1	NOCLG
LG5	ENSLOCP00000015634.1	36876665	NA	1	#FF7F00	CLGI
LG5	ENSLOCP00000015643.1	36906844	NA	1	#E1E1E1	NOCLG
LG5	ENSLOCP00000015654.1	36923253	NA	1	#FF7F00	CLGI
LG5	ENSLOCP00000015673.1	36976005	NA	1	#FF7F00	CLGI
LG5	ENSLOCP00000015676.1	37017782	NA	1	#E1E1E1	NOCLG
LG5	ENSLOCP00000015685.1	37024791	NA	1	#FF7F00	CLGI
LG5	ENSLOCP00000015697.1	37299575	NA	1	#E1E1E1	NOCLG
LG5	ENSLOCP00000015701.1	37410510	NA	1	#FF7F00	CLGI
LG5	ENSLOCP00000015706.1	37461434	NA	1	#FF7F00	CLGI
LG5	ENSLOCP00000015713.1	37463235	NA	1	#FF7F00	CLGI
LG5	ENSLOCP00000015739.1	37485777	NA	1	#E1E1E1	NOCLG
LG5	ENSLOCP00000015743.1	37485777	NA	1	#E1E1E1	NOCLG
LG5	ENSLOCP00000015748.1	37575211	NA	1	#E1E1E1	NOCLG
LG5	ENSLOCP00000015756.1	37586134	NA	1	#FF7F00	CLGI
LG5	ENSLOCP00000015772.1	37626024	NA	1	#E1E1E1	NOCLG
LG5	ENSLOCP00000022359.1	37764539	NA	1	#E1E1E1	NOCLG
LG5	ENSLOCP00000015778.1	37847971	NA	1	#FF7F00	CLGI
LG5	ENSLOCP00000015786.1	37853801	NA	1	#FF7F00	CLGI
LG5	ENSLOCP00000015792.1	37884112	NA	1	#FF7F00	CLGI
LG5	ENSLOCP00000015805.1	37898004	NA	1	#E1E1E1	NOCLG
LG5	ENSLOCP00000015800.1	37898004	NA	1	#E1E1E1	NOCLG
LG5	ENSLOCP00000015808.1	37898004	NA	1	#E1E1E1	NOCLG
LG5	ENSLOCP00000015815.1	37919702	NA	1	#377EB8	CLGC
LG5	ENSLOCP00000015834.1	38079630	NA	1	#E1E1E1	NOCLG
LG5	ENSLOCP00000015830.1	38090019	NA	1	#999999	CLGQ
LG5	ENSLOCP00000015825.1	38090019	NA	1	#E1E1E1	NOCLG
LG5	ENSLOCP00000015841.1	38138316	NA	1	#E1E1E1	NOCLG
LG5	ENSLOCP00000015849.1	38147326	NA	1	#E1E1E1	NOCLG
LG5	ENSLOCP00000015861.1	38176640	NA	1	#999999	CLGQ
LG5	ENSLOCP00000015868.1	38214444	NA	1	#999999	CLGQ
LG5	ENSLOCP00000015872.1	38244159	NA	1	#E1E1E1	NOCLG
LG5	ENSLOCP00000015876.1	38258858	NA	1	#E1E1E1	NOCLG
LG5	ENSLOCP00000015881.1	38283567	NA	1	#999999	CLGQ
LG5	ENSLOCP00000015886.1	38287707	NA	1	#E1E1E1	NOCLG
LG5	ENSLOCP00000015895.1	38302259	NA	1	#D2AA2D	CLGL
LG5	ENSLOCP00000015907.1	38338425	NA	1	#999999	CLGQ
LG5	ENSLOCP00000015911.1	38379118	NA	1	#E1E1E1	NOCLG
LG5	ENSLOCP00000015918.1	38413271	NA	1	#999999	CLGQ
LG5	ENSLOCP00000015927.1	38681581	NA	1	#E1E1E1	NOCLG
LG5	ENSLOCP00000015923.1	38701657	NA	1	#E1E1E1	NOCLG
LG5	ENSLOCP00000015931.1	38836447	NA	1	#E1E1E1	NOCLG
LG5	ENSLOCP00000015940.1	39286786	NA	1	#E1E1E1	NOCLG
LG5	ENSLOCP00000015938.1	39286786	NA	1	#E1E1E1	NOCLG
LG5	ENSLOCP00000015954.1	39346401	NA	1	#E1E1E1	NOCLG
LG5	ENSLOCP00000015947.1	39346401	NA	1	#E1E1E1	NOCLG
LG5	ENSLOCP00000015960.1	39355339	NA	1	#E1E1E1	NOCLG
LG5	ENSLOCP00000015980.1	39891137	NA	1	#FF7F00	CLGI
LG5	ENSLOCP00000015986.1	39941017	NA	1	#FF7F00	CLGI
LG5	ENSLOCP00000015993.1	39977685	NA	1	#FF7F00	CLGI
LG5	ENSLOCP00000016010.1	40028525	NA	1	#FF7F00	CLGI
LG5	ENSLOCP00000016006.1	40028690	NA	1	#E1E1E1	NOCLG
LG5	ENSLOCP00000016024.1	40167271	NA	1	#E1E1E1	NOCLG
LG5	ENSLOCP00000016021.1	40167271	NA	1	#E1E1E1	NOCLG
LG5	ENSLOCP00000016036.1	40281804	NA	1	#FFBF19	CLGJ
LG5	ENSLOCP00000016052.1	40386452	NA	1	#E1E1E1	NOCLG
LG5	ENSLOCP00000016067.1	40456296	NA	1	#E1E1E1	NOCLG
LG5	ENSLOCP00000016060.1	40456296	NA	1	#E1E1E1	NOCLG
LG5	ENSLOCP00000016073.1	40484382	NA	1	#4DAF4A	CLGE
LG5	ENSLOCP00000016075.1	40485337	NA	1	#E1E1E1	NOCLG
LG5	ENSLOCP00000016079.1	40490428	NA	1	#4DAF4A	CLGE
LG5	ENSLOCP00000016088.1	40510289	NA	1	#E1E1E1	NOCLG
LG5	ENSLOCP00000016093.1	40511442	NA	1	#4DAF4A	CLGE
LG5	ENSLOCP00000016107.1	40566299	NA	1	#E1E1E1	NOCLG
LG5	ENSLOCP00000016102.1	40567256	NA	1	#E1E1E1	NOCLG
LG5	ENSLOCP00000016114.1	40589534	NA	1	#E1E1E1	NOCLG
LG5	ENSLOCP00000016131.1	40596481	NA	1	#E41A1C	CLGA
LG5	ENSLOCP00000016124.1	40600104	NA	1	#E1E1E1	NOCLG
LG5	ENSLOCP00000016119.1	40600104	NA	1	#E1E1E1	NOCLG
LG5	ENSLOCP00000016133.1	40644022	NA	1	#E1E1E1	NOCLG
LG5	ENSLOCP00000016141.1	40646679	NA	1	#4DAF4A	CLGE
LG5	ENSLOCP00000016147.1	40742458	NA	1	#4DAF4A	CLGE
LG5	ENSLOCP00000016153.1	40767353	NA	1	#E1E1E1	NOCLG
LG5	ENSLOCP00000016161.1	40798471	NA	1	#4DAF4A	CLGE
LG5	ENSLOCP00000016166.1	40803886	NA	1	#E41A1C	CLGA
LG5	ENSLOCP00000016204.1	40846348	NA	1	#E1E1E1	NOCLG
LG5	ENSLOCP00000016195.1	40860094	NA	1	#4DAF4A	CLGE
LG5	ENSLOCP00000016215.1	40913251	NA	1	#E1E1E1	NOCLG
LG5	ENSLOCP00000016225.1	40967468	NA	1	#E1E1E1	NOCLG
LG5	ENSLOCP00000016231.1	40969607	NA	1	#E1E1E1	NOCLG
LG5	ENSLOCP00000016236.1	41019529	NA	1	#E1E1E1	NOCLG
LG5	ENSLOCP00000016243.1	41040782	NA	1	#E1E1E1	NOCLG
LG5	ENSLOCP00000016253.1	41048369	NA	1	#4DAF4A	CLGE
LG5	ENSLOCP00000016258.1	41073673	NA	1	#4DAF4A	CLGE
LG5	ENSLOCP00000016263.1	41075900	NA	1	#E1E1E1	NOCLG
LG5	ENSLOCP00000016268.1	41080599	NA	1	#4DAF4A	CLGE
LG5	ENSLOCP00000016273.1	41095265	NA	1	#E1E1E1	NOCLG
LG5	ENSLOCP00000016286.1	41101844	NA	1	#E1E1E1	NOCLG
LG5	ENSLOCP00000016280.1	41101844	NA	1	#377EB8	CLGC
LG5	ENSLOCP00000016292.1	41112806	NA	1	#4DAF4A	CLGE
LG5	ENSLOCP00000016318.1	41224591	NA	1	#E1E1E1	NOCLG
LG5	ENSLOCP00000016311.1	41224591	NA	1	#4DAF4A	CLGE
LG5	ENSLOCP00000016334.1	41302023	NA	1	#E1E1E1	NOCLG
LG5	ENSLOCP00000016338.1	41302023	NA	1	#4DAF4A	CLGE
LG5	ENSLOCP00000016347.1	41309358	NA	1	#4DAF4A	CLGE
LG5	ENSLOCP00000016354.1	41343734	NA	1	#E1E1E1	NOCLG
LG5	ENSLOCP00000016356.1	41361235	NA	1	#8D4C6A	CLGB
LG5	ENSLOCP00000016362.1	41375578	NA	1	#4DAF4A	CLGE
LG5	ENSLOCP00000016365.1	41379453	NA	1	#4DAF4A	CLGE
LG5	ENSLOCP00000016383.1	41387584	NA	1	#4DAF4A	CLGE
LG5	ENSLOCP00000016392.1	41440503	NA	1	#E1E1E1	NOCLG
LG5	ENSLOCP00000016400.1	41451013	NA	1	#E1E1E1	NOCLG
LG5	ENSLOCP00000016403.1	41462057	NA	1	#4DAF4A	CLGE
LG5	ENSLOCP00000016411.1	41478737	NA	1	#E1E1E1	NOCLG
LG5	ENSLOCP00000016422.1	41488855	NA	1	#E1E1E1	NOCLG
LG5	ENSLOCP00000016432.1	41527948	NA	1	#E1E1E1	NOCLG
LG5	ENSLOCP00000016436.1	41612627	NA	1	#4DAF4A	CLGE
LG5	ENSLOCP00000016445.1	41643358	NA	1	#E1E1E1	NOCLG
LG5	ENSLOCP00000016449.1	41680859	NA	1	#E1E1E1	NOCLG
LG5	ENSLOCP00000016455.1	41680941	NA	1	#E1E1E1	NOCLG
LG5	ENSLOCP00000016461.1	41683794	NA	1	#E1E1E1	NOCLG
LG5	ENSLOCP00000016467.1	41715109	NA	1	#8D4C6A	CLGB
LG5	ENSLOCP00000016477.1	41735102	NA	1	#4DAF4A	CLGE
LG5	ENSLOCP00000022360.1	41789988	NA	1	#E1E1E1	NOCLG
LG5	ENSLOCP00000016486.1	41872585	NA	1	#E1E1E1	NOCLG
LG5	ENSLOCP00000016488.1	41880024	NA	1	#E1E1E1	NOCLG
LG5	ENSLOCP00000016494.1	41912521	NA	1	#E1E1E1	NOCLG
LG5	ENSLOCP00000016490.1	41919363	NA	1	#E1E1E1	NOCLG
LG5	ENSLOCP00000016508.1	42143009	NA	1	#E1E1E1	NOCLG
LG5	ENSLOCP00000016503.1	42143009	NA	1	#E1E1E1	NOCLG
LG5	ENSLOCP00000016513.1	42645061	NA	1	#4DAF4A	CLGE
LG5	ENSLOCP00000016515.1	42786708	NA	1	#4DAF4A	CLGE
LG5	ENSLOCP00000016526.1	43111400	NA	1	#8D4C6A	CLGB
LG5	ENSLOCP00000016533.1	43159066	NA	1	#4DAF4A	CLGE
LG5	ENSLOCP00000016537.1	43165561	NA	1	#4DAF4A	CLGE
LG5	ENSLOCP00000016593.1	43307731	NA	1	#E1E1E1	NOCLG
LG5	ENSLOCP00000016604.1	43307731	NA	1	#E1E1E1	NOCLG
LG5	ENSLOCP00000016618.1	43491874	NA	1	#4DAF4A	CLGE
LG5	ENSLOCP00000016629.1	43518456	NA	1	#E1E1E1	NOCLG
LG5	ENSLOCP00000016633.1	43581547	NA	1	#E1E1E1	NOCLG
LG5	ENSLOCP00000016643.1	43594966	NA	1	#E1E1E1	NOCLG
LG5	ENSLOCP00000016639.1	43596140	NA	1	#E1E1E1	NOCLG
LG5	ENSLOCP00000016655.1	43606779	NA	1	#E1E1E1	NOCLG
LG5	ENSLOCP00000016664.1	43611409	NA	1	#8D4C6A	CLGB
LG5	ENSLOCP00000016676.1	43627345	NA	1	#E1E1E1	NOCLG
LG5	ENSLOCP00000016671.1	43627345	NA	1	#A65628	CLGM
LG5	ENSLOCP00000016685.1	43628191	NA	1	#E1E1E1	NOCLG
LG5	ENSLOCP00000016696.1	43774854	NA	1	#4DAF4A	CLGE
LG5	ENSLOCP00000016703.1	43874639	NA	1	#E1E1E1	NOCLG
LG5	ENSLOCP00000016712.1	43965387	NA	1	#E1E1E1	NOCLG
LG5	ENSLOCP00000016717.1	44127892	NA	1	#4DAF4A	CLGE
LG5	ENSLOCP00000016724.1	44130298	NA	1	#CB6651	CLGH
LG5	ENSLOCP00000016737.1	44149369	NA	1	#E1E1E1	NOCLG
LG5	ENSLOCP00000016734.1	44149369	NA	1	#4DAF4A	CLGE
LG5	ENSLOCP00000016743.1	44187893	NA	1	#E1E1E1	NOCLG
LG5	ENSLOCP00000016756.1	44206310	NA	1	#4DAF4A	CLGE
LG5	ENSLOCP00000016764.1	44210926	NA	1	#4DAF4A	CLGE
LG5	ENSLOCP00000016770.1	44212511	NA	1	#E1E1E1	NOCLG
LG5	ENSLOCP00000016775.1	44223685	NA	1	#E1E1E1	NOCLG
LG5	ENSLOCP00000016781.1	44225316	NA	1	#E1E1E1	NOCLG
LG5	ENSLOCP00000016789.1	44260697	NA	1	#999999	CLGQ
LG5	ENSLOCP00000016816.1	44352200	NA	1	#E1E1E1	NOCLG
LG5	ENSLOCP00000016828.1	44427302	NA	1	#E1E1E1	NOCLG
LG5	ENSLOCP00000016823.1	44427302	NA	1	#E1E1E1	NOCLG
LG5	ENSLOCP00000016833.1	44457462	NA	1	#377EB8	CLGC
LG5	ENSLOCP00000016838.1	44469888	NA	1	#E1E1E1	NOCLG
LG5	ENSLOCP00000016842.1	44481654	NA	1	#E1E1E1	NOCLG
LG5	ENSLOCP00000016847.1	44570632	NA	1	#4DAF4A	CLGE
LG5	ENSLOCP00000016855.1	44582967	NA	1	#4DAF4A	CLGE
LG5	ENSLOCP00000016890.1	44618807	NA	1	#E1E1E1	NOCLG
LG5	ENSLOCP00000016898.1	44748595	NA	1	#E1E1E1	NOCLG
LG5	ENSLOCP00000016909.1	44769384	NA	1	#E1E1E1	NOCLG
LG5	ENSLOCP00000016905.1	44770377	NA	1	#4DAF4A	CLGE
LG5	ENSLOCP00000016913.1	44791953	NA	1	#E1E1E1	NOCLG
LG5	ENSLOCP00000016926.1	44897477	NA	1	#4DAF4A	CLGE
LG5	ENSLOCP00000016935.1	44920969	NA	1	#4DAF4A	CLGE
LG5	ENSLOCP00000016938.1	44988764	NA	1	#E1E1E1	NOCLG
LG5	ENSLOCP00000016955.1	45029500	NA	1	#E1E1E1	NOCLG
LG5	ENSLOCP00000016948.1	45029734	NA	1	#4DAF4A	CLGE
LG5	ENSLOCP00000016994.1	45544295	NA	1	#4DAF4A	CLGE
LG5	ENSLOCP00000016998.1	45808003	NA	1	#E1E1E1	NOCLG
LG5	ENSLOCP00000017006.1	45813845	NA	1	#4DAF4A	CLGE
LG5	ENSLOCP00000017010.1	45820032	NA	1	#E1E1E1	NOCLG
LG5	ENSLOCP00000017011.1	45836693	NA	1	#E1E1E1	NOCLG
LG5	ENSLOCP00000017014.1	45955891	NA	1	#E1E1E1	NOCLG
LG5	ENSLOCP00000017024.1	46027482	NA	1	#E1E1E1	NOCLG
LG5	ENSLOCP00000017020.1	46027777	NA	1	#E1E1E1	NOCLG
LG5	ENSLOCP00000017042.1	46055619	NA	1	#E1E1E1	NOCLG
LG5	ENSLOCP00000017038.1	46055619	NA	1	#E1E1E1	NOCLG
LG5	ENSLOCP00000017031.1	46062801	NA	1	#4DAF4A	CLGE
LG5	ENSLOCP00000017048.1	46082867	NA	1	#E1E1E1	NOCLG
LG5	ENSLOCP00000017058.1	46085599	NA	1	#FFBF19	CLGJ
LG5	ENSLOCP00000017052.1	46085614	NA	1	#E1E1E1	NOCLG
LG5	ENSLOCP00000017064.1	46090170	NA	1	#E1E1E1	NOCLG
LG5	ENSLOCP00000017069.1	46109110	NA	1	#E1E1E1	NOCLG
LG5	ENSLOCP00000017076.1	46132686	NA	1	#E1E1E1	NOCLG
LG5	ENSLOCP00000017084.1	46154789	NA	1	#E1E1E1	NOCLG
LG5	ENSLOCP00000017089.1	46181391	NA	1	#E1E1E1	NOCLG
LG5	ENSLOCP00000017093.1	46192443	NA	1	#E1E1E1	NOCLG
LG5	ENSLOCP00000017100.1	46214824	NA	1	#E1E1E1	NOCLG
LG5	ENSLOCP00000017097.1	46214824	NA	1	#E1E1E1	NOCLG
LG5	ENSLOCP00000017103.1	46240604	NA	1	#E1E1E1	NOCLG
LG5	ENSLOCP00000017124.1	46247282	NA	1	#4DAF4A	CLGE
LG5	ENSLOCP00000017120.1	46247787	NA	1	#E1E1E1	NOCLG
LG5	ENSLOCP00000017133.1	46391149	NA	1	#4DAF4A	CLGE
LG5	ENSLOCP00000017137.1	46391149	NA	1	#E1E1E1	NOCLG
LG5	ENSLOCP00000017150.1	46514251	NA	1	#E1E1E1	NOCLG
LG5	ENSLOCP00000017158.1	46603291	NA	1	#4DAF4A	CLGE
LG5	ENSLOCP00000017161.1	46694786	NA	1	#E1E1E1	NOCLG
LG5	ENSLOCP00000017164.1	46707125	NA	1	#4DAF4A	CLGE
LG5	ENSLOCP00000017170.1	46791406	NA	1	#E1E1E1	NOCLG
LG5	ENSLOCP00000017181.1	46826079	NA	1	#E1E1E1	NOCLG
LG5	ENSLOCP00000017176.1	46826079	NA	1	#4DAF4A	CLGE
LG5	ENSLOCP00000017193.1	46840009	NA	1	#4DAF4A	CLGE
LG5	ENSLOCP00000017196.1	46902482	NA	1	#E1E1E1	NOCLG
LG5	ENSLOCP00000017201.1	46951170	NA	1	#E41A1C	CLGA
LG5	ENSLOCP00000017212.1	46969781	NA	1	#A65628	CLGM
LG5	ENSLOCP00000017207.1	46969781	NA	1	#E1E1E1	NOCLG
LG5	ENSLOCP00000017216.1	46981346	NA	1	#E41A1C	CLGA
LG5	ENSLOCP00000017221.1	46982137	NA	1	#F781BF	CLGO
LG5	ENSLOCP00000017235.1	47009497	NA	1	#4DAF4A	CLGE
LG5	ENSLOCP00000017230.1	47009497	NA	1	#E1E1E1	NOCLG
LG5	ENSLOCP00000017238.1	47038689	NA	1	#4DAF4A	CLGE
LG5	ENSLOCP00000017246.1	47052391	NA	1	#E1E1E1	NOCLG
LG5	ENSLOCP00000017242.1	47052391	NA	1	#4DAF4A	CLGE
LG5	ENSLOCP00000017255.1	47063442	NA	1	#4DAF4A	CLGE
LG5	ENSLOCP00000017259.1	47086518	NA	1	#4DAF4A	CLGE
LG5	ENSLOCP00000017264.1	47089596	NA	1	#E1E1E1	NOCLG
LG5	ENSLOCP00000017270.1	47098534	NA	1	#E1E1E1	NOCLG
LG5	ENSLOCP00000022362.1	47105686	NA	1	#E1E1E1	NOCLG
LG5	ENSLOCP00000022363.1	47108279	NA	1	#E1E1E1	NOCLG
LG5	ENSLOCP00000017273.1	47132393	NA	1	#4DAF4A	CLGE
LG5	ENSLOCP00000017276.1	47132620	NA	1	#E1E1E1	NOCLG
LG5	ENSLOCP00000017279.1	47136481	NA	1	#4DAF4A	CLGE
LG5	ENSLOCP00000017286.1	47167491	NA	1	#4DAF4A	CLGE
LG5	ENSLOCP00000017292.1	47370883	NA	1	#4DAF4A	CLGE
LG5	ENSLOCP00000017295.1	47437456	NA	1	#F781BF	CLGO
LG5	ENSLOCP00000017300.1	47443048	NA	1	#4DAF4A	CLGE
LG5	ENSLOCP00000017307.1	47513688	NA	1	#E1E1E1	NOCLG
LG5	ENSLOCP00000017310.1	47513793	NA	1	#E1E1E1	NOCLG
LG5	ENSLOCP00000017313.1	47671776	NA	1	#E1E1E1	NOCLG
LG5	ENSLOCP00000017317.1	47681659	NA	1	#FFBF19	CLGJ
LG5	ENSLOCP00000017322.1	47708742	NA	1	#E1E1E1	NOCLG
LG5	ENSLOCP00000017326.1	47721473	NA	1	#377EB8	CLGC
LG5	ENSLOCP00000017328.1	47737813	NA	1	#E1E1E1	NOCLG
LG5	ENSLOCP00000017335.1	47872637	NA	1	#4DAF4A	CLGE
LG5	ENSLOCP00000017340.1	47898021	NA	1	#4DAF4A	CLGE
LG5	ENSLOCP00000017344.1	47898021	NA	1	#E1E1E1	NOCLG
LG5	ENSLOCP00000017354.1	47947442	NA	1	#E1E1E1	NOCLG
LG5	ENSLOCP00000017358.1	47965025	NA	1	#E1E1E1	NOCLG
LG5	ENSLOCP00000017360.1	47980152	NA	1	#E1E1E1	NOCLG
LG5	ENSLOCP00000017362.1	47993310	NA	1	#E1E1E1	NOCLG
LG5	ENSLOCP00000017365.1	48077664	NA	1	#4DAF4A	CLGE
LG5	ENSLOCP00000017369.1	48150589	NA	1	#4DAF4A	CLGE
LG5	ENSLOCP00000017378.1	48186640	NA	1	#4DAF4A	CLGE
LG5	ENSLOCP00000017381.1	48214309	NA	1	#E1E1E1	NOCLG
LG5	ENSLOCP00000017425.1	48219040	NA	1	#E1E1E1	NOCLG
LG5	ENSLOCP00000017433.1	48219040	NA	1	#A65628	CLGM
LG5	ENSLOCP00000017436.1	48340526	NA	1	#E1E1E1	NOCLG
LG5	ENSLOCP00000017440.1	48345197	NA	1	#E1E1E1	NOCLG
LG5	ENSLOCP00000017444.1	48363449	NA	1	#E1E1E1	NOCLG
LG5	ENSLOCP00000017449.1	48368954	NA	1	#E1E1E1	NOCLG
LG5	ENSLOCP00000017454.1	48374692	NA	1	#E1E1E1	NOCLG
LG5	ENSLOCP00000017452.1	48375413	NA	1	#E1E1E1	NOCLG
LG5	ENSLOCP00000017476.1	48401968	NA	1	#4DAF4A	CLGE
LG5	ENSLOCP00000017477.1	48550159	NA	1	#E1E1E1	NOCLG
LG5	ENSLOCP00000017480.1	48635008	NA	1	#E1E1E1	NOCLG
LG5	ENSLOCP00000017481.1	48636731	NA	1	#E1E1E1	NOCLG
LG5	ENSLOCP00000017491.1	48947790	NA	1	#4DAF4A	CLGE
LG5	ENSLOCP00000017493.1	48980427	NA	1	#E1E1E1	NOCLG
LG5	ENSLOCP00000017495.1	48998975	NA	1	#E1E1E1	NOCLG
LG5	ENSLOCP00000017506.1	49015508	NA	1	#727E76	CLGF
LG5	ENSLOCP00000017510.1	49162171	NA	1	#E1E1E1	NOCLG
LG5	ENSLOCP00000017511.1	49207026	NA	1	#4DAF4A	CLGE
LG5	ENSLOCP00000017515.1	49245769	NA	1	#4DAF4A	CLGE
LG5	ENSLOCP00000017517.1	49275112	NA	1	#E1E1E1	NOCLG
LG5	ENSLOCP00000017521.1	49291385	NA	1	#E1E1E1	NOCLG
LG5	ENSLOCP00000017525.1	49309185	NA	1	#4DAF4A	CLGE
LG5	ENSLOCP00000017528.1	49338428	NA	1	#E1E1E1	NOCLG
LG5	ENSLOCP00000017529.1	49338441	NA	1	#4DAF4A	CLGE
LG5	ENSLOCP00000017531.1	49352465	NA	1	#4DAF4A	CLGE
LG5	ENSLOCP00000017534.1	49360892	NA	1	#419681	CLGD
LG5	ENSLOCP00000017536.1	49364132	NA	1	#4DAF4A	CLGE
LG5	ENSLOCP00000017537.1	49372095	NA	1	#4DAF4A	CLGE
LG5	ENSLOCP00000017538.1	49376206	NA	1	#4DAF4A	CLGE
LG5	ENSLOCP00000017544.1	49382948	NA	1	#4DAF4A	CLGE
LG5	ENSLOCP00000017545.1	49476639	NA	1	#E1E1E1	NOCLG
LG5	ENSLOCP00000017559.1	49663189	NA	1	#E1E1E1	NOCLG
LG5	ENSLOCP00000017569.1	49740377	NA	1	#E1E1E1	NOCLG
LG5	ENSLOCP00000017571.1	49769258	NA	1	#E1E1E1	NOCLG
LG5	ENSLOCP00000017574.1	49798840	NA	1	#E1E1E1	NOCLG
LG5	ENSLOCP00000017577.1	49825120	NA	1	#E1E1E1	NOCLG
LG5	ENSLOCP00000022364.1	49839183	NA	1	#E1E1E1	NOCLG
LG5	ENSLOCP00000017582.1	49841892	NA	1	#E1E1E1	NOCLG
LG5	ENSLOCP00000017586.1	49849194	NA	1	#E1E1E1	NOCLG
LG5	ENSLOCP00000017595.1	49861147	NA	1	#4DAF4A	CLGE
LG5	ENSLOCP00000017614.1	49873064	NA	1	#E1E1E1	NOCLG
LG5	ENSLOCP00000017635.1	49917994	NA	1	#377EB8	CLGC
LG5	ENSLOCP00000017657.1	49992952	NA	1	#E1E1E1	NOCLG
LG5	ENSLOCP00000017658.1	50048104	NA	1	#E1E1E1	NOCLG
LG5	ENSLOCP00000017660.1	50060208	NA	1	#E1E1E1	NOCLG
LG5	ENSLOCP00000017666.1	50084175	NA	1	#D2AA2D	CLGL
LG5	ENSLOCP00000017671.1	50090364	NA	1	#E1E1E1	NOCLG
LG5	ENSLOCP00000017679.1	50106378	NA	1	#E1E1E1	NOCLG
LG5	ENSLOCP00000017697.1	50139857	NA	1	#4DAF4A	CLGE
LG5	ENSLOCP00000017698.1	50166965	NA	1	#E1E1E1	NOCLG
LG5	ENSLOCP00000017700.1	50179784	NA	1	#FF7F00	CLGI
LG5	ENSLOCP00000017707.1	50182505	NA	1	#4DAF4A	CLGE
LG5	ENSLOCP00000017711.1	50206577	NA	1	#E1E1E1	NOCLG
LG5	ENSLOCP00000017713.1	50271651	NA	1	#4DAF4A	CLGE
LG5	ENSLOCP00000017724.1	50281179	NA	1	#4DAF4A	CLGE
LG5	ENSLOCP00000017723.1	50293625	NA	1	#E1E1E1	NOCLG
LG5	ENSLOCP00000017730.1	50307457	NA	1	#4DAF4A	CLGE
LG5	ENSLOCP00000017731.1	50321164	NA	1	#E1E1E1	NOCLG
LG5	ENSLOCP00000017734.1	50323677	NA	1	#E1E1E1	NOCLG
LG5	ENSLOCP00000017739.1	50331130	NA	1	#4DAF4A	CLGE
LG5	ENSLOCP00000017742.1	50376980	NA	1	#E1E1E1	NOCLG
LG5	ENSLOCP00000017748.1	50395709	NA	1	#E41A1C	CLGA
LG5	ENSLOCP00000017755.1	50463025	NA	1	#E1E1E1	NOCLG
LG5	ENSLOCP00000017757.1	50471032	NA	1	#E1E1E1	NOCLG
LG5	ENSLOCP00000017758.1	50478835	NA	1	#E1E1E1	NOCLG
LG5	ENSLOCP00000017762.1	50489004	NA	1	#4DAF4A	CLGE
LG5	ENSLOCP00000017766.1	50507237	NA	1	#E1E1E1	NOCLG
LG5	ENSLOCP00000017769.1	50534108	NA	1	#E1E1E1	NOCLG
LG5	ENSLOCP00000017771.1	50544439	NA	1	#E1E1E1	NOCLG
LG5	ENSLOCP00000017773.1	50554421	NA	1	#E1E1E1	NOCLG
LG5	ENSLOCP00000017776.1	50565486	NA	1	#E1E1E1	NOCLG
LG5	ENSLOCP00000017778.1	50620518	NA	1	#4DAF4A	CLGE
LG5	ENSLOCP00000017782.1	50623252	NA	1	#4DAF4A	CLGE
LG5	ENSLOCP00000017784.1	50634119	NA	1	#4DAF4A	CLGE
LG5	ENSLOCP00000017786.1	50653435	NA	1	#4DAF4A	CLGE
LG5	ENSLOCP00000017787.1	50661996	NA	1	#E1E1E1	NOCLG
LG5	ENSLOCP00000017792.1	50719590	NA	1	#4DAF4A	CLGE
LG5	ENSLOCP00000017803.1	50742826	NA	1	#4DAF4A	CLGE
LG5	ENSLOCP00000017806.1	50751040	NA	1	#E1E1E1	NOCLG
LG5	ENSLOCP00000017813.1	50787648	NA	1	#4DAF4A	CLGE
LG5	ENSLOCP00000017818.1	50810473	NA	1	#4DAF4A	CLGE
LG5	ENSLOCP00000017821.1	50855669	NA	1	#E1E1E1	NOCLG
LG5	ENSLOCP00000017839.1	50859045	NA	1	#E1E1E1	NOCLG
LG5	ENSLOCP00000017842.1	50898396	NA	1	#E1E1E1	NOCLG
LG5	ENSLOCP00000017846.1	50913415	NA	1	#E1E1E1	NOCLG
LG5	ENSLOCP00000017862.1	50931848	NA	1	#4DAF4A	CLGE
LG5	ENSLOCP00000017863.1	50934860	NA	1	#A65628	CLGM
LG5	ENSLOCP00000017865.1	50952803	NA	1	#E1E1E1	NOCLG
LG5	ENSLOCP00000022365.1	50969746	NA	1	#E1E1E1	NOCLG
LG5	ENSLOCP00000017869.1	50985799	NA	1	#E1E1E1	NOCLG
LG5	ENSLOCP00000017872.1	51011657	NA	1	#E1E1E1	NOCLG
LG5	ENSLOCP00000017882.1	51030285	NA	1	#4DAF4A	CLGE
LG5	ENSLOCP00000017876.1	51040363	NA	1	#E1E1E1	NOCLG
LG5	ENSLOCP00000017884.1	51051909	NA	1	#E1E1E1	NOCLG
LG5	ENSLOCP00000017891.1	51053049	NA	1	#4DAF4A	CLGE
LG5	ENSLOCP00000017889.1	51053058	NA	1	#E1E1E1	NOCLG
LG5	ENSLOCP00000017897.1	51157680	NA	1	#E1E1E1	NOCLG
LG5	ENSLOCP00000017894.1	51157680	NA	1	#E1E1E1	NOCLG
LG5	ENSLOCP00000017901.1	51197831	NA	1	#4DAF4A	CLGE
LG5	ENSLOCP00000017903.1	51208456	NA	1	#E1E1E1	NOCLG
LG5	ENSLOCP00000017908.1	51220049	NA	1	#CE6B73	CLGN
LG5	ENSLOCP00000017913.1	51225320	NA	1	#FFFF33	CLGK
LG5	ENSLOCP00000017917.1	51237652	NA	1	#4DAF4A	CLGE
LG5	ENSLOCP00000017924.1	51246028	NA	1	#E1E1E1	NOCLG
LG5	ENSLOCP00000017937.1	51272639	NA	1	#E1E1E1	NOCLG
LG5	ENSLOCP00000017941.1	51358346	NA	1	#E1E1E1	NOCLG
LG5	ENSLOCP00000017943.1	51404072	NA	1	#E1E1E1	NOCLG
JH591569.1	ENSLOCP00000000486.1	62186	NA	1	#E1E1E1	NOCLG
JH591569.1	ENSLOCP00000000538.1	63961	NA	1	#E1E1E1	NOCLG
JH591632.1	ENSLOCP00000000406.1	37670	NA	1	#E1E1E1	NOCLG
JH591530.1	ENSLOCP00000000323.1	50794	NA	1	#E1E1E1	NOCLG
JH591530.1	ENSLOCP00000021408.1	75523	NA	1	#E1E1E1	NOCLG
AHAT01043613.1	ENSLOCP00000000662.1	1039	NA	1	#E1E1E1	NOCLG
JH591885.1	ENSLOCP00000017349.1	4790	NA	1	#E1E1E1	NOCLG
JH591885.1	ENSLOCP00000017352.1	9688	NA	1	#E1E1E1	NOCLG
JH591768.1	ENSLOCP00000000436.1	9770	NA	1	#C88DAC	CLGP
LG19	ENSLOCP00000000089.1	18355	NA	1	#E1E1E1	NOCLG
LG19	ENSLOCP00000000100.1	24889	NA	1	#377EB8	CLGC
LG19	ENSLOCP00000021729.1	124613	NA	1	#377EB8	CLGC
LG19	ENSLOCP00000000104.1	133597	NA	1	#E1E1E1	NOCLG
LG19	ENSLOCP00000000111.1	147992	NA	1	#D2AA2D	CLGL
LG19	ENSLOCP00000000123.1	167487	NA	1	#E1E1E1	NOCLG
LG19	ENSLOCP00000000129.1	182308	NA	1	#D2AA2D	CLGL
LG19	ENSLOCP00000000178.1	490441	NA	1	#D2AA2D	CLGL
LG19	ENSLOCP00000000162.1	508625	NA	1	#E1E1E1	NOCLG
LG19	ENSLOCP00000000198.1	1104423	NA	1	#E1E1E1	NOCLG
LG19	ENSLOCP00000000220.1	1141299	NA	1	#D2AA2D	CLGL
LG19	ENSLOCP00000000240.1	1175394	NA	1	#E1E1E1	NOCLG
LG19	ENSLOCP00000021730.1	1189907	NA	1	#E1E1E1	NOCLG
LG19	ENSLOCP00000000274.1	1200569	NA	1	#E1E1E1	NOCLG
LG19	ENSLOCP00000000296.1	1218882	NA	1	#E1E1E1	NOCLG
LG19	ENSLOCP00000000313.1	1231400	NA	1	#D2AA2D	CLGL
LG19	ENSLOCP00000000342.1	1257545	NA	1	#E1E1E1	NOCLG
LG19	ENSLOCP00000000394.1	1270699	NA	1	#E1E1E1	NOCLG
LG19	ENSLOCP00000000434.1	1287175	NA	1	#E1E1E1	NOCLG
LG19	ENSLOCP00000000471.1	1287175	NA	1	#D2AA2D	CLGL
LG19	ENSLOCP00000000524.1	1289937	NA	1	#E1E1E1	NOCLG
LG19	ENSLOCP00000000571.1	1302784	NA	1	#E1E1E1	NOCLG
LG19	ENSLOCP00000000620.1	1324640	NA	1	#D2AA2D	CLGL
LG19	ENSLOCP00000000654.1	1326974	NA	1	#377EB8	CLGC
LG19	ENSLOCP00000000695.1	1346465	NA	1	#377EB8	CLGC
LG19	ENSLOCP00000000733.1	1370162	NA	1	#E1E1E1	NOCLG
LG19	ENSLOCP00000000775.1	1373401	NA	1	#E1E1E1	NOCLG
LG19	ENSLOCP00000021731.1	1409216	NA	1	#D2AA2D	CLGL
LG19	ENSLOCP00000000805.1	1524180	NA	1	#E1E1E1	NOCLG
LG19	ENSLOCP00000000838.1	1606816	NA	1	#E1E1E1	NOCLG
LG19	ENSLOCP00000000863.1	1606933	NA	1	#E1E1E1	NOCLG
LG19	ENSLOCP00000000892.1	1613933	NA	1	#E1E1E1	NOCLG
LG19	ENSLOCP00000000916.1	1613987	NA	1	#E1E1E1	NOCLG
LG19	ENSLOCP00000000942.1	1638757	NA	1	#E1E1E1	NOCLG
LG19	ENSLOCP00000000969.1	1638760	NA	1	#E1E1E1	NOCLG
LG19	ENSLOCP00000000996.1	1692357	NA	1	#D2AA2D	CLGL
LG19	ENSLOCP00000001059.1	1752639	NA	1	#D2AA2D	CLGL
LG19	ENSLOCP00000001084.1	1791577	NA	1	#377EB8	CLGC
LG19	ENSLOCP00000001106.1	1791916	NA	1	#E1E1E1	NOCLG
LG19	ENSLOCP00000001031.1	1821072	NA	1	#E1E1E1	NOCLG
LG19	ENSLOCP00000001136.1	1837748	NA	1	#E1E1E1	NOCLG
LG19	ENSLOCP00000001152.1	1862289	NA	1	#E1E1E1	NOCLG
LG19	ENSLOCP00000001174.1	1875492	NA	1	#E1E1E1	NOCLG
LG19	ENSLOCP00000001219.1	1935598	NA	1	#377EB8	CLGC
LG19	ENSLOCP00000001249.1	1984058	NA	1	#E1E1E1	NOCLG
LG19	ENSLOCP00000001280.1	2016358	NA	1	#E1E1E1	NOCLG
LG19	ENSLOCP00000001299.1	2034185	NA	1	#E41A1C	CLGA
LG19	ENSLOCP00000001333.1	2051980	NA	1	#E1E1E1	NOCLG
LG19	ENSLOCP00000001371.1	2081750	NA	1	#D2AA2D	CLGL
LG19	ENSLOCP00000001404.1	2131774	NA	1	#E1E1E1	NOCLG
LG19	ENSLOCP00000001433.1	2163661	NA	1	#377EB8	CLGC
LG19	ENSLOCP00000001459.1	2256088	NA	1	#E1E1E1	NOCLG
LG19	ENSLOCP00000001481.1	2299455	NA	1	#D2AA2D	CLGL
LG19	ENSLOCP00000001494.1	2452609	NA	1	#E1E1E1	NOCLG
LG19	ENSLOCP00000001515.1	2468235	NA	1	#D2AA2D	CLGL
LG19	ENSLOCP00000001537.1	2475920	NA	1	#E1E1E1	NOCLG
LG19	ENSLOCP00000001555.1	2476587	NA	1	#D2AA2D	CLGL
LG19	ENSLOCP00000001598.1	2495093	NA	1	#F781BF	CLGO
LG19	ENSLOCP00000001642.1	2554282	NA	1	#E1E1E1	NOCLG
LG19	ENSLOCP00000001622.1	2554282	NA	1	#E1E1E1	NOCLG
LG19	ENSLOCP00000001660.1	2570597	NA	1	#E1E1E1	NOCLG
LG19	ENSLOCP00000001682.1	2589341	NA	1	#D2AA2D	CLGL
LG19	ENSLOCP00000001694.1	2612911	NA	1	#E1E1E1	NOCLG
LG19	ENSLOCP00000001720.1	2648448	NA	1	#D2AA2D	CLGL
LG19	ENSLOCP00000001757.1	2707405	NA	1	#D2AA2D	CLGL
LG19	ENSLOCP00000001777.1	2757366	NA	1	#419681	CLGD
LG19	ENSLOCP00000001789.1	2765338	NA	1	#D2AA2D	CLGL
LG19	ENSLOCP00000001801.1	2787101	NA	1	#D2AA2D	CLGL
LG19	ENSLOCP00000001811.1	2805288	NA	1	#D2AA2D	CLGL
LG19	ENSLOCP00000001826.1	2830394	NA	1	#E1E1E1	NOCLG
LG19	ENSLOCP00000001847.1	2860699	NA	1	#E1E1E1	NOCLG
LG19	ENSLOCP00000001874.1	2860699	NA	1	#E1E1E1	NOCLG
LG19	ENSLOCP00000001859.1	2871754	NA	1	#E1E1E1	NOCLG
LG19	ENSLOCP00000001900.1	2893893	NA	1	#E1E1E1	NOCLG
LG19	ENSLOCP00000001920.1	2924534	NA	1	#E1E1E1	NOCLG
LG19	ENSLOCP00000001930.1	3121766	NA	1	#E1E1E1	NOCLG
LG19	ENSLOCP00000001942.1	3172039	NA	1	#377EB8	CLGC
LG19	ENSLOCP00000001969.1	3199699	NA	1	#D2AA2D	CLGL
LG19	ENSLOCP00000001989.1	3208898	NA	1	#E1E1E1	NOCLG
LG19	ENSLOCP00000002006.1	3216361	NA	1	#E1E1E1	NOCLG
LG19	ENSLOCP00000021732.1	3230148	NA	1	#E1E1E1	NOCLG
LG19	ENSLOCP00000002035.1	3272986	NA	1	#E1E1E1	NOCLG
LG19	ENSLOCP00000002022.1	3293139	NA	1	#E1E1E1	NOCLG
LG19	ENSLOCP00000002049.1	3324781	NA	1	#E1E1E1	NOCLG
LG19	ENSLOCP00000002074.1	3356597	NA	1	#FFFF33	CLGK
LG19	ENSLOCP00000002101.1	3379538	NA	1	#FFBF19	CLGJ
LG19	ENSLOCP00000002123.1	3381813	NA	1	#D2AA2D	CLGL
LG19	ENSLOCP00000002140.1	3456906	NA	1	#E1E1E1	NOCLG
LG19	ENSLOCP00000002153.1	3530475	NA	1	#D2AA2D	CLGL
LG19	ENSLOCP00000002183.1	3533420	NA	1	#999999	CLGQ
LG19	ENSLOCP00000002200.1	3550048	NA	1	#E1E1E1	NOCLG
LG19	ENSLOCP00000002229.1	3561806	NA	1	#D2AA2D	CLGL
LG19	ENSLOCP00000002246.1	3577623	NA	1	#E1E1E1	NOCLG
LG19	ENSLOCP00000002265.1	3594149	NA	1	#D2AA2D	CLGL
LG19	ENSLOCP00000002315.1	3629897	NA	1	#D2AA2D	CLGL
LG19	ENSLOCP00000002298.1	3741595	NA	1	#E1E1E1	NOCLG
LG19	ENSLOCP00000002329.1	3756428	NA	1	#E1E1E1	NOCLG
LG19	ENSLOCP00000021733.1	3760331	NA	1	#D2AA2D	CLGL
LG19	ENSLOCP00000002347.1	3787583	NA	1	#E1E1E1	NOCLG
LG19	ENSLOCP00000002369.1	3789081	NA	1	#E1E1E1	NOCLG
LG19	ENSLOCP00000002385.1	3792761	NA	1	#E1E1E1	NOCLG
LG19	ENSLOCP00000002426.1	3811929	NA	1	#E1E1E1	NOCLG
LG19	ENSLOCP00000002444.1	3811929	NA	1	#377EB8	CLGC
LG19	ENSLOCP00000002471.1	3833989	NA	1	#377EB8	CLGC
LG19	ENSLOCP00000002497.1	3841247	NA	1	#E1E1E1	NOCLG
LG19	ENSLOCP00000002534.1	3884800	NA	1	#377EB8	CLGC
LG19	ENSLOCP00000002548.1	3894142	NA	1	#E1E1E1	NOCLG
LG19	ENSLOCP00000002515.1	3901296	NA	1	#727E76	CLGF
LG19	ENSLOCP00000002578.1	3901330	NA	1	#E1E1E1	NOCLG
LG19	ENSLOCP00000002593.1	3947931	NA	1	#377EB8	CLGC
LG19	ENSLOCP00000002625.1	3978059	NA	1	#E1E1E1	NOCLG
LG19	ENSLOCP00000002644.1	3978059	NA	1	#E1E1E1	NOCLG
LG19	ENSLOCP00000002673.1	3982062	NA	1	#E1E1E1	NOCLG
LG19	ENSLOCP00000002688.1	3992640	NA	1	#377EB8	CLGC
LG19	ENSLOCP00000002720.1	3993671	NA	1	#377EB8	CLGC
LG19	ENSLOCP00000002732.1	4011901	NA	1	#377EB8	CLGC
LG19	ENSLOCP00000002773.1	4022655	NA	1	#E1E1E1	NOCLG
LG19	ENSLOCP00000002755.1	4024243	NA	1	#E1E1E1	NOCLG
LG19	ENSLOCP00000002813.1	4062117	NA	1	#377EB8	CLGC
LG19	ENSLOCP00000002797.1	4062117	NA	1	#E1E1E1	NOCLG
LG19	ENSLOCP00000002832.1	4091287	NA	1	#E1E1E1	NOCLG
LG19	ENSLOCP00000002851.1	4103350	NA	1	#E1E1E1	NOCLG
LG19	ENSLOCP00000002870.1	4103668	NA	1	#E1E1E1	NOCLG
LG19	ENSLOCP00000002888.1	4111554	NA	1	#E1E1E1	NOCLG
LG19	ENSLOCP00000002952.1	4154882	NA	1	#D2AA2D	CLGL
LG19	ENSLOCP00000002972.1	4175786	NA	1	#D2AA2D	CLGL
LG19	ENSLOCP00000002997.1	4189847	NA	1	#377EB8	CLGC
LG19	ENSLOCP00000003014.1	4190295	NA	1	#E1E1E1	NOCLG
LG19	ENSLOCP00000003034.1	4197648	NA	1	#377EB8	CLGC
LG19	ENSLOCP00000003074.1	4205556	NA	1	#377EB8	CLGC
LG19	ENSLOCP00000003093.1	4236942	NA	1	#E1E1E1	NOCLG
LG19	ENSLOCP00000003110.1	4274288	NA	1	#E1E1E1	NOCLG
LG19	ENSLOCP00000003125.1	4288790	NA	1	#D2AA2D	CLGL
LG19	ENSLOCP00000003132.1	4289256	NA	1	#D2AA2D	CLGL
LG19	ENSLOCP00000003147.1	4292424	NA	1	#E1E1E1	NOCLG
LG19	ENSLOCP00000003161.1	4306049	NA	1	#E1E1E1	NOCLG
LG19	ENSLOCP00000003176.1	4326366	NA	1	#E1E1E1	NOCLG
LG19	ENSLOCP00000003262.1	4334785	NA	1	#E1E1E1	NOCLG
LG19	ENSLOCP00000003243.1	4359956	NA	1	#D2AA2D	CLGL
LG19	ENSLOCP00000003220.1	4359956	NA	1	#E1E1E1	NOCLG
LG19	ENSLOCP00000003291.1	4369809	NA	1	#E1E1E1	NOCLG
LG19	ENSLOCP00000021734.1	4390892	NA	1	#E1E1E1	NOCLG
LG19	ENSLOCP00000003305.1	4393644	NA	1	#377EB8	CLGC
LG19	ENSLOCP00000003331.1	4416528	NA	1	#377EB8	CLGC
LG19	ENSLOCP00000003351.1	4509967	NA	1	#E1E1E1	NOCLG
LG19	ENSLOCP00000003366.1	4524740	NA	1	#E1E1E1	NOCLG
LG19	ENSLOCP00000003390.1	4524740	NA	1	#E1E1E1	NOCLG
LG19	ENSLOCP00000003403.1	4549490	NA	1	#377EB8	CLGC
LG19	ENSLOCP00000003440.1	4568143	NA	1	#E1E1E1	NOCLG
LG19	ENSLOCP00000003429.1	4568143	NA	1	#E1E1E1	NOCLG
LG19	ENSLOCP00000003416.1	4568854	NA	1	#E1E1E1	NOCLG
LG19	ENSLOCP00000003466.1	4572479	NA	1	#D2AA2D	CLGL
LG19	ENSLOCP00000003491.1	4576834	NA	1	#E1E1E1	NOCLG
LG19	ENSLOCP00000003517.1	4598961	NA	1	#377EB8	CLGC
LG19	ENSLOCP00000003532.1	4612971	NA	1	#E1E1E1	NOCLG
LG19	ENSLOCP00000003546.1	4621425	NA	1	#E1E1E1	NOCLG
LG19	ENSLOCP00000003576.1	4664021	NA	1	#377EB8	CLGC
LG19	ENSLOCP00000003595.1	4668670	NA	1	#377EB8	CLGC
LG19	ENSLOCP00000003611.1	4687029	NA	1	#E1E1E1	NOCLG
LG19	ENSLOCP00000003640.1	4709682	NA	1	#377EB8	CLGC
LG19	ENSLOCP00000003656.1	4711737	NA	1	#4DAF4A	CLGE
LG19	ENSLOCP00000003688.1	4725950	NA	1	#377EB8	CLGC
LG19	ENSLOCP00000003705.1	4728497	NA	1	#E1E1E1	NOCLG
LG19	ENSLOCP00000003721.1	4750103	NA	1	#D2AA2D	CLGL
LG19	ENSLOCP00000003737.1	4755194	NA	1	#D2AA2D	CLGL
LG19	ENSLOCP00000003777.1	4816329	NA	1	#E1E1E1	NOCLG
LG19	ENSLOCP00000003755.1	4816362	NA	1	#E1E1E1	NOCLG
LG19	ENSLOCP00000003789.1	4861690	NA	1	#D2AA2D	CLGL
LG19	ENSLOCP00000003837.1	4881654	NA	1	#E1E1E1	NOCLG
LG19	ENSLOCP00000003819.1	4884217	NA	1	#E1E1E1	NOCLG
LG19	ENSLOCP00000003871.1	4935263	NA	1	#E1E1E1	NOCLG
LG19	ENSLOCP00000003885.1	4947446	NA	1	#E1E1E1	NOCLG
LG19	ENSLOCP00000003904.1	4953226	NA	1	#E1E1E1	NOCLG
LG19	ENSLOCP00000003928.1	4964357	NA	1	#377EB8	CLGC
LG19	ENSLOCP00000003941.1	4971931	NA	1	#E1E1E1	NOCLG
LG19	ENSLOCP00000003954.1	4983667	NA	1	#D2AA2D	CLGL
LG19	ENSLOCP00000003970.1	4984924	NA	1	#E1E1E1	NOCLG
LG19	ENSLOCP00000003985.1	5009060	NA	1	#E1E1E1	NOCLG
LG19	ENSLOCP00000004008.1	5029345	NA	1	#E1E1E1	NOCLG
LG19	ENSLOCP00000004041.1	5038049	NA	1	#E1E1E1	NOCLG
LG19	ENSLOCP00000004031.1	5038746	NA	1	#8D4C6A	CLGB
LG19	ENSLOCP00000004076.1	5055862	NA	1	#D2AA2D	CLGL
LG19	ENSLOCP00000004059.1	5055862	NA	1	#E1E1E1	NOCLG
LG19	ENSLOCP00000004093.1	5059371	NA	1	#377EB8	CLGC
LG19	ENSLOCP00000004114.1	5065239	NA	1	#E1E1E1	NOCLG
LG19	ENSLOCP00000004131.1	5085273	NA	1	#377EB8	CLGC
LG19	ENSLOCP00000004152.1	5087909	NA	1	#E1E1E1	NOCLG
LG19	ENSLOCP00000004176.1	5120602	NA	1	#377EB8	CLGC
LG19	ENSLOCP00000004209.1	5149489	NA	1	#E1E1E1	NOCLG
LG19	ENSLOCP00000004232.1	5166798	NA	1	#E1E1E1	NOCLG
LG19	ENSLOCP00000004250.1	5166870	NA	1	#E1E1E1	NOCLG
LG19	ENSLOCP00000004270.1	5211227	NA	1	#377EB8	CLGC
LG19	ENSLOCP00000004303.1	5234184	NA	1	#E1E1E1	NOCLG
LG19	ENSLOCP00000004284.1	5234184	NA	1	#E1E1E1	NOCLG
LG19	ENSLOCP00000004322.1	5234184	NA	1	#E1E1E1	NOCLG
LG19	ENSLOCP00000004351.1	5235362	NA	1	#999999	CLGQ
LG19	ENSLOCP00000004384.1	5255692	NA	1	#E1E1E1	NOCLG
LG19	ENSLOCP00000004369.1	5255713	NA	1	#E1E1E1	NOCLG
LG19	ENSLOCP00000004406.1	5257114	NA	1	#E1E1E1	NOCLG
LG19	ENSLOCP00000004438.1	5263028	NA	1	#D2AA2D	CLGL
LG19	ENSLOCP00000004460.1	5273276	NA	1	#D2AA2D	CLGL
LG19	ENSLOCP00000004490.1	5290176	NA	1	#F781BF	CLGO
LG19	ENSLOCP00000004503.1	5295134	NA	1	#E1E1E1	NOCLG
LG19	ENSLOCP00000004542.1	5347706	NA	1	#E1E1E1	NOCLG
LG19	ENSLOCP00000004521.1	5347706	NA	1	#E1E1E1	NOCLG
LG19	ENSLOCP00000004568.1	5507896	NA	1	#E1E1E1	NOCLG
LG19	ENSLOCP00000004585.1	5510346	NA	1	#377EB8	CLGC
LG19	ENSLOCP00000004607.1	5510524	NA	1	#E1E1E1	NOCLG
LG19	ENSLOCP00000004628.1	5518965	NA	1	#377EB8	CLGC
LG19	ENSLOCP00000004640.1	5553654	NA	1	#E1E1E1	NOCLG
LG19	ENSLOCP00000004660.1	5575368	NA	1	#E1E1E1	NOCLG
LG19	ENSLOCP00000004688.1	5595285	NA	1	#E1E1E1	NOCLG
LG19	ENSLOCP00000004705.1	5623862	NA	1	#377EB8	CLGC
LG19	ENSLOCP00000004731.1	5629072	NA	1	#377EB8	CLGC
LG19	ENSLOCP00000004748.1	5648291	NA	1	#377EB8	CLGC
LG19	ENSLOCP00000004766.1	5668346	NA	1	#FF7F00	CLGI
LG19	ENSLOCP00000004783.1	5685748	NA	1	#984EA3	CLGG
LG19	ENSLOCP00000004797.1	5708059	NA	1	#377EB8	CLGC
LG19	ENSLOCP00000004817.1	5719822	NA	1	#377EB8	CLGC
LG19	ENSLOCP00000004830.1	5735013	NA	1	#377EB8	CLGC
LG19	ENSLOCP00000004873.1	5754373	NA	1	#377EB8	CLGC
LG19	ENSLOCP00000021735.1	5795750	NA	1	#E1E1E1	NOCLG
LG19	ENSLOCP00000004884.1	5817291	NA	1	#E1E1E1	NOCLG
LG19	ENSLOCP00000004902.1	5840839	NA	1	#D2AA2D	CLGL
LG19	ENSLOCP00000004956.1	5899814	NA	1	#E1E1E1	NOCLG
LG19	ENSLOCP00000004932.1	5899814	NA	1	#377EB8	CLGC
LG19	ENSLOCP00000004973.1	5926469	NA	1	#377EB8	CLGC
LG19	ENSLOCP00000005036.1	5958712	NA	1	#E1E1E1	NOCLG
LG19	ENSLOCP00000005060.1	5986309	NA	1	#377EB8	CLGC
LG19	ENSLOCP00000005074.1	6085380	NA	1	#E1E1E1	NOCLG
LG19	ENSLOCP00000021736.1	6163034	NA	1	#E1E1E1	NOCLG
LG19	ENSLOCP00000005094.1	6182362	NA	1	#E1E1E1	NOCLG
LG19	ENSLOCP00000005119.1	6187319	NA	1	#E1E1E1	NOCLG
LG19	ENSLOCP00000005138.1	6191770	NA	1	#FFFF33	CLGK
[truncated: 20,484 more rows]

## Sheet: frog.all.msynt
scaffold_200	XT9_Xetrov90026992m	78823	NA	1	#E1E1E1	NOCLG
scaffold_200	XT9_Xetrov90026993m	191769	NA	1	#E1E1E1	NOCLG
scaffold_200	XT9_Xetrov90026994m	271849	NA	1	#E1E1E1	NOCLG
GL179507.1	ENSXETP00000028567	2418	NA	1	#E1E1E1	NOCLG
scaffold_702	XT9_LOC100498652	471	NA	1	#727E76	CLGF
scaffold_702	XT9_LOC100485141	3166	NA	1	#E1E1E1	NOCLG
scaffold_2784	XT9_Xetrov90027764m	315	NA	1	#E1E1E1	NOCLG
scaffold_2784	XT9_LOC100489224	5794	NA	1	#E1E1E1	NOCLG
GL173566.1	ENSXETP00000040102	65893	NA	1	#E1E1E1	NOCLG
GL173566.1	ENSXETP00000040105	215552	NA	1	#E1E1E1	NOCLG
GL173566.1	ENSXETP00000025259	215994	NA	1	#E1E1E1	NOCLG
GL173566.1	ENSXETP00000040107	267304	NA	1	#E1E1E1	NOCLG
GL172711.1	ENSXETP00000001424	57683	NA	1	#E1E1E1	NOCLG
GL172711.1	ENSXETP00000001425	79148	NA	1	#E1E1E1	NOCLG
GL172711.1	ENSXETP00000001423	125052	NA	1	#E1E1E1	NOCLG
GL172711.1	ENSXETP00000001419	271356	NA	1	#E1E1E1	NOCLG
GL172711.1	ENSXETP00000001418	298283	NA	1	#E1E1E1	NOCLG
GL172711.1	ENSXETP00000001401	302049	NA	1	#E1E1E1	NOCLG
GL172711.1	ENSXETP00000056935	335347	NA	1	#E1E1E1	NOCLG
GL172711.1	ENSXETP00000056934	336722	NA	1	#E1E1E1	NOCLG
GL172711.1	ENSXETP00000056931	402106	NA	1	#E1E1E1	NOCLG
GL172711.1	ENSXETP00000001387	449248	NA	1	#E1E1E1	NOCLG
GL172711.1	ENSXETP00000064033	449248	NA	1	#E1E1E1	NOCLG
GL172711.1	ENSXETP00000001379	504740	NA	1	#E1E1E1	NOCLG
GL172711.1	ENSXETP00000001377	506576	NA	1	#E1E1E1	NOCLG
GL172711.1	ENSXETP00000044963	508112	NA	1	#E1E1E1	NOCLG
GL172711.1	ENSXETP00000001352	661007	NA	1	#E1E1E1	NOCLG
GL172711.1	ENSXETP00000001339	715902	NA	1	#E1E1E1	NOCLG
GL172711.1	ENSXETP00000056917	715908	NA	1	#E1E1E1	NOCLG
GL172711.1	ENSXETP00000001335	762680	NA	1	#E1E1E1	NOCLG
GL172711.1	ENSXETP00000007656	921142	NA	1	#E1E1E1	NOCLG
GL172711.1	ENSXETP00000007659	921142	NA	1	#E1E1E1	NOCLG
GL172711.1	ENSXETP00000007654	979255	NA	1	#E1E1E1	NOCLG
GL172711.1	ENSXETP00000007635	1138349	NA	1	#E1E1E1	NOCLG
GL172711.1	ENSXETP00000007649	1151072	NA	1	#E1E1E1	NOCLG
GL172711.1	ENSXETP00000007618	1172225	NA	1	#E1E1E1	NOCLG
GL172711.1	ENSXETP00000060439	1198492	NA	1	#E1E1E1	NOCLG
GL172711.1	ENSXETP00000007600	1235064	NA	1	#E1E1E1	NOCLG
GL172711.1	ENSXETP00000007598	1235064	NA	1	#E1E1E1	NOCLG
GL172711.1	ENSXETP00000059023	2013186	NA	1	#E1E1E1	NOCLG
GL172711.1	ENSXETP00000012432	2387096	NA	1	#E1E1E1	NOCLG
GL172711.1	ENSXETP00000012425	2800598	NA	1	#E1E1E1	NOCLG
GL172711.1	ENSXETP00000012423	2824723	NA	1	#E1E1E1	NOCLG
GL172711.1	ENSXETP00000012419	2897695	NA	1	#E1E1E1	NOCLG
GL172711.1	ENSXETP00000060338	2917468	NA	1	#E1E1E1	NOCLG
GL172711.1	ENSXETP00000012410	2933693	NA	1	#E1E1E1	NOCLG
GL172711.1	ENSXETP00000061915	2995452	NA	1	#E1E1E1	NOCLG
GL172711.1	ENSXETP00000012401	3009148	NA	1	#E1E1E1	NOCLG
GL172711.1	ENSXETP00000061092	3050352	NA	1	#E1E1E1	NOCLG
GL172711.1	ENSXETP00000012378	3117910	NA	1	#E1E1E1	NOCLG
scaffold_3453	XT9_kiss2	5106	NA	1	#E1E1E1	NOCLG
GL173848.1	ENSXETP00000055078	21936	NA	1	#E1E1E1	NOCLG
GL173848.1	ENSXETP00000024182	69895	NA	1	#E1E1E1	NOCLG
GL173848.1	ENSXETP00000042744	111984	NA	1	#E1E1E1	NOCLG
scaffold_2571	XT9_Xetrov90027566m	4907	NA	1	#E1E1E1	NOCLG
GL180893.1	ENSXETP00000058619	6348	NA	1	#E1E1E1	NOCLG
GL174256.1	ENSXETP00000011553	8269	NA	1	#E1E1E1	NOCLG
GL174256.1	ENSXETP00000054977	8305	NA	1	#E1E1E1	NOCLG
GL174256.1	ENSXETP00000011563	35585	NA	1	#E1E1E1	NOCLG
GL174256.1	ENSXETP00000011566	42747	NA	1	#E1E1E1	NOCLG
GL185819.1	ENSXETP00000055583	3239	NA	1	#E1E1E1	NOCLG
GL173390.1	ENSXETP00000060999	89892	NA	1	#E1E1E1	NOCLG
GL173390.1	ENSXETP00000058881	136244	NA	1	#E1E1E1	NOCLG
GL173390.1	ENSXETP00000061148	215277	NA	1	#E1E1E1	NOCLG
GL173390.1	ENSXETP00000063848	221813	NA	1	#E1E1E1	NOCLG
GL173390.1	ENSXETP00000042883	222051	NA	1	#E1E1E1	NOCLG
GL173390.1	ENSXETP00000059759	261071	NA	1	#E1E1E1	NOCLG
GL173390.1	ENSXETP00000058611	347207	NA	1	#E1E1E1	NOCLG
GL173390.1	ENSXETP00000063784	360281	NA	1	#E1E1E1	NOCLG
GL173390.1	ENSXETP00000042927	452865	NA	1	#E1E1E1	NOCLG
scaffold_3225	XT9_Xetrov90028065m	2272	NA	1	#E1E1E1	NOCLG
scaffold_2556	XT9_Xetrov90027554m	542	NA	1	#E1E1E1	NOCLG
scaffold_2556	XT9_LOC101732683	1988	NA	1	#E1E1E1	NOCLG
scaffold_2556	XT9_Xetrov90027556m	3327	NA	1	#E1E1E1	NOCLG
scaffold_2556	XT9_LOC100487130	11522	NA	1	#E1E1E1	NOCLG
GL174467.1	ENSXETP00000038551	17564	NA	1	#E1E1E1	NOCLG
GL174467.1	ENSXETP00000011288	28485	NA	1	#E1E1E1	NOCLG
scaffold_1049	XT9_wnt9b.2	2486	NA	1	#8D4C6A	CLGB
scaffold_1049	XT9_Xetrov90025790m	13320	NA	1	#E1E1E1	NOCLG
scaffold_2092	XT9_LOC101732569	3208	NA	1	#F781BF	CLGO
scaffold_5131	XT9_Xetrov90029272m	1995	NA	1	#E1E1E1	NOCLG
scaffold_113	XT9_tfap2c	203060	NA	1	#FFBF19	CLGJ
scaffold_113	XT9_rtfdc1	267906	NA	1	#F781BF	CLGO
scaffold_113	XT9_gcnt7	274925	NA	1	#E41A1C	CLGA
scaffold_113	XT9_cass4	290228	NA	1	#419681	CLGD
scaffold_113	XT9_cstf1	339598	NA	1	#C88DAC	CLGP
scaffold_113	XT9_aurka	346610	NA	1	#419681	CLGD
scaffold_113	XT9_fam210b	354604	NA	1	#E1E1E1	NOCLG
scaffold_113	XT9_Xetrov90025913m	371993	NA	1	#999999	CLGQ
scaffold_113	XT9_mlx	383972	NA	1	#8D4C6A	CLGB
scaffold_113	XT9_coq10b	400431	NA	1	#8D4C6A	CLGB
scaffold_113	XT9_coasy-like	413474	NA	1	#8D4C6A	CLGB
scaffold_113	XT9_Xetrov90025917m	435768	NA	1	#E1E1E1	NOCLG
scaffold_113	XT9_LOC101732252	479076	NA	1	#E1E1E1	NOCLG
scaffold_113	XT9_atp6v0a1	510986	NA	1	#8D4C6A	CLGB
scaffold_113	XT9_ptrf	593648	NA	1	#E1E1E1	NOCLG
scaffold_113	XT9_LOC100498278	647787	NA	1	#E1E1E1	NOCLG
scaffold_113	XT9_Xetrov90025922m	682617	NA	1	#E1E1E1	NOCLG
scaffold_113	XT9_Xetrov90025923m	704218	NA	1	#377EB8	CLGC
scaffold_113	XT9_Xetrov90025924m	805368	NA	1	#E1E1E1	NOCLG
scaffold_113	XT9_LOC101731714	839902	NA	1	#E1E1E1	NOCLG
scaffold_113	XT9_LOC101731482	858407	NA	1	#E1E1E1	NOCLG
scaffold_113	XT9_ghdc-like	870854	NA	1	#727E76	CLGF
scaffold_113	XT9_LOC100488276	894021	NA	1	#8D4C6A	CLGB
scaffold_113	XT9_kcnh4	1047816	NA	1	#8D4C6A	CLGB
GL173929.1	ENSXETP00000050809	71461	NA	1	#E1E1E1	NOCLG
GL174308.1	ENSXETP00000008725	2212	NA	1	#E1E1E1	NOCLG
GL174308.1	ENSXETP00000008727	16409	NA	1	#E1E1E1	NOCLG
scaffold_7995	XT9_Xetrov90030523m	826	NA	1	#E1E1E1	NOCLG
GL174471.1	ENSXETP00000026058	17543	NA	1	#E1E1E1	NOCLG
GL172949.1	ENSXETP00000043089	28165	NA	1	#E1E1E1	NOCLG
GL172949.1	ENSXETP00000043109	66462	NA	1	#E1E1E1	NOCLG
GL172949.1	ENSXETP00000062910	215913	NA	1	#E1E1E1	NOCLG
GL172949.1	ENSXETP00000054192	236872	NA	1	#E1E1E1	NOCLG
GL172949.1	ENSXETP00000005340	414065	NA	1	#E1E1E1	NOCLG
GL172949.1	ENSXETP00000060160	575244	NA	1	#E1E1E1	NOCLG
GL172949.1	ENSXETP00000039635	822265	NA	1	#E1E1E1	NOCLG
GL172949.1	ENSXETP00000039637	852582	NA	1	#E1E1E1	NOCLG
GL172949.1	ENSXETP00000039652	1025768	NA	1	#E1E1E1	NOCLG
GL172949.1	ENSXETP00000039666	1069701	NA	1	#E1E1E1	NOCLG
GL172949.1	ENSXETP00000039680	1137296	NA	1	#E1E1E1	NOCLG
GL172949.1	ENSXETP00000039694	1154645	NA	1	#E1E1E1	NOCLG
GL172949.1	ENSXETP00000059076	1154645	NA	1	#E1E1E1	NOCLG
GL172949.1	ENSXETP00000039701	1162081	NA	1	#E1E1E1	NOCLG
GL172949.1	ENSXETP00000039713	1206641	NA	1	#E1E1E1	NOCLG
GL172949.1	ENSXETP00000039726	1300137	NA	1	#E1E1E1	NOCLG
GL172949.1	ENSXETP00000039724	1300137	NA	1	#E1E1E1	NOCLG
GL172949.1	ENSXETP00000054186	1334619	NA	1	#E1E1E1	NOCLG
GL172949.1	ENSXETP00000039727	1353142	NA	1	#E1E1E1	NOCLG
GL172949.1	ENSXETP00000050537	1353190	NA	1	#E1E1E1	NOCLG
GL173601.1	ENSXETP00000028510	208149	NA	1	#E1E1E1	NOCLG
GL173601.1	ENSXETP00000028509	208149	NA	1	#E1E1E1	NOCLG
GL173601.1	ENSXETP00000028515	239397	NA	1	#E1E1E1	NOCLG
GL174168.1	ENSXETP00000057670	8227	NA	1	#E1E1E1	NOCLG
GL174168.1	ENSXETP00000061545	31497	NA	1	#E1E1E1	NOCLG
scaffold_943	XT9_Xetrov90030899m	47542	NA	1	#E1E1E1	NOCLG
scaffold_276	XT9_bmp7.1	63402	NA	1	#E1E1E1	NOCLG
scaffold_276	XT9_spo11	131371	NA	1	#E1E1E1	NOCLG
scaffold_276	XT9_Xetrov90027725m	143023	NA	1	#419681	CLGD
scaffold_276	XT9_Xetrov90027726m	156702	NA	1	#E1E1E1	NOCLG
scaffold_276	XT9_rbm38	167329	NA	1	#FFBF19	CLGJ
scaffold_2468	XT9_Xetrov90027503m	1585	NA	1	#E41A1C	CLGA
scaffold_3867	XT9_cacng1	2355	NA	1	#E1E1E1	NOCLG
scaffold_1582	XT9_LOC100491383	4841	NA	1	#E1E1E1	NOCLG
scaffold_1582	XT9_Xetrov90026605m	6167	NA	1	#E1E1E1	NOCLG
scaffold_1582	XT9_Xetrov90026606m	10640	NA	1	#E1E1E1	NOCLG
scaffold_1582	XT9_Xetrov90026607m	12169	NA	1	#E1E1E1	NOCLG
scaffold_1582	XT9_Xetrov90026608m	13435	NA	1	#E1E1E1	NOCLG
scaffold_1582	XT9_MGC107853	21844	NA	1	#E41A1C	CLGA
scaffold_767	XT9_helz	7522	NA	1	#CB6651	CLGH
scaffold_1895	XT9_LOC101735269	7338	NA	1	#E1E1E1	NOCLG
scaffold_1895	XT9_LOC101731469	10754	NA	1	#419681	CLGD
scaffold_7147	XT9_LOC100489771	1541	NA	1	#E1E1E1	NOCLG
GL174151.1	ENSXETP00000008788	1820	NA	1	#E1E1E1	NOCLG
GL174151.1	ENSXETP00000008599	11182	NA	1	#E1E1E1	NOCLG
GL174151.1	ENSXETP00000008791	24055	NA	1	#E1E1E1	NOCLG
GL174151.1	ENSXETP00000056991	28988	NA	1	#E1E1E1	NOCLG
GL174151.1	ENSXETP00000056990	37596	NA	1	#E1E1E1	NOCLG
GL174151.1	ENSXETP00000008790	49937	NA	1	#E1E1E1	NOCLG
GL173875.1	ENSXETP00000046991	2656	NA	1	#E1E1E1	NOCLG
GL173875.1	ENSXETP00000018110	39869	NA	1	#E1E1E1	NOCLG
GL173875.1	ENSXETP00000062624	67272	NA	1	#E1E1E1	NOCLG
scaffold_1004	XT9_Xetrov90025721m	40742	NA	1	#E1E1E1	NOCLG
GL172814.1	ENSXETP00000024136	137947	NA	1	#E1E1E1	NOCLG
GL172814.1	ENSXETP00000024137	203219	NA	1	#E1E1E1	NOCLG
GL172814.1	ENSXETP00000024139	289259	NA	1	#E1E1E1	NOCLG
GL172814.1	ENSXETP00000024142	304945	NA	1	#E1E1E1	NOCLG
GL172814.1	ENSXETP00000001452	309629	NA	1	#E1E1E1	NOCLG
GL172814.1	ENSXETP00000059429	339124	NA	1	#E1E1E1	NOCLG
GL172814.1	ENSXETP00000024170	350036	NA	1	#E1E1E1	NOCLG
GL172814.1	ENSXETP00000061415	411995	NA	1	#E1E1E1	NOCLG
GL172814.1	ENSXETP00000063813	443227	NA	1	#E1E1E1	NOCLG
GL172814.1	ENSXETP00000061582	487077	NA	1	#E1E1E1	NOCLG
GL172814.1	ENSXETP00000058321	490652	NA	1	#E1E1E1	NOCLG
GL172814.1	ENSXETP00000024171	526855	NA	1	#E1E1E1	NOCLG
GL172814.1	ENSXETP00000024175	553265	NA	1	#E1E1E1	NOCLG
GL172814.1	ENSXETP00000000620	585636	NA	1	#E1E1E1	NOCLG
GL172814.1	ENSXETP00000024176	585636	NA	1	#E1E1E1	NOCLG
GL172814.1	ENSXETP00000024177	591114	NA	1	#E1E1E1	NOCLG
GL172814.1	ENSXETP00000030771	591114	NA	1	#E1E1E1	NOCLG
GL172814.1	ENSXETP00000024180	619305	NA	1	#E1E1E1	NOCLG
GL172814.1	ENSXETP00000026719	827150	NA	1	#E1E1E1	NOCLG
GL172814.1	ENSXETP00000060153	918706	NA	1	#E1E1E1	NOCLG
GL172814.1	ENSXETP00000061139	995308	NA	1	#E1E1E1	NOCLG
GL172814.1	ENSXETP00000026723	1008864	NA	1	#E1E1E1	NOCLG
GL172814.1	ENSXETP00000026720	1014267	NA	1	#E1E1E1	NOCLG
GL172814.1	ENSXETP00000026727	1031420	NA	1	#E1E1E1	NOCLG
GL172814.1	ENSXETP00000026734	1034888	NA	1	#E1E1E1	NOCLG
GL172814.1	ENSXETP00000054046	1054801	NA	1	#E1E1E1	NOCLG
GL172814.1	ENSXETP00000026736	1063958	NA	1	#E1E1E1	NOCLG
GL172814.1	ENSXETP00000026744	1113034	NA	1	#E1E1E1	NOCLG
GL172814.1	ENSXETP00000026774	1153649	NA	1	#E1E1E1	NOCLG
GL172814.1	ENSXETP00000026781	1172110	NA	1	#E1E1E1	NOCLG
GL172814.1	ENSXETP00000026808	1316798	NA	1	#E1E1E1	NOCLG
GL172814.1	ENSXETP00000042195	1461401	NA	1	#E1E1E1	NOCLG
GL172814.1	ENSXETP00000042203	1487979	NA	1	#E1E1E1	NOCLG
GL172814.1	ENSXETP00000042207	1521933	NA	1	#E1E1E1	NOCLG
GL172814.1	ENSXETP00000042212	1566364	NA	1	#E1E1E1	NOCLG
GL172814.1	ENSXETP00000062362	1609056	NA	1	#E1E1E1	NOCLG
GL172814.1	ENSXETP00000042220	1609056	NA	1	#E1E1E1	NOCLG
GL172814.1	ENSXETP00000054042	1616794	NA	1	#E1E1E1	NOCLG
GL172814.1	ENSXETP00000042225	1625659	NA	1	#E1E1E1	NOCLG
GL172814.1	ENSXETP00000042228	1626188	NA	1	#E1E1E1	NOCLG
GL172814.1	ENSXETP00000042229	1634982	NA	1	#E1E1E1	NOCLG
GL172814.1	ENSXETP00000063825	1635051	NA	1	#E1E1E1	NOCLG
GL172814.1	ENSXETP00000062609	1686525	NA	1	#E1E1E1	NOCLG
GL172814.1	ENSXETP00000061307	1686615	NA	1	#E1E1E1	NOCLG
GL172814.1	ENSXETP00000062862	1714773	NA	1	#E1E1E1	NOCLG
GL172814.1	ENSXETP00000042234	1714773	NA	1	#E1E1E1	NOCLG
GL172814.1	ENSXETP00000042236	1773500	NA	1	#E1E1E1	NOCLG
GL172814.1	ENSXETP00000042270	1839376	NA	1	#E1E1E1	NOCLG
GL172814.1	ENSXETP00000025292	1839376	NA	1	#E1E1E1	NOCLG
GL172814.1	ENSXETP00000042273	1856327	NA	1	#E1E1E1	NOCLG
GL172814.1	ENSXETP00000061088	1869576	NA	1	#E1E1E1	NOCLG
GL172814.1	ENSXETP00000063482	1870520	NA	1	#E1E1E1	NOCLG
GL172814.1	ENSXETP00000042283	1908239	NA	1	#E1E1E1	NOCLG
GL172814.1	ENSXETP00000049047	1928080	NA	1	#E1E1E1	NOCLG
GL172814.1	ENSXETP00000042287	1928161	NA	1	#E1E1E1	NOCLG
GL172814.1	ENSXETP00000054035	1978830	NA	1	#E1E1E1	NOCLG
GL172814.1	ENSXETP00000042290	2003561	NA	1	#E1E1E1	NOCLG
GL172814.1	ENSXETP00000061027	2003561	NA	1	#E1E1E1	NOCLG
GL172814.1	ENSXETP00000042292	2037015	NA	1	#E1E1E1	NOCLG
GL172814.1	ENSXETP00000062607	2071677	NA	1	#E1E1E1	NOCLG
GL172814.1	ENSXETP00000063802	2071677	NA	1	#E1E1E1	NOCLG
GL172814.1	ENSXETP00000042298	2071677	NA	1	#E1E1E1	NOCLG
GL177227.1	ENSXETP00000009330	6669	NA	1	#E1E1E1	NOCLG
GL173774.1	ENSXETP00000059219	17894	NA	1	#E1E1E1	NOCLG
GL173774.1	ENSXETP00000011416	17894	NA	1	#E1E1E1	NOCLG
GL173774.1	ENSXETP00000011414	17898	NA	1	#E1E1E1	NOCLG
GL173774.1	ENSXETP00000011417	63523	NA	1	#E1E1E1	NOCLG
GL173774.1	ENSXETP00000058225	75584	NA	1	#E1E1E1	NOCLG
GL173774.1	ENSXETP00000058224	87453	NA	1	#E1E1E1	NOCLG
GL173774.1	ENSXETP00000011411	130509	NA	1	#E1E1E1	NOCLG
GL173774.1	ENSXETP00000011412	134355	NA	1	#E1E1E1	NOCLG
GL173774.1	ENSXETP00000049629	146066	NA	1	#E1E1E1	NOCLG
GL173075.1	ENSXETP00000031851	3962	NA	1	#E1E1E1	NOCLG
GL173075.1	ENSXETP00000058341	13946	NA	1	#E1E1E1	NOCLG
GL173075.1	ENSXETP00000031863	16008	NA	1	#E1E1E1	NOCLG
GL173075.1	ENSXETP00000031907	36132	NA	1	#E1E1E1	NOCLG
GL173075.1	ENSXETP00000031924	82268	NA	1	#E1E1E1	NOCLG
GL173075.1	ENSXETP00000035534	82268	NA	1	#E1E1E1	NOCLG
GL173075.1	ENSXETP00000063156	125936	NA	1	#E1E1E1	NOCLG
GL173075.1	ENSXETP00000056920	130055	NA	1	#E1E1E1	NOCLG
GL173075.1	ENSXETP00000031935	159921	NA	1	#E1E1E1	NOCLG
GL173075.1	ENSXETP00000031936	184228	NA	1	#E1E1E1	NOCLG
GL173075.1	ENSXETP00000060009	189246	NA	1	#E1E1E1	NOCLG
GL173075.1	ENSXETP00000031946	206158	NA	1	#E1E1E1	NOCLG
GL173075.1	ENSXETP00000031952	286444	NA	1	#E1E1E1	NOCLG
GL173075.1	ENSXETP00000061462	325096	NA	1	#E1E1E1	NOCLG
GL173075.1	ENSXETP00000031961	359971	NA	1	#E1E1E1	NOCLG
GL173075.1	ENSXETP00000031964	391260	NA	1	#E1E1E1	NOCLG
GL173075.1	ENSXETP00000031969	414765	NA	1	#E1E1E1	NOCLG
GL173075.1	ENSXETP00000060880	414765	NA	1	#E1E1E1	NOCLG
GL173075.1	ENSXETP00000031973	420003	NA	1	#E1E1E1	NOCLG
GL173075.1	ENSXETP00000031976	429421	NA	1	#E1E1E1	NOCLG
GL173075.1	ENSXETP00000062279	448843	NA	1	#E1E1E1	NOCLG
GL173075.1	ENSXETP00000031984	448843	NA	1	#E1E1E1	NOCLG
GL173075.1	ENSXETP00000031992	458042	NA	1	#E1E1E1	NOCLG
GL173075.1	ENSXETP00000058755	458042	NA	1	#E1E1E1	NOCLG
GL173075.1	ENSXETP00000052657	458126	NA	1	#E1E1E1	NOCLG
GL173075.1	ENSXETP00000058392	500123	NA	1	#E1E1E1	NOCLG
GL173075.1	ENSXETP00000032003	517674	NA	1	#E1E1E1	NOCLG
GL173075.1	ENSXETP00000032007	584956	NA	1	#E1E1E1	NOCLG
GL173075.1	ENSXETP00000032012	595419	NA	1	#E1E1E1	NOCLG
GL173075.1	ENSXETP00000015552	604157	NA	1	#E1E1E1	NOCLG
GL173075.1	ENSXETP00000032019	606560	NA	1	#E1E1E1	NOCLG
GL173075.1	ENSXETP00000032017	606560	NA	1	#E1E1E1	NOCLG
GL173075.1	ENSXETP00000032031	638438	NA	1	#E1E1E1	NOCLG
GL173075.1	ENSXETP00000032036	662860	NA	1	#E1E1E1	NOCLG
GL173075.1	ENSXETP00000063175	691272	NA	1	#E1E1E1	NOCLG
GL173075.1	ENSXETP00000032040	691272	NA	1	#E1E1E1	NOCLG
GL173075.1	ENSXETP00000043743	711586	NA	1	#E1E1E1	NOCLG
GL173075.1	ENSXETP00000043772	912780	NA	1	#E1E1E1	NOCLG
GL173075.1	ENSXETP00000062860	1005624	NA	1	#E1E1E1	NOCLG
GL173075.1	ENSXETP00000043781	1005624	NA	1	#E1E1E1	NOCLG
GL173837.1	ENSXETP00000023447	87525	NA	1	#E1E1E1	NOCLG
GL173837.1	ENSXETP00000023445	87525	NA	1	#E1E1E1	NOCLG
GL173837.1	ENSXETP00000058723	93361	NA	1	#E1E1E1	NOCLG
GL173837.1	ENSXETP00000062516	93826	NA	1	#E1E1E1	NOCLG
GL174544.1	ENSXETP00000061796	2019	NA	1	#E1E1E1	NOCLG
GL174544.1	ENSXETP00000063872	4453	NA	1	#E1E1E1	NOCLG
GL188770.1	ENSXETP00000005016	2554	NA	1	#E1E1E1	NOCLG
GL173466.1	ENSXETP00000052210	49747	NA	1	#E1E1E1	NOCLG
GL173466.1	ENSXETP00000052204	91725	NA	1	#E1E1E1	NOCLG
GL173466.1	ENSXETP00000052208	102961	NA	1	#E1E1E1	NOCLG
GL173466.1	ENSXETP00000057515	195146	NA	1	#E1E1E1	NOCLG
GL173466.1	ENSXETP00000062553	220184	NA	1	#E1E1E1	NOCLG
GL173466.1	ENSXETP00000062270	288285	NA	1	#E1E1E1	NOCLG
GL173466.1	ENSXETP00000052189	301896	NA	1	#E1E1E1	NOCLG
GL173466.1	ENSXETP00000052188	345769	NA	1	#E1E1E1	NOCLG
GL173466.1	ENSXETP00000052186	363842	NA	1	#E1E1E1	NOCLG
GL173466.1	ENSXETP00000052184	380205	NA	1	#E1E1E1	NOCLG
scaffold_6211	XT9_LOC101732087	1634	NA	1	#CE6B73	CLGN
GL173082.1	ENSXETP00000012361	1311	NA	1	#E1E1E1	NOCLG
GL173082.1	ENSXETP00000058021	24272	NA	1	#E1E1E1	NOCLG
GL173082.1	ENSXETP00000012336	137289	NA	1	#E1E1E1	NOCLG
GL173082.1	ENSXETP00000012347	223102	NA	1	#E1E1E1	NOCLG
GL173082.1	ENSXETP00000058405	445350	NA	1	#E1E1E1	NOCLG
GL173082.1	ENSXETP00000012312	446302	NA	1	#E1E1E1	NOCLG
GL173082.1	ENSXETP00000058525	933836	NA	1	#E1E1E1	NOCLG
GL173082.1	ENSXETP00000042997	933836	NA	1	#E1E1E1	NOCLG
GL173082.1	ENSXETP00000043000	933836	NA	1	#E1E1E1	NOCLG
GL173082.1	ENSXETP00000060871	976977	NA	1	#E1E1E1	NOCLG
GL173082.1	ENSXETP00000042987	998560	NA	1	#E1E1E1	NOCLG
GL173082.1	ENSXETP00000061046	1021198	NA	1	#E1E1E1	NOCLG
GL174254.1	ENSXETP00000002649	42726	NA	1	#E1E1E1	NOCLG
scaffold_735	XT9_dpp10	18948	NA	1	#8D4C6A	CLGB
GL174152.1	ENSXETP00000040420	39912	NA	1	#E1E1E1	NOCLG
scaffold_1461	XT9_LOC100498081	2333	NA	1	#999999	CLGQ
scaffold_3052	XT9_epb41l5	372	NA	1	#377EB8	CLGC
scaffold_1656	XT9_gid8	751	NA	1	#FFBF19	CLGJ
scaffold_1656	XT9_Xetrov90026699m	4463	NA	1	#E1E1E1	NOCLG
scaffold_1518	XT9_fgfr1op2	1038	NA	1	#E1E1E1	NOCLG
scaffold_1518	XT9_endou	5662	NA	1	#E1E1E1	NOCLG
scaffold_661	XT9_LOC101732594	348	NA	1	#E1E1E1	NOCLG
scaffold_194	XT9_LOC100498019	11164	NA	1	#E1E1E1	NOCLG
scaffold_194	XT9_LOC100488131	17860	NA	1	#CB6651	CLGH
GL180354.1	ENSXETP00000015974	433	NA	1	#E1E1E1	NOCLG
GL180354.1	ENSXETP00000015973	436	NA	1	#E1E1E1	NOCLG
GL173845.1	ENSXETP00000059853	8797	NA	1	#E1E1E1	NOCLG
GL173845.1	ENSXETP00000006467	9031	NA	1	#E1E1E1	NOCLG
GL173845.1	ENSXETP00000060758	9387	NA	1	#E1E1E1	NOCLG
GL173845.1	ENSXETP00000006468	20417	NA	1	#E1E1E1	NOCLG
GL173022.1	ENSXETP00000063157	31296	NA	1	#E1E1E1	NOCLG
GL173022.1	ENSXETP00000061207	31296	NA	1	#E1E1E1	NOCLG
GL173022.1	ENSXETP00000047498	36960	NA	1	#E1E1E1	NOCLG
GL173022.1	ENSXETP00000047493	69628	NA	1	#E1E1E1	NOCLG
GL173022.1	ENSXETP00000060587	108532	NA	1	#E1E1E1	NOCLG
GL173022.1	ENSXETP00000047392	132108	NA	1	#E1E1E1	NOCLG
GL173022.1	ENSXETP00000047407	156876	NA	1	#E1E1E1	NOCLG
GL173022.1	ENSXETP00000047386	188892	NA	1	#E1E1E1	NOCLG
GL173022.1	ENSXETP00000047387	190593	NA	1	#E1E1E1	NOCLG
GL173022.1	ENSXETP00000047381	279040	NA	1	#E1E1E1	NOCLG
GL173022.1	ENSXETP00000047382	279127	NA	1	#E1E1E1	NOCLG
GL173022.1	ENSXETP00000054294	306506	NA	1	#E1E1E1	NOCLG
GL173022.1	ENSXETP00000047379	324813	NA	1	#E1E1E1	NOCLG
GL173022.1	ENSXETP00000047377	346571	NA	1	#E1E1E1	NOCLG
GL173022.1	ENSXETP00000047371	363860	NA	1	#E1E1E1	NOCLG
GL173022.1	ENSXETP00000047368	397913	NA	1	#E1E1E1	NOCLG
GL173022.1	ENSXETP00000010935	562590	NA	1	#E1E1E1	NOCLG
GL173022.1	ENSXETP00000047366	579354	NA	1	#E1E1E1	NOCLG
GL173022.1	ENSXETP00000047365	585403	NA	1	#E1E1E1	NOCLG
GL173022.1	ENSXETP00000047364	596004	NA	1	#E1E1E1	NOCLG
GL173022.1	ENSXETP00000025122	637002	NA	1	#E1E1E1	NOCLG
GL173022.1	ENSXETP00000047358	665676	NA	1	#E1E1E1	NOCLG
GL173022.1	ENSXETP00000047352	712518	NA	1	#E1E1E1	NOCLG
GL173022.1	ENSXETP00000012261	712518	NA	1	#E1E1E1	NOCLG
GL173022.1	ENSXETP00000047348	762920	NA	1	#E1E1E1	NOCLG
GL173022.1	ENSXETP00000060135	762920	NA	1	#E1E1E1	NOCLG
GL173022.1	ENSXETP00000047345	793854	NA	1	#E1E1E1	NOCLG
GL173022.1	ENSXETP00000062351	793854	NA	1	#E1E1E1	NOCLG
GL173022.1	ENSXETP00000047335	819107	NA	1	#E1E1E1	NOCLG
GL173022.1	ENSXETP00000021012	839371	NA	1	#E1E1E1	NOCLG
GL173022.1	ENSXETP00000020998	911024	NA	1	#E1E1E1	NOCLG
GL173022.1	ENSXETP00000020965	965531	NA	1	#E1E1E1	NOCLG
GL173022.1	ENSXETP00000058411	1010945	NA	1	#E1E1E1	NOCLG
GL173022.1	ENSXETP00000020939	1010945	NA	1	#E1E1E1	NOCLG
scaffold_2260	XT9_Xetrov90027310m	563	NA	1	#727E76	CLGF
scaffold_5671	XT9_LOC100487275	1005	NA	1	#E1E1E1	NOCLG
scaffold_3191	XT9_Xetrov90028060m	4024	NA	1	#E1E1E1	NOCLG
GL173622.1	ENSXETP00000021896	37797	NA	1	#E1E1E1	NOCLG
GL173622.1	ENSXETP00000013455	180751	NA	1	#E1E1E1	NOCLG
GL173361.1	ENSXETP00000032941	19424	NA	1	#E1E1E1	NOCLG
GL173361.1	ENSXETP00000032940	19424	NA	1	#E1E1E1	NOCLG
GL173361.1	ENSXETP00000032952	64308	NA	1	#E1E1E1	NOCLG
GL173361.1	ENSXETP00000032957	100250	NA	1	#E1E1E1	NOCLG
GL173361.1	ENSXETP00000032960	144237	NA	1	#E1E1E1	NOCLG
GL173361.1	ENSXETP00000032959	148900	NA	1	#E1E1E1	NOCLG
GL173361.1	ENSXETP00000054096	149088	NA	1	#E1E1E1	NOCLG
GL173361.1	ENSXETP00000032962	156829	NA	1	#E1E1E1	NOCLG
GL173361.1	ENSXETP00000032965	193192	NA	1	#E1E1E1	NOCLG
GL173361.1	ENSXETP00000032966	232625	NA	1	#E1E1E1	NOCLG
scaffold_238	XT9_Xetrov90027412m	34270	NA	1	#E1E1E1	NOCLG
scaffold_238	XT9_LOC100496188	67763	NA	1	#E1E1E1	NOCLG
scaffold_238	XT9_Xetrov90027414m	71304	NA	1	#E1E1E1	NOCLG
scaffold_238	XT9_Xetrov90027415m	89280	NA	1	#E1E1E1	NOCLG
scaffold_238	XT9_Xetrov90027416m	95713	NA	1	#E1E1E1	NOCLG
scaffold_238	XT9_Xetrov90027418m	115890	NA	1	#E1E1E1	NOCLG
scaffold_238	XT9_LOC101734667	128920	NA	1	#E1E1E1	NOCLG
scaffold_238	XT9_LOC101734362	179243	NA	1	#E1E1E1	NOCLG
scaffold_238	XT9_LOC100496033	190672	NA	1	#E1E1E1	NOCLG
scaffold_238	XT9_LOC101734851	193058	NA	1	#E1E1E1	NOCLG
scaffold_238	XT9_LOC100495713	216703	NA	1	#E1E1E1	NOCLG
scaffold_238	XT9_Xetrov90027424m	256106	NA	1	#E1E1E1	NOCLG
scaffold_238	XT9_LOC101734544	267949	NA	1	#E1E1E1	NOCLG
scaffold_238	XT9_Xetrov90027427m	287980	NA	1	#E1E1E1	NOCLG
GL175564.1	ENSXETP00000058915	2307	NA	1	#E1E1E1	NOCLG
GL172707.1	ENSXETP00000061964	6083	NA	1	#E1E1E1	NOCLG
GL172707.1	ENSXETP00000063659	7714	NA	1	#E1E1E1	NOCLG
GL172707.1	ENSXETP00000029310	28735	NA	1	#E1E1E1	NOCLG
GL172707.1	ENSXETP00000029282	233399	NA	1	#E1E1E1	NOCLG
GL172707.1	ENSXETP00000029268	395240	NA	1	#E1E1E1	NOCLG
GL172707.1	ENSXETP00000029258	408911	NA	1	#E1E1E1	NOCLG
GL172707.1	ENSXETP00000029256	451291	NA	1	#E1E1E1	NOCLG
GL172707.1	ENSXETP00000056770	496977	NA	1	#E1E1E1	NOCLG
GL172707.1	ENSXETP00000063298	558128	NA	1	#E1E1E1	NOCLG
GL172707.1	ENSXETP00000029253	558128	NA	1	#E1E1E1	NOCLG
GL172707.1	ENSXETP00000056766	560367	NA	1	#E1E1E1	NOCLG
GL172707.1	ENSXETP00000029250	574757	NA	1	#E1E1E1	NOCLG
GL172707.1	ENSXETP00000056763	590446	NA	1	#E1E1E1	NOCLG
GL172707.1	ENSXETP00000060678	642718	NA	1	#E1E1E1	NOCLG
GL172707.1	ENSXETP00000061267	642718	NA	1	#E1E1E1	NOCLG
GL172707.1	ENSXETP00000029242	650309	NA	1	#E1E1E1	NOCLG
GL172707.1	ENSXETP00000011734	812976	NA	1	#E1E1E1	NOCLG
GL172707.1	ENSXETP00000062585	851261	NA	1	#E1E1E1	NOCLG
GL172707.1	ENSXETP00000011725	877305	NA	1	#E1E1E1	NOCLG
GL172707.1	ENSXETP00000011720	912880	NA	1	#E1E1E1	NOCLG
GL172707.1	ENSXETP00000011719	1042713	NA	1	#E1E1E1	NOCLG
GL172707.1	ENSXETP00000011718	1043900	NA	1	#E1E1E1	NOCLG
GL172707.1	ENSXETP00000062098	1236071	NA	1	#E1E1E1	NOCLG
GL172707.1	ENSXETP00000011717	1468700	NA	1	#E1E1E1	NOCLG
GL172707.1	ENSXETP00000011716	1498700	NA	1	#E1E1E1	NOCLG
GL172707.1	ENSXETP00000011715	1555207	NA	1	#E1E1E1	NOCLG
GL172707.1	ENSXETP00000056751	1934059	NA	1	#E1E1E1	NOCLG
GL172707.1	ENSXETP00000023148	2353484	NA	1	#E1E1E1	NOCLG
GL172707.1	ENSXETP00000023163	3065771	NA	1	#E1E1E1	NOCLG
GL172707.1	ENSXETP00000063680	3213802	NA	1	#E1E1E1	NOCLG
GL172707.1	ENSXETP00000023183	3232355	NA	1	#E1E1E1	NOCLG
GL174162.1	ENSXETP00000060329	24389	NA	1	#E1E1E1	NOCLG
GL173675.1	ENSXETP00000059055	3510	NA	1	#E1E1E1	NOCLG
GL173675.1	ENSXETP00000021954	26380	NA	1	#E1E1E1	NOCLG
GL173675.1	ENSXETP00000021949	104405	NA	1	#E1E1E1	NOCLG
GL173675.1	ENSXETP00000060743	166868	NA	1	#E1E1E1	NOCLG
GL173675.1	ENSXETP00000058350	227552	NA	1	#E1E1E1	NOCLG
scaffold_353	XT9_fam163b	22015	NA	1	#E1E1E1	NOCLG
scaffold_353	XT9_adamtsl2	36871	NA	1	#E1E1E1	NOCLG
GL179353.1	ENSXETP00000016535	353	NA	1	#E1E1E1	NOCLG
GL174291.1	ENSXETP00000062884	29728	NA	1	#E1E1E1	NOCLG
GL178258.1	ENSXETP00000056413	6284	NA	1	#E1E1E1	NOCLG
GL180926.1	ENSXETP00000008301	1959	NA	1	#E1E1E1	NOCLG
scaffold_608	XT9_Xetrov90029758m	11310	NA	1	#E1E1E1	NOCLG
GL173028.1	ENSXETP00000060385	66676	NA	1	#E1E1E1	NOCLG
GL173028.1	ENSXETP00000000698	66676	NA	1	#E1E1E1	NOCLG
GL173028.1	ENSXETP00000000694	80397	NA	1	#E1E1E1	NOCLG
GL173028.1	ENSXETP00000060792	103848	NA	1	#E1E1E1	NOCLG
GL173028.1	ENSXETP00000000699	163182	NA	1	#E1E1E1	NOCLG
GL173028.1	ENSXETP00000000703	175873	NA	1	#E1E1E1	NOCLG
GL173028.1	ENSXETP00000000704	196071	NA	1	#E1E1E1	NOCLG
GL173028.1	ENSXETP00000059856	237959	NA	1	#E1E1E1	NOCLG
GL173028.1	ENSXETP00000061777	261401	NA	1	#E1E1E1	NOCLG
GL173028.1	ENSXETP00000062715	261401	NA	1	#E1E1E1	NOCLG
GL173028.1	ENSXETP00000059420	278883	NA	1	#E1E1E1	NOCLG
GL173028.1	ENSXETP00000061308	288630	NA	1	#E1E1E1	NOCLG
GL173028.1	ENSXETP00000000707	346863	NA	1	#E1E1E1	NOCLG
GL173028.1	ENSXETP00000061316	356668	NA	1	#E1E1E1	NOCLG
GL173028.1	ENSXETP00000000709	366352	NA	1	#E1E1E1	NOCLG
GL173028.1	ENSXETP00000000712	410131	NA	1	#E1E1E1	NOCLG
GL173028.1	ENSXETP00000062067	411327	NA	1	#E1E1E1	NOCLG
GL173028.1	ENSXETP00000000714	499735	NA	1	#E1E1E1	NOCLG
GL173028.1	ENSXETP00000000722	524852	NA	1	#E1E1E1	NOCLG
GL173028.1	ENSXETP00000051022	584717	NA	1	#E1E1E1	NOCLG
GL173028.1	ENSXETP00000058429	634890	NA	1	#E1E1E1	NOCLG
GL173028.1	ENSXETP00000051026	650931	NA	1	#E1E1E1	NOCLG
GL173028.1	ENSXETP00000051030	684870	NA	1	#E1E1E1	NOCLG
GL173028.1	ENSXETP00000051037	735276	NA	1	#E1E1E1	NOCLG
GL173028.1	ENSXETP00000051052	884270	NA	1	#E1E1E1	NOCLG
GL173028.1	ENSXETP00000051015	966991	NA	1	#E1E1E1	NOCLG
scaffold_3121	XT9_LOC100495728	161	NA	1	#E1E1E1	NOCLG
scaffold_3121	XT9_LOC101731610	3981	NA	1	#E1E1E1	NOCLG
GL173919.1	ENSXETP00000057108	13006	NA	1	#E1E1E1	NOCLG
GL173919.1	ENSXETP00000013464	13006	NA	1	#E1E1E1	NOCLG
GL173919.1	ENSXETP00000013468	66296	NA	1	#E1E1E1	NOCLG
GL173919.1	ENSXETP00000013470	89941	NA	1	#E1E1E1	NOCLG
GL173919.1	ENSXETP00000064051	111250	NA	1	#E1E1E1	NOCLG
GL173919.1	ENSXETP00000013469	111803	NA	1	#E1E1E1	NOCLG
GL173919.1	ENSXETP00000013472	118657	NA	1	#E1E1E1	NOCLG
scaffold_201	XT9_Xetrov90026996m	16150	NA	1	#E1E1E1	NOCLG
scaffold_201	XT9_LOC100493331	44165	NA	1	#E1E1E1	NOCLG
scaffold_201	XT9_LOC100491412	81103	NA	1	#E1E1E1	NOCLG
scaffold_201	XT9_Xetrov90026999m	119168	NA	1	#E1E1E1	NOCLG
scaffold_201	XT9_Xetrov90027000m	165037	NA	1	#E1E1E1	NOCLG
scaffold_201	XT9_Xetrov90027001m	189526	NA	1	#E1E1E1	NOCLG
scaffold_201	XT9_Xetrov90027002m	205404	NA	1	#E1E1E1	NOCLG
scaffold_201	XT9_Xetrov90027003m	219013	NA	1	#E1E1E1	NOCLG
scaffold_201	XT9_Xetrov90027004m	249706	NA	1	#E1E1E1	NOCLG
scaffold_201	XT9_Xetrov90027005m	271784	NA	1	#E1E1E1	NOCLG
scaffold_201	XT9_Xetrov90027006m	277920	NA	1	#E1E1E1	NOCLG
scaffold_201	XT9_Xetrov90027007m	319742	NA	1	#E1E1E1	NOCLG
scaffold_1088	XT9_LOC100485711	997	NA	1	#E1E1E1	NOCLG
scaffold_1088	XT9_LOC100494735	8339	NA	1	#E1E1E1	NOCLG
scaffold_2847	XT9_LOC100485607	52	NA	1	#E1E1E1	NOCLG
GL175508.1	ENSXETP00000005727	1914	NA	1	#E1E1E1	NOCLG
scaffold_2857	XT9_Xetrov90027827m	1517	NA	1	#E1E1E1	NOCLG
GL172771.1	ENSXETP00000059714	53273	NA	1	#E1E1E1	NOCLG
GL172771.1	ENSXETP00000054137	76791	NA	1	#E1E1E1	NOCLG
GL172771.1	ENSXETP00000054133	96870	NA	1	#E1E1E1	NOCLG
GL172771.1	ENSXETP00000013636	128218	NA	1	#E1E1E1	NOCLG
GL172771.1	ENSXETP00000059885	205626	NA	1	#E1E1E1	NOCLG
GL172771.1	ENSXETP00000060980	205626	NA	1	#E1E1E1	NOCLG
GL172771.1	ENSXETP00000054130	352708	NA	1	#E1E1E1	NOCLG
GL172771.1	ENSXETP00000054131	352711	NA	1	#E1E1E1	NOCLG
GL172771.1	ENSXETP00000013645	493233	NA	1	#E1E1E1	NOCLG
GL172771.1	ENSXETP00000054129	519930	NA	1	#E1E1E1	NOCLG
GL172771.1	ENSXETP00000013649	542703	NA	1	#E1E1E1	NOCLG
GL172771.1	ENSXETP00000054128	542733	NA	1	#E1E1E1	NOCLG
GL172771.1	ENSXETP00000054127	542733	NA	1	#E1E1E1	NOCLG
GL172771.1	ENSXETP00000013658	548465	NA	1	#E1E1E1	NOCLG
GL172771.1	ENSXETP00000054126	642305	NA	1	#E1E1E1	NOCLG
GL172771.1	ENSXETP00000013659	642843	NA	1	#E1E1E1	NOCLG
GL172771.1	ENSXETP00000013661	682931	NA	1	#E1E1E1	NOCLG
GL172771.1	ENSXETP00000012463	716967	NA	1	#E1E1E1	NOCLG
GL172771.1	ENSXETP00000013665	719606	NA	1	#E1E1E1	NOCLG
GL172771.1	ENSXETP00000013668	746577	NA	1	#E1E1E1	NOCLG
GL172771.1	ENSXETP00000058617	746577	NA	1	#E1E1E1	NOCLG
GL172771.1	ENSXETP00000058365	746577	NA	1	#E1E1E1	NOCLG
GL172771.1	ENSXETP00000013675	760020	NA	1	#E1E1E1	NOCLG
GL172771.1	ENSXETP00000062730	760020	NA	1	#E1E1E1	NOCLG
GL172771.1	ENSXETP00000017004	792844	NA	1	#E1E1E1	NOCLG
GL172771.1	ENSXETP00000017005	823385	NA	1	#E1E1E1	NOCLG
GL172771.1	ENSXETP00000017008	885145	NA	1	#E1E1E1	NOCLG
GL172771.1	ENSXETP00000062467	932733	NA	1	#E1E1E1	NOCLG
GL172771.1	ENSXETP00000054121	996455	NA	1	#E1E1E1	NOCLG
GL172771.1	ENSXETP00000062660	1108017	NA	1	#E1E1E1	NOCLG
GL172771.1	ENSXETP00000059239	1108017	NA	1	#E1E1E1	NOCLG
GL172771.1	ENSXETP00000017017	1159838	NA	1	#E1E1E1	NOCLG
GL172771.1	ENSXETP00000062603	1159838	NA	1	#E1E1E1	NOCLG
GL172771.1	ENSXETP00000054117	1211237	NA	1	#E1E1E1	NOCLG
GL172771.1	ENSXETP00000017021	1226427	NA	1	#E1E1E1	NOCLG
GL172771.1	ENSXETP00000017024	1260303	NA	1	#E1E1E1	NOCLG
GL172771.1	ENSXETP00000017026	1282816	NA	1	#E1E1E1	NOCLG
GL172771.1	ENSXETP00000017027	1315580	NA	1	#E1E1E1	NOCLG
GL172771.1	ENSXETP00000017028	1353291	NA	1	#E1E1E1	NOCLG
GL172771.1	ENSXETP00000017029	1388001	NA	1	#E1E1E1	NOCLG
GL172771.1	ENSXETP00000017031	1483582	NA	1	#E1E1E1	NOCLG
GL172771.1	ENSXETP00000054113	1509235	NA	1	#E1E1E1	NOCLG
GL172771.1	ENSXETP00000060013	1519870	NA	1	#E1E1E1	NOCLG
GL172771.1	ENSXETP00000017035	1552785	NA	1	#E1E1E1	NOCLG
GL172771.1	ENSXETP00000059513	1611398	NA	1	#E1E1E1	NOCLG
GL172771.1	ENSXETP00000012740	1630210	NA	1	#E1E1E1	NOCLG
GL172771.1	ENSXETP00000061854	1630214	NA	1	#E1E1E1	NOCLG
GL172771.1	ENSXETP00000063652	1634737	NA	1	#E1E1E1	NOCLG
GL172771.1	ENSXETP00000061223	1634737	NA	1	#E1E1E1	NOCLG
GL172771.1	ENSXETP00000012753	1677727	NA	1	#E1E1E1	NOCLG
GL172771.1	ENSXETP00000061063	1677727	NA	1	#E1E1E1	NOCLG
GL172771.1	ENSXETP00000012758	1738858	NA	1	#E1E1E1	NOCLG
GL172771.1	ENSXETP00000063017	1773900	NA	1	#E1E1E1	NOCLG
GL172771.1	ENSXETP00000062684	1791571	NA	1	#E1E1E1	NOCLG
GL172771.1	ENSXETP00000000278	1797441	NA	1	#E1E1E1	NOCLG
GL172771.1	ENSXETP00000063161	1797441	NA	1	#E1E1E1	NOCLG
GL172771.1	ENSXETP00000012772	1798113	NA	1	#E1E1E1	NOCLG
GL172771.1	ENSXETP00000002386	1803517	NA	1	#E1E1E1	NOCLG
GL172771.1	ENSXETP00000058727	1811764	NA	1	#E1E1E1	NOCLG
GL172771.1	ENSXETP00000061780	1811764	NA	1	#E1E1E1	NOCLG
GL172771.1	ENSXETP00000059864	1903943	NA	1	#E1E1E1	NOCLG
GL172771.1	ENSXETP00000060873	2006754	NA	1	#E1E1E1	NOCLG
GL172771.1	ENSXETP00000063328	2011291	NA	1	#E1E1E1	NOCLG
GL172771.1	ENSXETP00000012795	2029309	NA	1	#E1E1E1	NOCLG
GL172771.1	ENSXETP00000060567	2079834	NA	1	#E1E1E1	NOCLG
GL172771.1	ENSXETP00000046657	2079834	NA	1	#E1E1E1	NOCLG
GL172771.1	ENSXETP00000012803	2088001	NA	1	#E1E1E1	NOCLG
GL172771.1	ENSXETP00000012804	2117305	NA	1	#E1E1E1	NOCLG
GL172771.1	ENSXETP00000060379	2148931	NA	1	#E1E1E1	NOCLG
GL172771.1	ENSXETP00000012807	2158212	NA	1	#E1E1E1	NOCLG
GL172771.1	ENSXETP00000012813	2170586	NA	1	#E1E1E1	NOCLG
GL172771.1	ENSXETP00000012816	2188559	NA	1	#E1E1E1	NOCLG
GL172771.1	ENSXETP00000012818	2215204	NA	1	#E1E1E1	NOCLG
GL172771.1	ENSXETP00000062782	2239529	NA	1	#E1E1E1	NOCLG
GL172771.1	ENSXETP00000058886	2253298	NA	1	#E1E1E1	NOCLG
GL172771.1	ENSXETP00000012821	2253298	NA	1	#E1E1E1	NOCLG
GL172771.1	ENSXETP00000063187	2303399	NA	1	#E1E1E1	NOCLG
GL172771.1	ENSXETP00000063592	2364729	NA	1	#E1E1E1	NOCLG
scaffold_4169	XT9_msln-like.2	385	NA	1	#E1E1E1	NOCLG
GL173950.1	ENSXETP00000006954	15208	NA	1	#E1E1E1	NOCLG
GL173950.1	ENSXETP00000018304	36347	NA	1	#E1E1E1	NOCLG
GL172784.1	ENSXETP00000009106	71231	NA	1	#E1E1E1	NOCLG
GL172784.1	ENSXETP00000028019	132696	NA	1	#E1E1E1	NOCLG
GL172784.1	ENSXETP00000028020	202081	NA	1	#E1E1E1	NOCLG
GL172784.1	ENSXETP00000028021	252409	NA	1	#E1E1E1	NOCLG
GL172784.1	ENSXETP00000062676	252409	NA	1	#E1E1E1	NOCLG
GL172784.1	ENSXETP00000028022	313701	NA	1	#E1E1E1	NOCLG
GL172784.1	ENSXETP00000060296	338960	NA	1	#E1E1E1	NOCLG
GL172784.1	ENSXETP00000028029	342285	NA	1	#E1E1E1	NOCLG
GL172784.1	ENSXETP00000028031	357630	NA	1	#E1E1E1	NOCLG
GL172784.1	ENSXETP00000062200	357630	NA	1	#E1E1E1	NOCLG
GL172784.1	ENSXETP00000047612	480648	NA	1	#E1E1E1	NOCLG
GL172784.1	ENSXETP00000028049	742476	NA	1	#E1E1E1	NOCLG
GL172784.1	ENSXETP00000034262	868788	NA	1	#E1E1E1	NOCLG
GL172784.1	ENSXETP00000058447	868919	NA	1	#E1E1E1	NOCLG
GL172784.1	ENSXETP00000034277	1360161	NA	1	#E1E1E1	NOCLG
GL172784.1	ENSXETP00000060000	1641337	NA	1	#E1E1E1	NOCLG
GL172784.1	ENSXETP00000038043	1643828	NA	1	#E1E1E1	NOCLG
GL172784.1	ENSXETP00000038055	1659282	NA	1	#E1E1E1	NOCLG
GL172784.1	ENSXETP00000057220	1844971	NA	1	#E1E1E1	NOCLG
GL172784.1	ENSXETP00000038093	1844971	NA	1	#E1E1E1	NOCLG
GL172784.1	ENSXETP00000038112	1930605	NA	1	#E1E1E1	NOCLG
GL173192.1	ENSXETP00000037518	4390	NA	1	#E1E1E1	NOCLG
GL173192.1	ENSXETP00000037519	30047	NA	1	#E1E1E1	NOCLG
GL173192.1	ENSXETP00000037525	54686	NA	1	#E1E1E1	NOCLG
GL173192.1	ENSXETP00000037527	62286	NA	1	#E1E1E1	NOCLG
GL173192.1	ENSXETP00000037530	77418	NA	1	#E1E1E1	NOCLG
GL173192.1	ENSXETP00000037534	99642	NA	1	#E1E1E1	NOCLG
GL173192.1	ENSXETP00000037544	144314	NA	1	#E1E1E1	NOCLG
GL173192.1	ENSXETP00000062357	267932	NA	1	#E1E1E1	NOCLG
GL173192.1	ENSXETP00000037599	331976	NA	1	#E1E1E1	NOCLG
GL173192.1	ENSXETP00000060517	331976	NA	1	#E1E1E1	NOCLG
GL173192.1	ENSXETP00000062130	425487	NA	1	#E1E1E1	NOCLG
GL173192.1	ENSXETP00000062514	464041	NA	1	#E1E1E1	NOCLG
GL173192.1	ENSXETP00000063026	464041	NA	1	#E1E1E1	NOCLG
GL173192.1	ENSXETP00000037592	585905	NA	1	#E1E1E1	NOCLG
GL173192.1	ENSXETP00000037604	640713	NA	1	#E1E1E1	NOCLG
GL173192.1	ENSXETP00000037556	655092	NA	1	#E1E1E1	NOCLG
GL173192.1	ENSXETP00000031941	671904	NA	1	#E1E1E1	NOCLG
GL173192.1	ENSXETP00000037612	703547	NA	1	#E1E1E1	NOCLG
GL172682.1	ENSXETP00000055685	143081	NA	1	#E1E1E1	NOCLG
GL172682.1	ENSXETP00000003622	205233	NA	1	#E1E1E1	NOCLG
GL172682.1	ENSXETP00000059424	314912	NA	1	#E1E1E1	NOCLG
GL172682.1	ENSXETP00000003620	314912	NA	1	#E1E1E1	NOCLG
GL172682.1	ENSXETP00000003619	315876	NA	1	#E1E1E1	NOCLG
GL172682.1	ENSXETP00000003617	443756	NA	1	#E1E1E1	NOCLG
GL172682.1	ENSXETP00000003615	495997	NA	1	#E1E1E1	NOCLG
GL172682.1	ENSXETP00000061458	536024	NA	1	#E1E1E1	NOCLG
GL172682.1	ENSXETP00000003612	576735	NA	1	#E1E1E1	NOCLG
GL172682.1	ENSXETP00000003610	639402	NA	1	#E1E1E1	NOCLG
GL172682.1	ENSXETP00000003609	709088	NA	1	#E1E1E1	NOCLG
GL172682.1	ENSXETP00000016434	1069821	NA	1	#E1E1E1	NOCLG
GL172682.1	ENSXETP00000016432	1125372	NA	1	#E1E1E1	NOCLG
GL172682.1	ENSXETP00000016429	1236315	NA	1	#E1E1E1	NOCLG
GL172682.1	ENSXETP00000016430	1236315	NA	1	#E1E1E1	NOCLG
GL172682.1	ENSXETP00000061374	1236315	NA	1	#E1E1E1	NOCLG
GL172682.1	ENSXETP00000016428	1272127	NA	1	#E1E1E1	NOCLG
GL172682.1	ENSXETP00000016427	1289852	NA	1	#E1E1E1	NOCLG
GL172682.1	ENSXETP00000016425	1396225	NA	1	#E1E1E1	NOCLG
GL172682.1	ENSXETP00000016426	1451746	NA	1	#E1E1E1	NOCLG
GL172682.1	ENSXETP00000063766	1523445	NA	1	#E1E1E1	NOCLG
GL172682.1	ENSXETP00000046238	1596135	NA	1	#E1E1E1	NOCLG
GL172682.1	ENSXETP00000059931	1612000	NA	1	#E1E1E1	NOCLG
GL172682.1	ENSXETP00000060917	1689076	NA	1	#E1E1E1	NOCLG
GL172682.1	ENSXETP00000026856	2315205	NA	1	#E1E1E1	NOCLG
GL172682.1	ENSXETP00000061026	2906896	NA	1	#E1E1E1	NOCLG
GL172682.1	ENSXETP00000044126	3166427	NA	1	#E1E1E1	NOCLG
GL172682.1	ENSXETP00000058340	3404560	NA	1	#E1E1E1	NOCLG
GL172682.1	ENSXETP00000055658	3702560	NA	1	#E1E1E1	NOCLG
GL172925.1	ENSXETP00000007104	48378	NA	1	#E1E1E1	NOCLG
GL172925.1	ENSXETP00000007111	326495	NA	1	#E1E1E1	NOCLG
GL172925.1	ENSXETP00000056974	363781	NA	1	#E1E1E1	NOCLG
GL172925.1	ENSXETP00000007114	387765	NA	1	#E1E1E1	NOCLG
GL172925.1	ENSXETP00000059574	388437	NA	1	#E1E1E1	NOCLG
GL172925.1	ENSXETP00000007115	461425	NA	1	#E1E1E1	NOCLG
GL172925.1	ENSXETP00000007116	482590	NA	1	#E1E1E1	NOCLG
GL172925.1	ENSXETP00000007119	489758	NA	1	#E1E1E1	NOCLG
GL172925.1	ENSXETP00000056969	489945	NA	1	#E1E1E1	NOCLG
GL172925.1	ENSXETP00000059427	527814	NA	1	#E1E1E1	NOCLG
GL172925.1	ENSXETP00000007123	527814	NA	1	#E1E1E1	NOCLG
GL172925.1	ENSXETP00000007125	554871	NA	1	#E1E1E1	NOCLG
GL172925.1	ENSXETP00000007130	572545	NA	1	#E1E1E1	NOCLG
GL172925.1	ENSXETP00000060218	595213	NA	1	#E1E1E1	NOCLG
GL172925.1	ENSXETP00000007134	626543	NA	1	#E1E1E1	NOCLG
GL172925.1	ENSXETP00000034298	631752	NA	1	#E1E1E1	NOCLG
GL172925.1	ENSXETP00000056963	655278	NA	1	#E1E1E1	NOCLG
GL172925.1	ENSXETP00000046646	712748	NA	1	#E1E1E1	NOCLG
GL172925.1	ENSXETP00000046683	789694	NA	1	#E1E1E1	NOCLG
GL172925.1	ENSXETP00000056951	841338	NA	1	#E1E1E1	NOCLG
GL172925.1	ENSXETP00000046706	875001	NA	1	#E1E1E1	NOCLG
GL172925.1	ENSXETP00000056949	935027	NA	1	#E1E1E1	NOCLG
GL172925.1	ENSXETP00000046714	935027	NA	1	#E1E1E1	NOCLG
GL172925.1	ENSXETP00000046757	1050896	NA	1	#E1E1E1	NOCLG
GL172925.1	ENSXETP00000046740	1050896	NA	1	#E1E1E1	NOCLG
GL172925.1	ENSXETP00000063873	1158618	NA	1	#E1E1E1	NOCLG
GL172925.1	ENSXETP00000059368	1164557	NA	1	#E1E1E1	NOCLG
GL172925.1	ENSXETP00000046771	1183264	NA	1	#E1E1E1	NOCLG
GL172925.1	ENSXETP00000046776	1213217	NA	1	#E1E1E1	NOCLG
GL172925.1	ENSXETP00000060328	1223904	NA	1	#E1E1E1	NOCLG
GL172925.1	ENSXETP00000046791	1223904	NA	1	#E1E1E1	NOCLG
GL172925.1	ENSXETP00000046800	1231579	NA	1	#E1E1E1	NOCLG
GL172925.1	ENSXETP00000046826	1263273	NA	1	#E1E1E1	NOCLG
GL172925.1	ENSXETP00000046827	1267608	NA	1	#E1E1E1	NOCLG
GL172925.1	ENSXETP00000056938	1330590	NA	1	#E1E1E1	NOCLG
GL172925.1	ENSXETP00000032055	1387122	NA	1	#E1E1E1	NOCLG
GL172925.1	ENSXETP00000032050	1387122	NA	1	#E1E1E1	NOCLG
GL172925.1	ENSXETP00000062119	1392760	NA	1	#E1E1E1	NOCLG
GL172925.1	ENSXETP00000032043	1415472	NA	1	#E1E1E1	NOCLG
GL172925.1	ENSXETP00000061481	1427614	NA	1	#E1E1E1	NOCLG
GL172925.1	ENSXETP00000032029	1434521	NA	1	#E1E1E1	NOCLG
GL172925.1	ENSXETP00000056932	1436716	NA	1	#E1E1E1	NOCLG
GL172925.1	ENSXETP00000060028	1461852	NA	1	#E1E1E1	NOCLG
scaffold_1429	XT9_LOC101732844	118	NA	1	#E1E1E1	NOCLG
GL173666.1	ENSXETP00000040350	92999	NA	1	#E1E1E1	NOCLG
GL173666.1	ENSXETP00000040373	155312	NA	1	#E1E1E1	NOCLG
GL173666.1	ENSXETP00000058200	155312	NA	1	#E1E1E1	NOCLG
GL173666.1	ENSXETP00000040381	173622	NA	1	#E1E1E1	NOCLG
GL173666.1	ENSXETP00000058197	182995	NA	1	#E1E1E1	NOCLG
GL173666.1	ENSXETP00000058196	196991	NA	1	#E1E1E1	NOCLG
GL181782.1	ENSXETP00000062229	6109	NA	1	#E1E1E1	NOCLG
GL181782.1	ENSXETP00000017953	6109	NA	1	#E1E1E1	NOCLG
scaffold_774	XT9_Xetrov90030414m	10441	NA	1	#E1E1E1	NOCLG
GL173557.1	ENSXETP00000050740	29035	NA	1	#E1E1E1	NOCLG
GL173557.1	ENSXETP00000062677	29035	NA	1	#E1E1E1	NOCLG
GL173557.1	ENSXETP00000062581	169793	NA	1	#E1E1E1	NOCLG
GL173557.1	ENSXETP00000062522	171952	NA	1	#E1E1E1	NOCLG
GL173557.1	ENSXETP00000050759	191865	NA	1	#E1E1E1	NOCLG
GL173557.1	ENSXETP00000050794	225345	NA	1	#E1E1E1	NOCLG
GL173557.1	ENSXETP00000050804	279226	NA	1	#E1E1E1	NOCLG
scaffold_2605	XT9_Xetrov90027597m	1378	NA	1	#727E76	CLGF
scaffold_1388	XT9_Xetrov90026298m	6132	NA	1	#E1E1E1	NOCLG
GL173772.1	ENSXETP00000051168	42133	NA	1	#E1E1E1	NOCLG
GL173772.1	ENSXETP00000062876	49880	NA	1	#E1E1E1	NOCLG
GL173772.1	ENSXETP00000054013	72930	NA	1	#E1E1E1	NOCLG
GL173772.1	ENSXETP00000054012	72934	NA	1	#E1E1E1	NOCLG
GL173772.1	ENSXETP00000054011	119032	NA	1	#E1E1E1	NOCLG
GL173654.1	ENSXETP00000030438	63537	NA	1	#E1E1E1	NOCLG
GL173654.1	ENSXETP00000021903	123863	NA	1	#E1E1E1	NOCLG
GL173654.1	ENSXETP00000039675	123872	NA	1	#E1E1E1	NOCLG
GL173654.1	ENSXETP00000055333	144385	NA	1	#E1E1E1	NOCLG
GL173654.1	ENSXETP00000039646	205834	NA	1	#E1E1E1	NOCLG
scaffold_514	XT9_creb3l4	168	NA	1	#F781BF	CLGO
scaffold_514	XT9_LOC100489549	11509	NA	1	#E1E1E1	NOCLG
scaffold_514	XT9_Xetrov90029275m	28299	NA	1	#E1E1E1	NOCLG
scaffold_514	XT9_them4-like	94572	NA	1	#E1E1E1	NOCLG
GL173178.1	ENSXETP00000001536	118338	NA	1	#E1E1E1	NOCLG
GL173178.1	ENSXETP00000001552	178858	NA	1	#E1E1E1	NOCLG
GL173178.1	ENSXETP00000001561	192878	NA	1	#E1E1E1	NOCLG
GL173178.1	ENSXETP00000001565	198115	NA	1	#E1E1E1	NOCLG
GL173178.1	ENSXETP00000001569	199092	NA	1	#E1E1E1	NOCLG
GL173178.1	ENSXETP00000001571	224900	NA	1	#E1E1E1	NOCLG
GL173178.1	ENSXETP00000001581	259492	NA	1	#E1E1E1	NOCLG
GL173178.1	ENSXETP00000001597	701301	NA	1	#E1E1E1	NOCLG
Chr02	XT9_Xetrov90003844m	27886	NA	1	#E1E1E1	NOCLG
Chr02	XT9_LOC101734230	48079	NA	1	#E1E1E1	NOCLG
Chr02	XT9_Xetrov90003846m	53147	NA	1	#E1E1E1	NOCLG
Chr02	XT9_Xetrov90003847m	79753	NA	1	#E1E1E1	NOCLG
Chr02	XT9_Xetrov90003848m	83562	NA	1	#E1E1E1	NOCLG
Chr02	XT9_Xetrov90003849m	117220	NA	1	#E1E1E1	NOCLG
Chr02	XT9_Xetrov90003850m	143553	NA	1	#E1E1E1	NOCLG
Chr02	XT9_Xetrov90003851m	157069	NA	1	#E1E1E1	NOCLG
Chr02	XT9_u2af1	179046	NA	1	#E41A1C	CLGA
Chr02	XT9_c21orf33	184060	NA	1	#FF7F00	CLGI
Chr02	XT9_ptgfrn	210148	NA	1	#E1E1E1	NOCLG
Chr02	XT9_Xetrov90003856m	226058	NA	1	#E1E1E1	NOCLG
Chr02	XT9_Xetrov90003857m	226796	NA	1	#E1E1E1	NOCLG
Chr02	XT9_LOC101734653-like	230972	NA	1	#E1E1E1	NOCLG
Chr02	XT9_Xetrov90003859m	241761	NA	1	#E1E1E1	NOCLG
Chr02	XT9_LOC100493950	268434	NA	1	#E1E1E1	NOCLG
Chr02	XT9_LOC101734526	277107	NA	1	#E1E1E1	NOCLG
Chr02	XT9_spice1	281651	NA	1	#D2AA2D	CLGL
Chr02	XT9_zdhhc23	298111	NA	1	#A65628	CLGM
Chr02	XT9_kiaa1407-like	305207	NA	1	#E1E1E1	NOCLG
Chr02	XT9_Xetrov90003868m	307291	NA	1	#E1E1E1	NOCLG
Chr02	XT9_Xetrov90003869m	309362	NA	1	#E1E1E1	NOCLG
Chr02	XT9_Xetrov90003870m	312067	NA	1	#E1E1E1	NOCLG
Chr02	XT9_Xetrov90003871m	318668	NA	1	#8D4C6A	CLGB
Chr02	XT9_LOC101734270	344312	NA	1	#E1E1E1	NOCLG
Chr02	XT9_zbtb20	372384	NA	1	#E1E1E1	NOCLG
Chr02	XT9_Xetrov90003874m	441507	NA	1	#E1E1E1	NOCLG
Chr02	XT9_Xetrov90003875m	462736	NA	1	#E1E1E1	NOCLG
Chr02	XT9_Xetrov90003876m	567127	NA	1	#E1E1E1	NOCLG
Chr02	XT9_Xetrov90003877m	573427	NA	1	#E1E1E1	NOCLG
Chr02	XT9_Xetrov90003878m	711059	NA	1	#8D4C6A	CLGB
Chr02	XT9_Xetrov90003879m	722771	NA	1	#E1E1E1	NOCLG
Chr02	XT9_Xetrov90003880m	1035180	NA	1	#E1E1E1	NOCLG
Chr02	XT9_gap43	1051808	NA	1	#E1E1E1	NOCLG
Chr02	XT9_lsamp	1148340	NA	1	#E1E1E1	NOCLG
Chr02	XT9_Xetrov90003883m	1680239	NA	1	#E1E1E1	NOCLG
Chr02	XT9_mael	1691796	NA	1	#E41A1C	CLGA
Chr02	XT9_gpa33	1711393	NA	1	#E1E1E1	NOCLG
Chr02	XT9_pou2f1	1811877	NA	1	#E1E1E1	NOCLG
Chr02	XT9_Xetrov90003890m	1898183	NA	1	#E1E1E1	NOCLG
Chr02	XT9_cd247	1909146	NA	1	#E1E1E1	NOCLG
Chr02	XT9_creg1-like	1998073	NA	1	#419681	CLGD
Chr02	XT9_rcsd1	2035466	NA	1	#E1E1E1	NOCLG
Chr02	XT9_mpzl1-like	2050161	NA	1	#E1E1E1	NOCLG
Chr02	XT9_Xetrov90003897m	2077381	NA	1	#E1E1E1	NOCLG
Chr02	XT9_tmem39a	2077667	NA	1	#FFFF33	CLGK
Chr02	XT9_LOC100488464	2127835	NA	1	#E1E1E1	NOCLG
Chr02	XT9_b4galt3-like.1	2149647	NA	1	#E1E1E1	NOCLG
Chr02	XT9_b3gat1	2208753	NA	1	#E1E1E1	NOCLG
Chr02	XT9_arhgap31	2383567	NA	1	#E1E1E1	NOCLG
Chr02	XT9_upk1b	2409479	NA	1	#E1E1E1	NOCLG
Chr02	XT9_Xetrov90003905m	2433149	NA	1	#E1E1E1	NOCLG
Chr02	XT9_Xetrov90003906m	2542453	NA	1	#E1E1E1	NOCLG
Chr02	XT9_igsf11	2634744	NA	1	#E1E1E1	NOCLG
Chr02	XT9_Xetrov90003908m	2724649	NA	1	#727E76	CLGF
Chr02	XT9_Xetrov90003909m	2784587	NA	1	#E1E1E1	NOCLG
Chr02	XT9_LOC101730742	3433487	NA	1	#E1E1E1	NOCLG
Chr02	XT9_LOC101731972	3640351	NA	1	#E1E1E1	NOCLG
Chr02	XT9_Xetrov90003912m	3671816	NA	1	#E1E1E1	NOCLG
Chr02	XT9_LOC101731911	3684043	NA	1	#E1E1E1	NOCLG
Chr02	XT9_Xetrov90003914m	3694395	NA	1	#E1E1E1	NOCLG
Chr02	XT9_Xetrov90003915m	3696461	NA	1	#E1E1E1	NOCLG
Chr02	XT9_Xetrov90003916m	3727904	NA	1	#E1E1E1	NOCLG
Chr02	XT9_LOC101731855	3738215	NA	1	#E1E1E1	NOCLG
Chr02	XT9_Xetrov90003918m	3745675	NA	1	#E1E1E1	NOCLG
Chr02	XT9_LOC100127716	3783336	NA	1	#E1E1E1	NOCLG
Chr02	XT9_LOC100485346	3806545	NA	1	#E1E1E1	NOCLG
Chr02	XT9_LOC100486350	3857521	NA	1	#E1E1E1	NOCLG
Chr02	XT9_pvrl1-like.1	3964377	NA	1	#E1E1E1	NOCLG
Chr02	XT9_LOC100485504	4024152	NA	1	#E1E1E1	NOCLG
Chr02	XT9_Xetrov90003925m	4049422	NA	1	#E1E1E1	NOCLG
Chr02	XT9_LOC100145297	4059686	NA	1	#E1E1E1	NOCLG
Chr02	XT9_Xetrov90003932m	4081613	NA	1	#E1E1E1	NOCLG
Chr02	XT9_LOC101734923	4088201	NA	1	#E1E1E1	NOCLG
Chr02	XT9_LOC100486057	4092728	NA	1	#E1E1E1	NOCLG
Chr02	XT9_ildr2	4112576	NA	1	#E1E1E1	NOCLG
Chr02	XT9_pdzk1	4248870	NA	1	#CB6651	CLGH
Chr02	XT9_gpr89b	4264348	NA	1	#E1E1E1	NOCLG
Chr02	XT9_LOC100490784	4283216	NA	1	#727E76	CLGF
Chr02	XT9_LOC100489930	4288233	NA	1	#377EB8	CLGC
Chr02	XT9_gja8	4299266	NA	1	#E1E1E1	NOCLG
Chr02	XT9_Xetrov90003942m	4314707	NA	1	#E1E1E1	NOCLG
Chr02	XT9_Xetrov90003943m	4318391	NA	1	#E1E1E1	NOCLG
Chr02	XT9_gja5	4397539	NA	1	#E1E1E1	NOCLG
Chr02	XT9_Xetrov90003945m	4413261	NA	1	#377EB8	CLGC
Chr02	XT9_bcl9	4424429	NA	1	#E1E1E1	NOCLG
Chr02	XT9_Xetrov90003947m	4473768	NA	1	#E1E1E1	NOCLG
Chr02	XT9_Xetrov90003948m	4528234	NA	1	#E1E1E1	NOCLG
Chr02	XT9_LOC101731031	4534187	NA	1	#E1E1E1	NOCLG
Chr02	XT9_tmprss3	4591566	NA	1	#E1E1E1	NOCLG
Chr02	XT9_LOC100489069	4647808	NA	1	#E1E1E1	NOCLG
Chr02	XT9_LOC100488906	4674133	NA	1	#E1E1E1	NOCLG
Chr02	XT9_Xetrov90003953m	4690413	NA	1	#E1E1E1	NOCLG
Chr02	XT9_Xetrov90003954m	4696426	NA	1	#E1E1E1	NOCLG
Chr02	XT9_Xetrov90003955m	4700042	NA	1	#E1E1E1	NOCLG
Chr02	XT9_LOC100488688	4706800	NA	1	#E1E1E1	NOCLG
Chr02	XT9_LOC100488424-like	4781795	NA	1	#E1E1E1	NOCLG
Chr02	XT9_LOC100496653	5201791	NA	1	#E1E1E1	NOCLG
Chr02	XT9_LOC100496501	5243035	NA	1	#E1E1E1	NOCLG
Chr02	XT9_LOC100496811	5265727	NA	1	#377EB8	CLGC
Chr02	XT9_Xetrov90003962m	5266651	NA	1	#E1E1E1	NOCLG
Chr02	XT9_Xetrov90003963m	5514278	NA	1	#E1E1E1	NOCLG
Chr02	XT9_Xetrov90003964m	5560174	NA	1	#E1E1E1	NOCLG
Chr02	XT9_zbtb21	5614317	NA	1	#E1E1E1	NOCLG
Chr02	XT9_c2cd2	5632984	NA	1	#E1E1E1	NOCLG
Chr02	XT9_prdm15	5690038	NA	1	#E1E1E1	NOCLG
Chr02	XT9_Xetrov90003971m	5708085	NA	1	#E1E1E1	NOCLG
Chr02	XT9_ripk4	5721979	NA	1	#E1E1E1	NOCLG
Chr02	XT9_Xetrov90003973m	5738657	NA	1	#E1E1E1	NOCLG
Chr02	XT9_LOC101731874-like	5837480	NA	1	#E1E1E1	NOCLG
Chr02	XT9_Xetrov90003975m	5858718	NA	1	#E1E1E1	NOCLG
Chr02	XT9_LOC100493729-like	5894183	NA	1	#E1E1E1	NOCLG
Chr02	XT9_LOC101732640	5930321	NA	1	#E1E1E1	NOCLG
Chr02	XT9_Xetrov90003978m	5946339	NA	1	#E1E1E1	NOCLG
Chr02	XT9_Xetrov90003979m	6058100	NA	1	#E1E1E1	NOCLG
Chr02	XT9_Xetrov90003980m	6105613	NA	1	#E1E1E1	NOCLG
Chr02	XT9_Xetrov90003981m	6151861	NA	1	#E1E1E1	NOCLG
Chr02	XT9_Xetrov90003982m	6254015	NA	1	#E1E1E1	NOCLG
Chr02	XT9_LOC101732415	6288870	NA	1	#E1E1E1	NOCLG
Chr02	XT9_LOC100494550	6326206	NA	1	#E1E1E1	NOCLG
Chr02	XT9_LOC100497514	6455120	NA	1	#E1E1E1	NOCLG
Chr02	XT9_tmprss2-like	6482381	NA	1	#E1E1E1	NOCLG
Chr02	XT9_LOC101731505	6532448	NA	1	#E1E1E1	NOCLG
Chr02	XT9_LOC101732233	6559851	NA	1	#E1E1E1	NOCLG
Chr02	XT9_LOC101732176	6641334	NA	1	#E1E1E1	NOCLG
Chr02	XT9_mx2	6693048	NA	1	#E1E1E1	NOCLG
Chr02	XT9_Xetrov90003991m	6710092	NA	1	#E1E1E1	NOCLG
Chr02	XT9_fam3b	6759459	NA	1	#E1E1E1	NOCLG
Chr02	XT9_bace2	6794337	NA	1	#E41A1C	CLGA
Chr02	XT9_dscam	6877719	NA	1	#E1E1E1	NOCLG
Chr02	XT9_Xetrov90003995m	7160798	NA	1	#4DAF4A	CLGE
Chr02	XT9_igsf5-like	7319855	NA	1	#E1E1E1	NOCLG
Chr02	XT9_Xetrov90003997m	7320445	NA	1	#E1E1E1	NOCLG
Chr02	XT9_LOC100493833-like	7345388	NA	1	#E1E1E1	NOCLG
Chr02	XT9_LOC100495133	7423372	NA	1	#E1E1E1	NOCLG
Chr02	XT9_LOC100494986	7446225	NA	1	#E1E1E1	NOCLG
Chr02	XT9_LOC100493669-like	7493012	NA	1	#E1E1E1	NOCLG
Chr02	XT9_Xetrov90004002m	7543601	NA	1	#E1E1E1	NOCLG
Chr02	XT9_LOC100494668	7563161	NA	1	#E1E1E1	NOCLG
Chr02	XT9_LOC100494507	7582379	NA	1	#E1E1E1	NOCLG
Chr02	XT9_sh3bgr	7614259	NA	1	#E1E1E1	NOCLG
Chr02	XT9_wrb	7672769	NA	1	#E1E1E1	NOCLG
Chr02	XT9_Xetrov90004011m	7724556	NA	1	#E1E1E1	NOCLG
Chr02	XT9_brwd1	7745404	NA	1	#4DAF4A	CLGE
Chr02	XT9_psmg1	7806389	NA	1	#E1E1E1	NOCLG
Chr02	XT9_ets2	7880019	NA	1	#E1E1E1	NOCLG
Chr02	XT9_Xetrov90004015m	8113106	NA	1	#E1E1E1	NOCLG
Chr02	XT9_erg	8154606	NA	1	#E1E1E1	NOCLG
Chr02	XT9_Xetrov90004017m	8333999	NA	1	#E1E1E1	NOCLG
Chr02	XT9_kcnj15-like	8404437	NA	1	#E1E1E1	NOCLG
Chr02	XT9_dyrk1a	8453408	NA	1	#E41A1C	CLGA
Chr02	XT9_dscr3	8530599	NA	1	#999999	CLGQ
Chr02	XT9_ttc3-like	8541395	NA	1	#E1E1E1	NOCLG
Chr02	XT9_Xetrov90004024m	8579080	NA	1	#E1E1E1	NOCLG
Chr02	XT9_pigp	8611369	NA	1	#377EB8	CLGC
Chr02	XT9_dscr6	8624662	NA	1	#FFFF33	CLGK
Chr02	XT9_Xetrov90004028m	8634407	NA	1	#E1E1E1	NOCLG
Chr02	XT9_hlcs-like	8640763	NA	1	#FFFF33	CLGK
Chr02	XT9_Xetrov90004030m	8658368	NA	1	#E1E1E1	NOCLG
Chr02	XT9_sim2	8743537	NA	1	#E1E1E1	NOCLG
Chr02	XT9_cldn14	8861920	NA	1	#E1E1E1	NOCLG
Chr02	XT9_chaf1b-like	8880205	NA	1	#FFFF33	CLGK
Chr02	XT9_morc3	8905751	NA	1	#FFFF33	CLGK
Chr02	XT9_Xetrov90004036m	8946856	NA	1	#E1E1E1	NOCLG
Chr02	XT9_LOC100490683	8992694	NA	1	#E1E1E1	NOCLG
Chr02	XT9_Xetrov90004038m	9003884	NA	1	#E1E1E1	NOCLG
Chr02	XT9_Xetrov90004039m	9022653	NA	1	#E1E1E1	NOCLG
Chr02	XT9_LOC101730243	9085864	NA	1	#E1E1E1	NOCLG
Chr02	XT9_morc3.2	9100904	NA	1	#E1E1E1	NOCLG
Chr02	XT9_Xetrov90004042m	9194864	NA	1	#E1E1E1	NOCLG
Chr02	XT9_Xetrov90004044m	9244175	NA	1	#E1E1E1	NOCLG
Chr02	XT9_dopey2	9291954	NA	1	#FFFF33	CLGK
Chr02	XT9_cbr1	9356771	NA	1	#8D4C6A	CLGB
Chr02	XT9_LOC101735101	9365937	NA	1	#E1E1E1	NOCLG
Chr02	XT9_cbr3	9369579	NA	1	#E1E1E1	NOCLG
Chr02	XT9_setd4	9373784	NA	1	#E1E1E1	NOCLG
Chr02	XT9_runx1	9819664	NA	1	#FFFF33	CLGK
Chr02	XT9_Xetrov90004051m	9904550	NA	1	#FFFF33	CLGK
Chr02	XT9_Xetrov90004052m	9928191	NA	1	#727E76	CLGF
Chr02	XT9_patl2	9933215	NA	1	#E1E1E1	NOCLG
Chr02	XT9_LOC100036715	9958749	NA	1	#E1E1E1	NOCLG
Chr02	XT9_donson	10021947	NA	1	#E1E1E1	NOCLG
Chr02	XT9_cryzl1	10035256	NA	1	#FFFF33	CLGK
Chr02	XT9_itsn1-like	10055127	NA	1	#FFFF33	CLGK
Chr02	XT9_atp5o	10141141	NA	1	#FFFF33	CLGK
Chr02	XT9_LOC100486197-like	10146970	NA	1	#E1E1E1	NOCLG
Chr02	XT9_Xetrov90004061m	10200798	NA	1	#E1E1E1	NOCLG
Chr02	XT9_mrps6	10232067	NA	1	#FFFF33	CLGK
Chr02	XT9_Xetrov90004063m	10306014	NA	1	#4DAF4A	CLGE
Chr02	XT9_kcne1-like	10338924	NA	1	#E1E1E1	NOCLG
Chr02	XT9_rcan1	10395681	NA	1	#E1E1E1	NOCLG
Chr02	XT9_clic6	10460705	NA	1	#E1E1E1	NOCLG
Chr02	XT9_LOC100485140	10504163	NA	1	#E1E1E1	NOCLG
Chr02	XT9_dnajc28	10535116	NA	1	#E1E1E1	NOCLG
Chr02	XT9_tmem50b	10542361	NA	1	#E1E1E1	NOCLG
Chr02	XT9_ifnar1	10560295	NA	1	#E1E1E1	NOCLG
Chr02	XT9_ifngr2.2	10598118	NA	1	#E1E1E1	NOCLG
Chr02	XT9_ifngr2.1	10620796	NA	1	#E1E1E1	NOCLG
Chr02	XT9_il10rb	10636248	NA	1	#E1E1E1	NOCLG
Chr02	XT9_Xetrov90004074m	10649699	NA	1	#E1E1E1	NOCLG
Chr02	XT9_ifnar2.1	10661841	NA	1	#E1E1E1	NOCLG
Chr02	XT9_ifnar2.2	10700987	NA	1	#E1E1E1	NOCLG
Chr02	XT9_Xetrov90004077m	10779526	NA	1	#E1E1E1	NOCLG
Chr02	XT9_olig1	10780756	NA	1	#E1E1E1	NOCLG
Chr02	XT9_olig2	10825409	NA	1	#E1E1E1	NOCLG
Chr02	XT9_c21orf62	10989909	NA	1	#E1E1E1	NOCLG
Chr02	XT9_Xetrov90004082m	11001456	NA	1	#FFFF33	CLGK
Chr02	XT9_synj1-like	11040062	NA	1	#FFFF33	CLGK
Chr02	XT9_Xetrov90004084m	11086344	NA	1	#E1E1E1	NOCLG
Chr02	XT9_c21orf59-like	11093642	NA	1	#FFFF33	CLGK
Chr02	XT9_LOC100487361	11127800	NA	1	#FF7F00	CLGI
Chr02	XT9_eva1c-like	11170728	NA	1	#FFFF33	CLGK
Chr02	XT9_LOC101731873	11195853	NA	1	#E1E1E1	NOCLG
Chr02	XT9_urb1	11237783	NA	1	#E1E1E1	NOCLG
Chr02	XT9_LOC100486343	11278679	NA	1	#E1E1E1	NOCLG
Chr02	XT9_mis18a	11285236	NA	1	#FFFF33	CLGK
Chr02	XT9_hunk	11397526	NA	1	#E1E1E1	NOCLG
Chr02	XT9_scaf4	11477819	NA	1	#FFFF33	CLGK
Chr02	XT9_sod1	11539281	NA	1	#FFFF33	CLGK
Chr02	XT9_tiam1	11691641	NA	1	#FFFF33	CLGK
Chr02	XT9_cldn8.3	11845660	NA	1	#E1E1E1	NOCLG
Chr02	XT9_cldn8.2	11852059	NA	1	#E1E1E1	NOCLG
Chr02	XT9_LOC100485589	11863121	NA	1	#E1E1E1	NOCLG
Chr02	XT9_cldn8.1	11873790	NA	1	#E1E1E1	NOCLG
Chr02	XT9_LOC100487058	11927692	NA	1	#E1E1E1	NOCLG
Chr02	XT9_LOC101730658	11944813	NA	1	#E1E1E1	NOCLG
Chr02	XT9_LOC100486904	11950643	NA	1	#E1E1E1	NOCLG
Chr02	XT9_grik1-like	12204231	NA	1	#E1E1E1	NOCLG
Chr02	XT9_bach1	12416636	NA	1	#E1E1E1	NOCLG
Chr02	XT9_map3k7cl-like	12477147	NA	1	#E1E1E1	NOCLG
Chr02	XT9_cct8	12531037	NA	1	#FFFF33	CLGK
Chr02	XT9_usp16	12543260	NA	1	#FFFF33	CLGK
Chr02	XT9_rwdd2b	12557111	NA	1	#E1E1E1	NOCLG
Chr02	XT9_tmem97	12567874	NA	1	#984EA3	CLGG
Chr02	XT9_ltn1	12577958	NA	1	#E1E1E1	NOCLG
Chr02	XT9_Xetrov90004118m	12684152	NA	1	#E1E1E1	NOCLG
Chr02	XT9_Xetrov90004119m	13245325	NA	1	#E1E1E1	NOCLG
Chr02	XT9_Xetrov90004120m	13306309	NA	1	#E1E1E1	NOCLG
Chr02	XT9_LOC100487503	13519534	NA	1	#E1E1E1	NOCLG
Chr02	XT9_Xetrov90004122m	13594291	NA	1	#E1E1E1	NOCLG
Chr02	XT9_Xetrov90004123m	13696820	NA	1	#E1E1E1	NOCLG
Chr02	XT9_adamts5	13786601	NA	1	#E1E1E1	NOCLG
Chr02	XT9_adamts1	13989490	NA	1	#E1E1E1	NOCLG
Chr02	XT9_Xetrov90004126m	14041408	NA	1	#E1E1E1	NOCLG
Chr02	XT9_cyyr1	14145635	NA	1	#E1E1E1	NOCLG
Chr02	XT9_app	14238747	NA	1	#E41A1C	CLGA
Chr02	XT9_Xetrov90004129m	14320065	NA	1	#E1E1E1	NOCLG
Chr02	XT9_gabpa	14396518	NA	1	#E41A1C	CLGA
Chr02	XT9_atp5j	14423023	NA	1	#8D4C6A	CLGB
Chr02	XT9_jam2	14436794	NA	1	#E1E1E1	NOCLG
Chr02	XT9_mrpl39	14525117	NA	1	#377EB8	CLGC
Chr02	XT9_Xetrov90004134m	14819770	NA	1	#E1E1E1	NOCLG
Chr02	XT9_ncam2	15447151	NA	1	#E1E1E1	NOCLG
Chr02	XT9_Xetrov90004137m	15650219	NA	1	#E1E1E1	NOCLG
Chr02	XT9_Xetrov90004138m	16071511	NA	1	#E1E1E1	NOCLG
Chr02	XT9_tmprss15	16082257	NA	1	#E1E1E1	NOCLG
Chr02	XT9_chodl	16223230	NA	1	#E1E1E1	NOCLG
Chr02	XT9_c21orf91	16435744	NA	1	#E1E1E1	NOCLG
Chr02	XT9_Xetrov90004143m	16476151	NA	1	#E1E1E1	NOCLG
Chr02	XT9_cpox-like	16477067	NA	1	#377EB8	CLGC
Chr02	XT9_gabrr3	16485667	NA	1	#E1E1E1	NOCLG
Chr02	XT9_mina-like	16502826	NA	1	#E1E1E1	NOCLG
Chr02	XT9_LOC101733625	16526088	NA	1	#377EB8	CLGC
Chr02	XT9_Xetrov90004148m	16579585	NA	1	#E1E1E1	NOCLG
Chr02	XT9_arl6	16603699	NA	1	#FFFF33	CLGK
Chr02	XT9_LOC100493258	16642425	NA	1	#E1E1E1	NOCLG
Chr02	XT9_Xetrov90004151m	16669050	NA	1	#E1E1E1	NOCLG
Chr02	XT9_epha6	17030492	NA	1	#E1E1E1	NOCLG
Chr02	XT9_nsun3-like	17600060	NA	1	#E1E1E1	NOCLG
Chr02	XT9_arl13b	17633081	NA	1	#FFFF33	CLGK
Chr02	XT9_stx19	17649818	NA	1	#E1E1E1	NOCLG
Chr02	XT9_pros1	17674218	NA	1	#E1E1E1	NOCLG
Chr02	XT9_LOC101734040	17729218	NA	1	#E1E1E1	NOCLG
Chr02	XT9_epha3	17892615	NA	1	#E1E1E1	NOCLG
Chr02	XT9_Xetrov90004161m	18023793	NA	1	#E1E1E1	NOCLG
Chr02	XT9_Xetrov90004162m	18241506	NA	1	#E1E1E1	NOCLG
Chr02	XT9_c3orf38	18333756	NA	1	#377EB8	CLGC
Chr02	XT9_znf654	18348580	NA	1	#E1E1E1	NOCLG
Chr02	XT9_htr1f	18420038	NA	1	#E1E1E1	NOCLG
Chr02	XT9_LOC100492923	18565045	NA	1	#E1E1E1	NOCLG
Chr02	XT9_pou1f1	18636309	NA	1	#FFFF33	CLGK
Chr02	XT9_chmp2b	18650651	NA	1	#E1E1E1	NOCLG
Chr02	XT9_vgll3	18767405	NA	1	#FFFF33	CLGK
Chr02	XT9_cadm2	19108395	NA	1	#E1E1E1	NOCLG
Chr02	XT9_Xetrov90004173m	19168214	NA	1	#E1E1E1	NOCLG
Chr02	XT9_Xetrov90004174m	19372425	NA	1	#E1E1E1	NOCLG
Chr02	XT9_gbe1-like	20392922	NA	1	#999999	CLGQ
Chr02	XT9_Xetrov90004177m	20753760	NA	1	#E1E1E1	NOCLG
Chr02	XT9_robo1	21179714	NA	1	#D2AA2D	CLGL
Chr02	XT9_Xetrov90004180m	21539120	NA	1	#E1E1E1	NOCLG
Chr02	XT9_robo2-like	21794026	NA	1	#E1E1E1	NOCLG
Chr02	XT9_Xetrov90004182m	22311589	NA	1	#E1E1E1	NOCLG
Chr02	XT9_Xetrov90004183m	22324793	NA	1	#E1E1E1	NOCLG
Chr02	XT9_rbm11	22361782	NA	1	#E1E1E1	NOCLG
Chr02	XT9_Xetrov90004185m	22368849	NA	1	#E1E1E1	NOCLG
Chr02	XT9_liph	22388327	NA	1	#E1E1E1	NOCLG
Chr02	XT9_hspa13	22412658	NA	1	#E1E1E1	NOCLG
Chr02	XT9_samsn1	22431665	NA	1	#E1E1E1	NOCLG
Chr02	XT9_Xetrov90004190m	22483208	NA	1	#E1E1E1	NOCLG
Chr02	XT9_Xetrov90004191m	22487559	NA	1	#E1E1E1	NOCLG
Chr02	XT9_Xetrov90004192m	22493612	NA	1	#E1E1E1	NOCLG
Chr02	XT9_Xetrov90004193m	22499336	NA	1	#E1E1E1	NOCLG
Chr02	XT9_Xetrov90004194m	22524822	NA	1	#E1E1E1	NOCLG
Chr02	XT9_Xetrov90004195m	22529920	NA	1	#E1E1E1	NOCLG
Chr02	XT9_nrip1	22604746	NA	1	#E1E1E1	NOCLG
Chr02	XT9_Xetrov90004197m	22842222	NA	1	#E1E1E1	NOCLG
Chr02	XT9_usp25	22845890	NA	1	#E41A1C	CLGA
Chr02	XT9_Xetrov90004200m	23210479	NA	1	#E1E1E1	NOCLG
Chr02	XT9_Xetrov90004201m	23215605	NA	1	#E1E1E1	NOCLG
Chr02	XT9_Xetrov90004202m	23394166	NA	1	#E1E1E1	NOCLG
Chr02	XT9_Xetrov90004203m	23426413	NA	1	#E1E1E1	NOCLG
Chr02	XT9_cxadr	23469733	NA	1	#E1E1E1	NOCLG
Chr02	XT9_Xetrov90004205m	23476905	NA	1	#E1E1E1	NOCLG
Chr02	XT9_Xetrov90004206m	23489127	NA	1	#E1E1E1	NOCLG
Chr02	XT9_btg3	23541768	NA	1	#FFBF19	CLGJ
Chr02	XT9_Xetrov90004208m	23585862	NA	1	#E1E1E1	NOCLG
Chr02	XT9_st3gal6	23604370	NA	1	#E1E1E1	NOCLG
Chr02	XT9_col8a1	23660611	NA	1	#E1E1E1	NOCLG
Chr02	XT9_Xetrov90004211m	23738883	NA	1	#E1E1E1	NOCLG
Chr02	XT9_dcbld2-like	23863852	NA	1	#E1E1E1	NOCLG
Chr02	XT9_LOC100493567-like	23901069	NA	1	#E1E1E1	NOCLG
Chr02	XT9_LOC100493728	23926613	NA	1	#E1E1E1	NOCLG
Chr02	XT9_coro6	23973736	NA	1	#E1E1E1	NOCLG
Chr02	XT9_Xetrov90004217m	24040862	NA	1	#E1E1E1	NOCLG
Chr02	XT9_LOC101732697	24051890	NA	1	#984EA3	CLGG
Chr02	XT9_blmh	24132124	NA	1	#984EA3	CLGG
Chr02	XT9_slc6a4-like	24241145	NA	1	#E1E1E1	NOCLG
Chr02	XT9_nsrp1-like	24285550	NA	1	#E1E1E1	NOCLG
Chr02	XT9_efcab5	24333620	NA	1	#E1E1E1	NOCLG
Chr02	XT9_ssh2-like	24444604	NA	1	#E1E1E1	NOCLG
Chr02	XT9_tmigd1	24499929	NA	1	#E1E1E1	NOCLG
Chr02	XT9_LOC101730225	24523608	NA	1	#984EA3	CLGG
Chr02	XT9_gosr1	24555812	NA	1	#984EA3	CLGG
Chr02	XT9_tusc5	24604677	NA	1	#E1E1E1	NOCLG
Chr02	XT9_bhlha9	24642427	NA	1	#E1E1E1	NOCLG
Chr02	XT9_LOC100497024	24684438	NA	1	#E1E1E1	NOCLG
Chr02	XT9_LOC100496858	24706310	NA	1	#E1E1E1	NOCLG
Chr02	XT9_abr	24815676	NA	1	#984EA3	CLGG
Chr02	XT9_Xetrov90004237m	24954084	NA	1	#E1E1E1	NOCLG
Chr02	XT9_ankrd13b	25051032	NA	1	#984EA3	CLGG
Chr02	XT9_LOC101732430	25204714	NA	1	#E1E1E1	NOCLG
Chr02	XT9_LOC100492231	25225747	NA	1	#F781BF	CLGO
Chr02	XT9_Xetrov90004241m	25239156	NA	1	#E1E1E1	NOCLG
Chr02	XT9_LOC100127867	25287882	NA	1	#E1E1E1	NOCLG
Chr02	XT9_abhd15	25308232	NA	1	#984EA3	CLGG
Chr02	XT9_Xetrov90004244m	25312584	NA	1	#E1E1E1	NOCLG
Chr02	XT9_taok1	25321670	NA	1	#984EA3	CLGG
Chr02	XT9_nufip2	25447958	NA	1	#E1E1E1	NOCLG
Chr02	XT9_Xetrov90004248m	25465673	NA	1	#E1E1E1	NOCLG
Chr02	XT9_Xetrov90004249m	25469601	NA	1	#E1E1E1	NOCLG
Chr02	XT9_cryba1	25483717	NA	1	#E1E1E1	NOCLG
Chr02	XT9_LOC100491786	25500780	NA	1	#E1E1E1	NOCLG
Chr02	XT9_Xetrov90004252m	25529739	NA	1	#E1E1E1	NOCLG
Chr02	XT9_LOC100038306	25547328	NA	1	#E1E1E1	NOCLG
Chr02	XT9_myo18a	25577990	NA	1	#984EA3	CLGG
Chr02	XT9_Xetrov90004255m	25792578	NA	1	#E1E1E1	NOCLG
Chr02	XT9_Xetrov90004256m	25917586	NA	1	#E1E1E1	NOCLG
Chr02	XT9_LOC101730464	25968158	NA	1	#E1E1E1	NOCLG
Chr02	XT9_Xetrov90004258m	26164399	NA	1	#E1E1E1	NOCLG
Chr02	XT9_sez6	26232354	NA	1	#E1E1E1	NOCLG
Chr02	XT9_Xetrov90004261m	26347966	NA	1	#E1E1E1	NOCLG
Chr02	XT9_phf12	26365478	NA	1	#984EA3	CLGG
Chr02	XT9_dhrs13	26410633	NA	1	#E1E1E1	NOCLG
Chr02	XT9_Xetrov90004264m	26439145	NA	1	#E1E1E1	NOCLG
Chr02	XT9_Xetrov90004265m	26450327	NA	1	#E1E1E1	NOCLG
Chr02	XT9_Xetrov90004266m	26453241	NA	1	#E1E1E1	NOCLG
Chr02	XT9_flot2	26464471	NA	1	#984EA3	CLGG
Chr02	XT9_fam222b-like	26536702	NA	1	#E1E1E1	NOCLG
Chr02	XT9_traf4	26614532	NA	1	#E1E1E1	NOCLG
Chr02	XT9_nek8	26687898	NA	1	#E1E1E1	NOCLG
Chr02	XT9_timm22	26743267	NA	1	#984EA3	CLGG
Chr02	XT9_Xetrov90004274m	26752306	NA	1	#E1E1E1	NOCLG
Chr02	XT9_rab34	26765832	NA	1	#984EA3	CLGG
Chr02	XT9_Xetrov90004276m	26786481	NA	1	#E1E1E1	NOCLG
Chr02	XT9_LOC100145149	26788118	NA	1	#FF7F00	CLGI
Chr02	XT9_proca1	26818248	NA	1	#984EA3	CLGG
Chr02	XT9_supt6h	26831530	NA	1	#984EA3	CLGG
Chr02	XT9_sdf2	26866474	NA	1	#A65628	CLGM
Chr02	XT9_kiaa0100-like	26876598	NA	1	#984EA3	CLGG
Chr02	XT9_Xetrov90004282m	26927718	NA	1	#E1E1E1	NOCLG
Chr02	XT9_LOC100494554	26934936	NA	1	#E1E1E1	NOCLG
Chr02	XT9_spag5	26962835	NA	1	#E1E1E1	NOCLG
Chr02	XT9_Xetrov90004285m	26997171	NA	1	#E1E1E1	NOCLG
Chr02	XT9_Xetrov90004286m	27010708	NA	1	#E1E1E1	NOCLG
Chr02	XT9_aldoc	27040961	NA	1	#984EA3	CLGG
Chr02	XT9_pigs	27059906	NA	1	#984EA3	CLGG
Chr02	XT9_unc119	27086420	NA	1	#984EA3	CLGG
Chr02	XT9_foxn1	27129568	NA	1	#E1E1E1	NOCLG
Chr02	XT9_LOC733551	27209597	NA	1	#E1E1E1	NOCLG
Chr02	XT9_slc13a2	27245842	NA	1	#E1E1E1	NOCLG
Chr02	XT9_Xetrov90004295m	27286717	NA	1	#E1E1E1	NOCLG
Chr02	XT9_Xetrov90004296m	27295236	NA	1	#E1E1E1	NOCLG
Chr02	XT9_slc46a1	27300674	NA	1	#E1E1E1	NOCLG
Chr02	XT9_sarm1	27321191	NA	1	#984EA3	CLGG
Chr02	XT9_vtn	27347835	NA	1	#E1E1E1	NOCLG
Chr02	XT9_sebox	27368572	NA	1	#E1E1E1	NOCLG
Chr02	XT9_tmem199	27377211	NA	1	#984EA3	CLGG
Chr02	XT9_poldip2	27382323	NA	1	#984EA3	CLGG
Chr02	XT9_Xetrov90004303m	27396795	NA	1	#4DAF4A	CLGE
Chr02	XT9_srr	27407970	NA	1	#E1E1E1	NOCLG
Chr02	XT9_smg6	27419260	NA	1	#E1E1E1	NOCLG
Chr02	XT9_hic1	27583882	NA	1	#E1E1E1	NOCLG
Chr02	XT9_ovca2	27758714	NA	1	#CB6651	CLGH
Chr02	XT9_Xetrov90004309m	27773007	NA	1	#984EA3	CLGG
Chr02	XT9_dph1	27913616	NA	1	#E1E1E1	NOCLG
Chr02	XT9_rtn4rl1	28055999	NA	1	#E1E1E1	NOCLG
Chr02	XT9_rpa1	28428042	NA	1	#984EA3	CLGG
Chr02	XT9_smyd4	28465235	NA	1	#FFBF19	CLGJ
Chr02	XT9_serpinf1	28482670	NA	1	#E1E1E1	NOCLG
Chr02	XT9_serpinf2	28540763	NA	1	#E1E1E1	NOCLG
Chr02	XT9_wdr81	28579429	NA	1	#E41A1C	CLGA
Chr02	XT9_Xetrov90004317m	28638340	NA	1	#E1E1E1	NOCLG
Chr02	XT9_Xetrov90004318m	28657485	NA	1	#E1E1E1	NOCLG
Chr02	XT9_kal1	28711469	NA	1	#CE6B73	CLGN
Chr02	XT9_pnpla4-like	29064471	NA	1	#CE6B73	CLGN
Chr02	XT9_sts	29341607	NA	1	#E1E1E1	NOCLG
Chr02	XT9_Xetrov90004324m	29353796	NA	1	#E1E1E1	NOCLG
Chr02	XT9_hdhd1	29433228	NA	1	#CE6B73	CLGN
Chr02	XT9_Xetrov90004327m	29599880	NA	1	#E1E1E1	NOCLG
Chr02	XT9_nlgn4x	30006707	NA	1	#E1E1E1	NOCLG
Chr02	XT9_Xetrov90004329m	30363403	NA	1	#E1E1E1	NOCLG
Chr02	XT9_Xetrov90004330m	30375462	NA	1	#E1E1E1	NOCLG
Chr02	XT9_LOC100493838-like	30395779	NA	1	#E1E1E1	NOCLG
Chr02	XT9_lnp1	30417380	NA	1	#E1E1E1	NOCLG
Chr02	XT9_tomm70a	30459944	NA	1	#E41A1C	CLGA
Chr02	XT9_hist1h2aa	30484290	NA	1	#E1E1E1	NOCLG
Chr02	XT9_nit2	30489183	NA	1	#8D4C6A	CLGB
Chr02	XT9_hist1h2am	30501444	NA	1	#E1E1E1	NOCLG
Chr02	XT9_tbc1d23-like	30507337	NA	1	#E41A1C	CLGA
Chr02	XT9_Xetrov90004340m	30544365	NA	1	#C88DAC	CLGP
Chr02	XT9_filip1l	30551451	NA	1	#E1E1E1	NOCLG
Chr02	XT9_Xetrov90004342m	30635503	NA	1	#E1E1E1	NOCLG
Chr02	XT9_cmss1	30726147	NA	1	#FFFF33	CLGK
Chr02	XT9_tmem30c	30748463	NA	1	#E1E1E1	NOCLG
Chr02	XT9_LOC100494768	30768377	NA	1	#E1E1E1	NOCLG
Chr02	XT9_zp4.2	30784144	NA	1	#E1E1E1	NOCLG
Chr02	XT9_Xetrov90004347m	30798647	NA	1	#E1E1E1	NOCLG
Chr02	XT9_LOC100497907	30800836	NA	1	#E1E1E1	NOCLG
Chr02	XT9_Xetrov90004349m	30810190	NA	1	#E1E1E1	NOCLG
Chr02	XT9_LOC100494069	30872603	NA	1	#E1E1E1	NOCLG
Chr02	XT9_LOC101733853	30955546	NA	1	#E1E1E1	NOCLG
Chr02	XT9_specc1-like	31087148	NA	1	#984EA3	CLGG
Chr02	XT9_Xetrov90004354m	31183543	NA	1	#E1E1E1	NOCLG
Chr02	XT9_adora2b	31249885	NA	1	#E1E1E1	NOCLG
Chr02	XT9_zswim7	31296160	NA	1	#E1E1E1	NOCLG
Chr02	XT9_Xetrov90004357m	31301913	NA	1	#E1E1E1	NOCLG
Chr02	XT9_Xetrov90004358m	31377919	NA	1	#E1E1E1	NOCLG
Chr02	XT9_ncor1	31387147	NA	1	#E1E1E1	NOCLG
Chr02	XT9_pigl	31491323	NA	1	#984EA3	CLGG
Chr02	XT9_cenpv	31576564	NA	1	#E1E1E1	NOCLG
Chr02	XT9_Xetrov90004370m	31614620	NA	1	#E1E1E1	NOCLG
Chr02	XT9_LOC101734873	31621807	NA	1	#E1E1E1	NOCLG
Chr02	XT9_Xetrov90004372m	31627381	NA	1	#E1E1E1	NOCLG
Chr02	XT9_trpv1-like.1	31678043	NA	1	#FFBF19	CLGJ
Chr02	XT9_Xetrov90004374m	31746314	NA	1	#E1E1E1	NOCLG
Chr02	XT9_Xetrov90004375m	31759820	NA	1	#E1E1E1	NOCLG
Chr02	XT9_tbl2	31775444	NA	1	#984EA3	CLGG
Chr02	XT9_bcl7b	31784058	NA	1	#E1E1E1	NOCLG
Chr02	XT9_ubb-like.1	31807693	NA	1	#727E76	CLGF
Chr02	XT9_p2rx5	31826532	NA	1	#984EA3	CLGG
Chr02	XT9_emc6	31869632	NA	1	#E1E1E1	NOCLG
Chr02	XT9_tax1bp3	31874627	NA	1	#D2AA2D	CLGL
Chr02	XT9_Xetrov90004383m	31876458	NA	1	#419681	CLGD
Chr02	XT9_ctns	31890457	NA	1	#8D4C6A	CLGB
Chr02	XT9_shpk	31907654	NA	1	#984EA3	CLGG
Chr02	XT9_trpv1-like.2	31924957	NA	1	#E1E1E1	NOCLG
Chr02	XT9_trpv3	31968297	NA	1	#E1E1E1	NOCLG
Chr02	XT9_aspa	31990347	NA	1	#E1E1E1	NOCLG
Chr02	XT9_spata22	31999693	NA	1	#E1E1E1	NOCLG
Chr02	XT9_LOC100486901	32021616	NA	1	#984EA3	CLGG
Chr02	XT9_akap10	32192015	NA	1	#984EA3	CLGG
Chr02	XT9_Xetrov90004393m	32236392	NA	1	#E1E1E1	NOCLG
Chr02	XT9_ctps2	32249463	NA	1	#E1E1E1	NOCLG
Chr02	XT9_Xetrov90004398m	32354487	NA	1	#E1E1E1	NOCLG
Chr02	XT9_grpr	32487402	NA	1	#E1E1E1	NOCLG
Chr02	XT9_ap1s2	32645391	NA	1	#CE6B73	CLGN
Chr02	XT9_zrsr2	32683189	NA	1	#CE6B73	CLGN
Chr02	XT9_tmem27	32710780	NA	1	#E1E1E1	NOCLG
Chr02	XT9_ace2	32764999	NA	1	#E1E1E1	NOCLG
Chr02	XT9_Xetrov90004404m	32774833	NA	1	#E1E1E1	NOCLG
Chr02	XT9_LOC100485992	32812457	NA	1	#E41A1C	CLGA
Chr02	XT9_pir	32823150	NA	1	#727E76	CLGF
Chr02	XT9_figf	32846215	NA	1	#727E76	CLGF
Chr02	XT9_piga-like	32957552	NA	1	#E1E1E1	NOCLG
Chr02	XT9_asb11	32969626	NA	1	#E1E1E1	NOCLG
Chr02	XT9_Xetrov90004410m	32987348	NA	1	#E1E1E1	NOCLG
Chr02	XT9_asb9	32997480	NA	1	#E1E1E1	NOCLG
Chr02	XT9_Xetrov90004412m	33056179	NA	1	#E1E1E1	NOCLG
Chr02	XT9_mospd2	33134205	NA	1	#727E76	CLGF
Chr02	XT9_fancb	33194953	NA	1	#E1E1E1	NOCLG
Chr02	XT9_Xetrov90004415m	33216646	NA	1	#E1E1E1	NOCLG
Chr02	XT9_glra2-like	33265703	NA	1	#E1E1E1	NOCLG
Chr02	XT9_Xetrov90004417m	33502670	NA	1	#E1E1E1	NOCLG
Chr02	XT9_LOC100494928	33522476	NA	1	#E1E1E1	NOCLG
Chr02	XT9_Xetrov90004419m	33544433	NA	1	#E1E1E1	NOCLG
Chr02	XT9_LOC100494013	33554350	NA	1	#E1E1E1	NOCLG
Chr02	XT9_Xetrov90004421m	33555893	NA	1	#E1E1E1	NOCLG
Chr02	XT9_Xetrov90004422m	33568118	NA	1	#E1E1E1	NOCLG
Chr02	XT9_prkx-like	33832090	NA	1	#E1E1E1	NOCLG
Chr02	XT9_mxra5	34056409	NA	1	#E1E1E1	NOCLG
Chr02	XT9_LOC100494567-like	34178167	NA	1	#E1E1E1	NOCLG
Chr02	XT9_gyg2	34196693	NA	1	#CE6B73	CLGN
Chr02	XT9_LOC100494719-like	34219918	NA	1	#E1E1E1	NOCLG
Chr02	XT9_LOC100495088-like	34325227	NA	1	#E1E1E1	NOCLG
Chr02	XT9_dhrsx-like	34353000	NA	1	#E1E1E1	NOCLG
Chr02	XT9_LOC733978-like	34365054	NA	1	#E1E1E1	NOCLG
Chr02	XT9_asmt	34566117	NA	1	#E1E1E1	NOCLG
Chr02	XT9_akap17a	34581836	NA	1	#727E76	CLGF
Chr02	XT9_LOC100489510	34602182	NA	1	#E1E1E1	NOCLG
Chr02	XT9_LOC100487194-like	34648527	NA	1	#E1E1E1	NOCLG
Chr02	XT9_asmtl	34679028	NA	1	#999999	CLGQ
Chr02	XT9_Xetrov90004440m	34705937	NA	1	#E1E1E1	NOCLG
Chr02	XT9_LOC101731565	34794479	NA	1	#E1E1E1	NOCLG
Chr02	XT9_Xetrov90004443m	34868784	NA	1	#E1E1E1	NOCLG
Chr02	XT9_LOC101732217	34878727	NA	1	#E1E1E1	NOCLG
Chr02	XT9_Xetrov90004445m	34925713	NA	1	#E1E1E1	NOCLG
Chr02	XT9_nr0b1	34997084	NA	1	#FFBF19	CLGJ
Chr02	XT9_il1rapl1	35105903	NA	1	#E1E1E1	NOCLG
Chr02	XT9_Xetrov90004448m	35925061	NA	1	#E1E1E1	NOCLG
Chr02	XT9_arx	36360919	NA	1	#E1E1E1	NOCLG
Chr02	XT9_pola1-like	36396939	NA	1	#CE6B73	CLGN
Chr02	XT9_pcyt1b-like	36567738	NA	1	#CE6B73	CLGN
Chr02	XT9_pdk3	36598070	NA	1	#8D4C6A	CLGB
Chr02	XT9_slc51a-like.1	36662054	NA	1	#E1E1E1	NOCLG
Chr02	XT9_Xetrov90004457m	36699188	NA	1	#E1E1E1	NOCLG
Chr02	XT9_cdkl5-like	36799736	NA	1	#E1E1E1	NOCLG
Chr02	XT9_Xetrov90004459m	36850018	NA	1	#E1E1E1	NOCLG
Chr02	XT9_Xetrov90004460m	36972622	NA	1	#E1E1E1	NOCLG
Chr02	XT9_Xetrov90004461m	36979276	NA	1	#E1E1E1	NOCLG
Chr02	XT9_Xetrov90004462m	36984777	NA	1	#E1E1E1	NOCLG
Chr02	XT9_tekt1	37000751	NA	1	#984EA3	CLGG
Chr02	XT9_prdx4	37014930	NA	1	#FFFF33	CLGK
Chr02	XT9_rs1	37029032	NA	1	#E1E1E1	NOCLG
Chr02	XT9_pom121	37056107	NA	1	#E1E1E1	NOCLG
Chr02	XT9_LOC101732392	37092929	NA	1	#E1E1E1	NOCLG
Chr02	XT9_stx1a	37104270	NA	1	#984EA3	CLGG
Chr02	XT9_wbscr22	37205779	NA	1	#984EA3	CLGG
Chr02	XT9_dnajc30	37221903	NA	1	#E1E1E1	NOCLG
Chr02	XT9_Xetrov90004472m	37233017	NA	1	#E1E1E1	NOCLG
Chr02	XT9_vps37d	37241008	NA	1	#E1E1E1	NOCLG
Chr02	XT9_chd5-like.1	37253315	NA	1	#E1E1E1	NOCLG
Chr02	XT9_mks1	37381638	NA	1	#984EA3	CLGG
Chr02	XT9_Xetrov90004477m	37382280	NA	1	#E1E1E1	NOCLG
Chr02	XT9_fzd9	37452269	NA	1	#FFFF33	CLGK
Chr02	XT9_fkbp6	37483170	NA	1	#984EA3	CLGG
Chr02	XT9_baz1b	37508828	NA	1	#984EA3	CLGG
Chr02	XT9_nsun5	37543313	NA	1	#FFFF33	CLGK
Chr02	XT9_LOC100487773	37561839	NA	1	#E1E1E1	NOCLG
Chr02	XT9_LOC100485772	37566102	NA	1	#E1E1E1	NOCLG
Chr02	XT9_sept4	37572291	NA	1	#E1E1E1	NOCLG
Chr02	XT9_Xetrov90004486m	37580208	NA	1	#E1E1E1	NOCLG
Chr02	XT9_LOC100485482	37589867	NA	1	#E1E1E1	NOCLG
Chr02	XT9_Xetrov90004488m	37620056	NA	1	#E1E1E1	NOCLG
Chr02	XT9_limk1	37624113	NA	1	#984EA3	CLGG
Chr02	XT9_Xetrov90004492m	37660375	NA	1	#E1E1E1	NOCLG
Chr02	XT9_eln1	37690361	NA	1	#E1E1E1	NOCLG
Chr02	XT9_Xetrov90004494m	37816261	NA	1	#E1E1E1	NOCLG
Chr02	XT9_Xetrov90004495m	37887536	NA	1	#E1E1E1	NOCLG
Chr02	XT9_Xetrov90004496m	37920767	NA	1	#E1E1E1	NOCLG
Chr02	XT9_Xetrov90004497m	37984379	NA	1	#E1E1E1	NOCLG
Chr02	XT9_wbscr27	38053295	NA	1	#E1E1E1	NOCLG
Chr02	XT9_cldn4	38090824	NA	1	#E1E1E1	NOCLG
Chr02	XT9_cldn3	38130278	NA	1	#E1E1E1	NOCLG
Chr02	XT9_abhd11	38156974	NA	1	#984EA3	CLGG
Chr02	XT9_casp1	38169668	NA	1	#E1E1E1	NOCLG
Chr02	XT9_mtmr4-like	38221796	NA	1	#984EA3	CLGG
Chr02	XT9_LOC100489843-like	38263391	NA	1	#E1E1E1	NOCLG
Chr02	XT9_hpd-like.2	38271081	NA	1	#984EA3	CLGG
Chr02	XT9_hsf5	38313214	NA	1	#E1E1E1	NOCLG
Chr02	XT9_rnf43	38347669	NA	1	#E1E1E1	NOCLG
Chr02	XT9_supt4h1	38432655	NA	1	#984EA3	CLGG
Chr02	XT9_bzrap1	38465629	NA	1	#984EA3	CLGG
Chr02	XT9_mpo	38551658	NA	1	#E1E1E1	NOCLG
Chr02	XT9_gdpd1	38579139	NA	1	#984EA3	CLGG
Chr02	XT9_zfx	38651618	NA	1	#E1E1E1	NOCLG
Chr02	XT9_eif2s3	38683628	NA	1	#FFFF33	CLGK
Chr02	XT9_acot9	38700265	NA	1	#CE6B73	CLGN
Chr02	XT9_arsd	38727829	NA	1	#E1E1E1	NOCLG
Chr02	XT9_Xetrov90004519m	38748145	NA	1	#E1E1E1	NOCLG
Chr02	XT9_sat1	38778821	NA	1	#E1E1E1	NOCLG
Chr02	XT9_apoo	38797043	NA	1	#E1E1E1	NOCLG
Chr02	XT9_cxorf58	38822569	NA	1	#E1E1E1	NOCLG
Chr02	XT9_klhl15	38904825	NA	1	#E1E1E1	NOCLG
Chr02	XT9_pdha1	38919907	NA	1	#FFFF33	CLGK
Chr02	XT9_map3k15	38942920	NA	1	#FFFF33	CLGK
Chr02	XT9_Xetrov90004527m	39036724	NA	1	#E1E1E1	NOCLG
Chr02	XT9_sh3kbp1	39040065	NA	1	#E1E1E1	NOCLG
Chr02	XT9_Xetrov90004529m	39220958	NA	1	#E1E1E1	NOCLG
Chr02	XT9_LOC100492207	39239664	NA	1	#E1E1E1	NOCLG
Chr02	XT9_Xetrov90004531m	39252022	NA	1	#E1E1E1	NOCLG
Chr02	XT9_LOC100490423	39259149	NA	1	#E1E1E1	NOCLG
Chr02	XT9_map7d2	39317646	NA	1	#E1E1E1	NOCLG
Chr02	XT9_eif1ax	39398332	NA	1	#FFFF33	CLGK
Chr02	XT9_nagpa-like	39432871	NA	1	#E1E1E1	NOCLG
Chr02	XT9_crk	39470822	NA	1	#E1E1E1	NOCLG
Chr02	XT9_ywhae	39506581	NA	1	#984EA3	CLGG
Chr02	XT9_LOC100485552-like	39531157	NA	1	#E1E1E1	NOCLG
Chr02	XT9_myo1c-like	39563371	NA	1	#E1E1E1	NOCLG
Chr02	XT9_Xetrov90004544m	39693648	NA	1	#984EA3	CLGG
Chr02	XT9_pitpna	39723239	NA	1	#984EA3	CLGG
Chr02	XT9_slc43a2	39787749	NA	1	#984EA3	CLGG
Chr02	XT9_scarf1	39858649	NA	1	#E1E1E1	NOCLG
Chr02	XT9_rilp	39906683	NA	1	#984EA3	CLGG
Chr02	XT9_Xetrov90004550m	39963153	NA	1	#E1E1E1	NOCLG
Chr02	XT9_LOC101734833	39982037	NA	1	#E1E1E1	NOCLG
Chr02	XT9_LOC100497432	39996410	NA	1	#E1E1E1	NOCLG
Chr02	XT9_prpf8-like	40017773	NA	1	#E1E1E1	NOCLG
Chr02	XT9_tlcd2	40051830	NA	1	#984EA3	CLGG
Chr02	XT9_LOC100497109	40095607	NA	1	#E1E1E1	NOCLG
Chr02	XT9_aifm3-like	40233420	NA	1	#984EA3	CLGG
Chr02	XT9_atp5f1	40277075	NA	1	#E1E1E1	NOCLG
Chr02	XT9_wdr77	40286269	NA	1	#E1E1E1	NOCLG
Chr02	XT9_gpr64	40334147	NA	1	#E1E1E1	NOCLG
Chr02	XT9_Xetrov90004561m	40388672	NA	1	#FFFF33	CLGK
Chr02	XT9_phka2-like	40416520	NA	1	#727E76	CLGF
Chr02	XT9_LOC100498104	40474447	NA	1	#E1E1E1	NOCLG
Chr02	XT9_Xetrov90004564m	40480328	NA	1	#E1E1E1	NOCLG
Chr02	XT9_LOC100496785	40481909	NA	1	#E1E1E1	NOCLG
Chr02	XT9_Xetrov90004566m	40504424	NA	1	#E1E1E1	NOCLG
Chr02	XT9_ppef1	40514140	NA	1	#727E76	CLGF
Chr02	XT9_ptchd1	40685252	NA	1	#E1E1E1	NOCLG
Chr02	XT9_phex-like	40942729	NA	1	#E1E1E1	NOCLG
Chr02	XT9_sms	41085850	NA	1	#FFFF33	CLGK
Chr02	XT9_Xetrov90004571m	41098931	NA	1	#E1E1E1	NOCLG
Chr02	XT9_mbtps2	41169168	NA	1	#FFFF33	CLGK
Chr02	XT9_smpx	41225155	NA	1	#E1E1E1	NOCLG
Chr02	XT9_klhl34	41287212	NA	1	#E1E1E1	NOCLG
Chr02	XT9_cnksr2	41296797	NA	1	#FFFF33	CLGK
Chr02	XT9_Xetrov90004577m	41346597	NA	1	#E1E1E1	NOCLG
Chr02	XT9_Xetrov90004578m	41519475	NA	1	#E1E1E1	NOCLG
Chr02	XT9_LOC101734461	41637867	NA	1	#E1E1E1	NOCLG
Chr02	XT9_LOC100496161	41723437	NA	1	#999999	CLGQ
Chr02	XT9_rps6ka3	41769306	NA	1	#E1E1E1	NOCLG
Chr02	XT9_lrwd1	41860185	NA	1	#E1E1E1	NOCLG
Chr02	XT9_Xetrov90004584m	41868398	NA	1	#984EA3	CLGG
Chr02	XT9_alkbh4-like	41878477	NA	1	#984EA3	CLGG
Chr02	XT9_sh2b2	41888815	NA	1	#984EA3	CLGG
Chr02	XT9_LOC100487751	41963380	NA	1	#984EA3	CLGG
Chr02	XT9_cux1	41999416	NA	1	#E1E1E1	NOCLG
Chr02	XT9_myl10	42252404	NA	1	#E1E1E1	NOCLG
Chr02	XT9_orai1	42375547	NA	1	#984EA3	CLGG
Chr02	XT9_LOC100494546	42407522	NA	1	#E1E1E1	NOCLG
Chr02	XT9_ift22	42701284	NA	1	#984EA3	CLGG
Chr02	XT9_nos2	42740958	NA	1	#E1E1E1	NOCLG
Chr02	XT9_Xetrov90004597m	42762635	NA	1	#E1E1E1	NOCLG
Chr02	XT9_lyrm9	42854573	NA	1	#E1E1E1	NOCLG
Chr02	XT9_prkrip1	42866234	NA	1	#E1E1E1	NOCLG
Chr02	XT9_nlk	42971424	NA	1	#984EA3	CLGG
Chr02	XT9_ift20	43089203	NA	1	#984EA3	CLGG
Chr02	XT9_tnfaip1	43097112	NA	1	#984EA3	CLGG
Chr02	XT9_Xetrov90004605m	43116866	NA	1	#E1E1E1	NOCLG
Chr02	XT9_Xetrov90004606m	43137376	NA	1	#E1E1E1	NOCLG
Chr02	XT9_Xetrov90004607m	43150715	NA	1	#E1E1E1	NOCLG
Chr02	XT9_sgsm2	43244577	NA	1	#984EA3	CLGG
Chr02	XT9_mnt	43342965	NA	1	#E1E1E1	NOCLG
Chr02	XT9_mettl16	43412457	NA	1	#984EA3	CLGG
Chr02	XT9_pafah1b1	43506605	NA	1	#984EA3	CLGG
Chr02	XT9_Xetrov90004613m	43506972	NA	1	#E1E1E1	NOCLG
Chr02	XT9_Xetrov90004614m	43564180	NA	1	#E1E1E1	NOCLG
Chr02	XT9_cluh	43567759	NA	1	#984EA3	CLGG
Chr02	XT9_LOC100494383	43636713	NA	1	#CB6651	CLGH
Chr02	XT9_Xetrov90004617m	43674029	NA	1	#E1E1E1	NOCLG
Chr02	XT9_LOC100494858	43688412	NA	1	#E1E1E1	NOCLG
Chr02	XT9_LOC101734353	43783368	NA	1	#E1E1E1	NOCLG
Chr02	XT9_Xetrov90004620m	43848585	NA	1	#E1E1E1	NOCLG
Chr02	XT9_Xetrov90004621m	43900483	NA	1	#E1E1E1	NOCLG
Chr02	XT9_LOC100495015	44081647	NA	1	#C88DAC	CLGP
Chr02	XT9_Xetrov90004623m	44113520	NA	1	#E1E1E1	NOCLG
Chr02	XT9_Xetrov90004624m	44143603	NA	1	#E1E1E1	NOCLG
Chr02	XT9_LOC100495163	44152639	NA	1	#E1E1E1	NOCLG
Chr02	XT9_c17orf85	44164424	NA	1	#984EA3	CLGG
Chr02	XT9_LOC100495315	44255347	NA	1	#E1E1E1	NOCLG
Chr02	XT9_tmem248	44358824	NA	1	#984EA3	CLGG
Chr02	XT9_rabgef1	44396284	NA	1	#CB6651	CLGH
Chr02	XT9_LOC100496523-like	44445798	NA	1	#E1E1E1	NOCLG
Chr02	XT9_hip1	44481656	NA	1	#E1E1E1	NOCLG
Chr02	XT9_LOC100496213	44575106	NA	1	#E1E1E1	NOCLG
Chr02	XT9_cideb	44589014	NA	1	#E1E1E1	NOCLG
Chr02	XT9_slc13a5	44609829	NA	1	#E1E1E1	NOCLG
Chr02	XT9_med31-like	44649134	NA	1	#984EA3	CLGG
Chr02	XT9_txndc17	44657438	NA	1	#984EA3	CLGG
Chr02	XT9_kiaa0753	44667557	NA	1	#E1E1E1	NOCLG
Chr02	XT9_Xetrov90004642m	44728807	NA	1	#E1E1E1	NOCLG
Chr02	XT9_pitpnm3	44863091	NA	1	#984EA3	CLGG
Chr02	XT9_fam64a	45019073	NA	1	#E1E1E1	NOCLG
Chr02	XT9_aipl1	45056286	NA	1	#984EA3	CLGG
Chr02	XT9_LOC100495736	45132137	NA	1	#E1E1E1	NOCLG
Chr02	XT9_Xetrov90004648m	45468616	NA	1	#E1E1E1	NOCLG
Chr02	XT9_Xetrov90004649m	45489813	NA	1	#E1E1E1	NOCLG
Chr02	XT9_Xetrov90004650m	45498941	NA	1	#E1E1E1	NOCLG
Chr02	XT9_Xetrov90004651m	45503117	NA	1	#E1E1E1	NOCLG
Chr02	XT9_Xetrov90004652m	45580437	NA	1	#E1E1E1	NOCLG
Chr02	XT9_wscd1	45594613	NA	1	#984EA3	CLGG
Chr02	XT9_LOC100494968	46165667	NA	1	#984EA3	CLGG
Chr02	XT9_LOC100489670	46267913	NA	1	#E1E1E1	NOCLG
Chr02	XT9_LOC100124863	46331456	NA	1	#E1E1E1	NOCLG
Chr02	XT9_LOC100489509-like	46340679	NA	1	#E1E1E1	NOCLG
Chr02	XT9_c1orf74	46363290	NA	1	#E1E1E1	NOCLG
Chr02	XT9_LOC100145338	46369017	NA	1	#E1E1E1	NOCLG
Chr02	XT9_Xetrov90004663m	46410681	NA	1	#E1E1E1	NOCLG
Chr02	XT9_g0s2	46452006	NA	1	#E1E1E1	NOCLG
Chr02	XT9_lamb3-like	46476546	NA	1	#E1E1E1	NOCLG
Chr02	XT9_LOC100494487	46605196	NA	1	#E1E1E1	NOCLG
Chr02	XT9_LOC100494323	46671687	NA	1	#E1E1E1	NOCLG
Chr02	XT9_LOC100494163	46685450	NA	1	#E1E1E1	NOCLG
Chr02	XT9_Xetrov90004670m	46696072	NA	1	#E1E1E1	NOCLG
Chr02	XT9_Xetrov90004671m	46707896	NA	1	#E1E1E1	NOCLG
Chr02	XT9_Xetrov90004672m	46723668	NA	1	#E1E1E1	NOCLG
Chr02	XT9_Xetrov90004673m	46733468	NA	1	#E1E1E1	NOCLG
Chr02	XT9_Xetrov90004674m	46743151	NA	1	#E1E1E1	NOCLG
Chr02	XT9_Xetrov90004675m	46750102	NA	1	#E1E1E1	NOCLG
Chr02	XT9_Xetrov90004676m	46762551	NA	1	#E1E1E1	NOCLG
Chr02	XT9_Xetrov90004677m	46771185	NA	1	#E1E1E1	NOCLG
Chr02	XT9_Xetrov90004678m	46789242	NA	1	#E1E1E1	NOCLG
Chr02	XT9_Xetrov90004679m	46796402	NA	1	#E1E1E1	NOCLG
Chr02	XT9_Xetrov90004680m	46810878	NA	1	#E1E1E1	NOCLG
Chr02	XT9_Xetrov90004681m	46820374	NA	1	#E1E1E1	NOCLG
Chr02	XT9_LOC100492651	46829580	NA	1	#E1E1E1	NOCLG
Chr02	XT9_LOC100492321	46840653	NA	1	#E1E1E1	NOCLG
Chr02	XT9_LOC100492164	46852961	NA	1	#E1E1E1	NOCLG
Chr02	XT9_LOC100491824	46874340	NA	1	#E1E1E1	NOCLG
Chr02	XT9_LOC101732523	46880051	NA	1	#E1E1E1	NOCLG
Chr02	XT9_LOC100491654	46894136	NA	1	#E1E1E1	NOCLG
Chr02	XT9_Xetrov90004689m	46944948	NA	1	#E1E1E1	NOCLG
Chr02	XT9_Xetrov90004690m	46953230	NA	1	#E1E1E1	NOCLG
Chr02	XT9_Xetrov90004691m	46958708	NA	1	#E1E1E1	NOCLG
Chr02	XT9_LOC100491323	46969718	NA	1	#E1E1E1	NOCLG
Chr02	XT9_Xetrov90004693m	47053101	NA	1	#E1E1E1	NOCLG
Chr02	XT9_plxna2	47727120	NA	1	#4DAF4A	CLGE
Chr02	XT9_LOC779603	47956760	NA	1	#E1E1E1	NOCLG
Chr02	XT9_Xetrov90004696m	48083073	NA	1	#E1E1E1	NOCLG
Chr02	XT9_LOC100497390	48094178	NA	1	#E1E1E1	NOCLG
Chr02	XT9_LOC100135138	48118685	NA	1	#984EA3	CLGG
Chr02	XT9_kcna1	48238667	NA	1	#F781BF	CLGO
Chr02	XT9_kcna2	48297297	NA	1	#E1E1E1	NOCLG
Chr02	XT9_kcna10	48398011	NA	1	#E1E1E1	NOCLG
Chr02	XT9_Xetrov90004702m	48588467	NA	1	#E1E1E1	NOCLG
Chr02	XT9_sars	48662793	NA	1	#4DAF4A	CLGE
Chr02	XT9_kiaa1324	48685545	NA	1	#4DAF4A	CLGE
Chr02	XT9_LOC100487688-like	48743088	NA	1	#4DAF4A	CLGE
Chr02	XT9_apobec2	48761449	NA	1	#E1E1E1	NOCLG
Chr02	XT9_parl	48794290	NA	1	#CE6B73	CLGN
Chr02	XT9_tmem167b	48812876	NA	1	#4DAF4A	CLGE
Chr02	XT9_hnf1b	48879656	NA	1	#984EA3	CLGG
Chr02	XT9_LOC100487263	48947409	NA	1	#984EA3	CLGG
Chr02	XT9_dynll2	48983840	NA	1	#E1E1E1	NOCLG
Chr02	XT9_vti1b	48996884	NA	1	#E1E1E1	NOCLG
Chr02	XT9_synrg-like	49012670	NA	1	#E1E1E1	NOCLG
Chr02	XT9_arg2	49055265	NA	1	#E41A1C	CLGA
Chr02	XT9_ddx52	49069907	NA	1	#984EA3	CLGG
Chr02	XT9_c3orf52-like	49092078	NA	1	#E1E1E1	NOCLG
Chr02	XT9_sft2d2	49110826	NA	1	#E1E1E1	NOCLG
Chr02	XT9_timm17a	49128374	NA	1	#4DAF4A	CLGE
Chr02	XT9_lmod1-like	49143392	NA	1	#E1E1E1	NOCLG
Chr02	XT9_shisa4	49157029	NA	1	#4DAF4A	CLGE
Chr02	XT9_ipo9	49176411	NA	1	#4DAF4A	CLGE
Chr02	XT9_klhl12	49218092	NA	1	#4DAF4A	CLGE
Chr02	XT9_rabif	49235169	NA	1	#419681	CLGD
Chr02	XT9_tuba3c	49247187	NA	1	#E1E1E1	NOCLG
Chr02	XT9_kdm5b	49267283	NA	1	#E1E1E1	NOCLG
Chr02	XT9_adipor1	49313447	NA	1	#4DAF4A	CLGE
Chr02	XT9_LOC100488016	49329145	NA	1	#E1E1E1	NOCLG
Chr02	XT9_LOC100487852	49370268	NA	1	#E1E1E1	NOCLG
Chr02	XT9_lhx1	49862099	NA	1	#F781BF	CLGO
Chr02	XT9_aatf	49899694	NA	1	#E1E1E1	NOCLG
Chr02	XT9_acaca-like	50049303	NA	1	#E1E1E1	NOCLG
Chr02	XT9_tada2a	50260165	NA	1	#984EA3	CLGG
Chr02	XT9_srsf1	50295128	NA	1	#984EA3	CLGG
Chr02	XT9_vezf1	50326799	NA	1	#E1E1E1	NOCLG
Chr02	XT9_Xetrov90004743m	50364833	NA	1	#E1E1E1	NOCLG
Chr02	XT9_cuedc1	50395017	NA	1	#984EA3	CLGG
Chr02	XT9_guca1c	50457834	NA	1	#E1E1E1	NOCLG
Chr02	XT9_morc1	50492845	NA	1	#E1E1E1	NOCLG
Chr02	XT9_Xetrov90004747m	50608398	NA	1	#E1E1E1	NOCLG
Chr02	XT9_pvrl3	50722106	NA	1	#E1E1E1	NOCLG
Chr02	XT9_LOC100496710-like	50813023	NA	1	#E1E1E1	NOCLG
Chr02	XT9_Xetrov90004750m	50835888	NA	1	#D2AA2D	CLGL
Chr02	XT9_aunip	50857486	NA	1	#E1E1E1	NOCLG
Chr02	XT9_stmn1	50875537	NA	1	#FFBF19	CLGJ
Chr02	XT9_Xetrov90004753m	50896588	NA	1	#E1E1E1	NOCLG
Chr02	XT9_pafah2	50902380	NA	1	#C88DAC	CLGP
Chr02	XT9_LOC101732853	50935698	NA	1	#E1E1E1	NOCLG
Chr02	XT9_thdl18	50995225	NA	1	#E1E1E1	NOCLG
Chr02	XT9_LOC101733023	51017508	NA	1	#E1E1E1	NOCLG
Chr02	XT9_slc30a2	51061774	NA	1	#8D4C6A	CLGB
Chr02	XT9_trim63	51080256	NA	1	#FFBF19	CLGJ
Chr02	XT9_pdik1l	51099186	NA	1	#E1E1E1	NOCLG
Chr02	XT9_fam110d	51108387	NA	1	#E1E1E1	NOCLG
Chr02	XT9_LOC100497185	51113855	NA	1	#E1E1E1	NOCLG
Chr02	XT9_tbrg1	51149579	NA	1	#FFFF33	CLGK
Chr02	XT9_znf593	51154177	NA	1	#FFBF19	CLGJ
Chr02	XT9_Xetrov90004768m	51165153	NA	1	#E1E1E1	NOCLG
Chr02	XT9_cnksr1	51180785	NA	1	#E1E1E1	NOCLG
Chr02	XT9_Xetrov90004771m	51238051	NA	1	#E1E1E1	NOCLG
Chr02	XT9_LOC101732121	51241811	NA	1	#E1E1E1	NOCLG
Chr02	XT9_LOC100495966	51339915	NA	1	#E1E1E1	NOCLG
Chr02	XT9_LOC100496264	51375019	NA	1	#E1E1E1	NOCLG
Chr02	XT9_thdl17	51439138	NA	1	#E1E1E1	NOCLG
Chr02	XT9_Xetrov90004776m	51456493	NA	1	#E1E1E1	NOCLG
Chr02	XT9_cisd3	51509213	NA	1	#8D4C6A	CLGB
Chr02	XT9_cep85	51532337	NA	1	#FFFF33	CLGK
Chr02	XT9_sh3bgrl3	51564498	NA	1	#FFFF33	CLGK
Chr02	XT9_ubxn11	51568793	NA	1	#FFFF33	CLGK
Chr02	XT9_aim1l	51591539	NA	1	#E1E1E1	NOCLG
Chr02	XT9_lin28a	51671638	NA	1	#E1E1E1	NOCLG
Chr02	XT9_dhdds	51700887	NA	1	#4DAF4A	CLGE
Chr02	XT9_hmgn2	51724142	NA	1	#E1E1E1	NOCLG
Chr02	XT9_rps6ka1	51799984	NA	1	#E1E1E1	NOCLG
Chr02	XT9_arid1a	51910250	NA	1	#FFFF33	CLGK
Chr02	XT9_pigv-like	51959792	NA	1	#FFFF33	CLGK
Chr02	XT9_gpn2	51968314	NA	1	#FFFF33	CLGK
Chr02	XT9_gpatch3	51985122	NA	1	#CE6B73	CLGN
Chr02	XT9_nudc	51999373	NA	1	#FFFF33	CLGK
Chr02	XT9_kdf1	52020407	NA	1	#E1E1E1	NOCLG
Chr02	XT9_LOC101732531	52033540	NA	1	#E1E1E1	NOCLG
Chr02	XT9_fam46b	52054712	NA	1	#FFFF33	CLGK
Chr02	XT9_Xetrov90004801m	52090297	NA	1	#E1E1E1	NOCLG
Chr02	XT9_slc9a1	52092684	NA	1	#419681	CLGD
Chr02	XT9_LOC101732584	52120627	NA	1	#E1E1E1	NOCLG
Chr02	XT9_sytl1	52130200	NA	1	#E1E1E1	NOCLG
Chr02	XT9_tmem222	52173023	NA	1	#C88DAC	CLGP
Chr02	XT9_wdtc1	52193245	NA	1	#FFFF33	CLGK
Chr02	XT9_wasf2	52251230	NA	1	#FFFF33	CLGK
Chr02	XT9_ahdc1	52307907	NA	1	#E1E1E1	NOCLG
Chr02	XT9_LOC100493811-like	52387280	NA	1	#E1E1E1	NOCLG
Chr02	XT9_sesn2	52466721	NA	1	#FFFF33	CLGK
Chr02	XT9_med18	52484983	NA	1	#CB6651	CLGH
Chr02	XT9_phactr4	52520516	NA	1	#377EB8	CLGC
Chr02	XT9_id3	52560910	NA	1	#FFBF19	CLGJ
Chr02	XT9_Xetrov90004817m	52586960	NA	1	#E1E1E1	NOCLG
Chr02	XT9_gngt2.1	52597848	NA	1	#E1E1E1	NOCLG
Chr02	XT9_ythdf2-like	52612549	NA	1	#FFBF19	CLGJ
Chr02	XT9_gmeb1	52625851	NA	1	#FFBF19	CLGJ
Chr02	XT9_LOC100494491	52648448	NA	1	#E1E1E1	NOCLG
Chr02	XT9_taf12	52655280	NA	1	#FFFF33	CLGK
Chr02	XT9_asap3	52719755	NA	1	#FFBF19	CLGJ
Chr02	XT9_tcea3-like	52760479	NA	1	#FFBF19	CLGJ
Chr02	XT9_oprd1	52800257	NA	1	#E1E1E1	NOCLG
Chr02	XT9_rcc1	52871484	NA	1	#E1E1E1	NOCLG
Chr02	XT9_LOC101734368	52886226	NA	1	#FFFF33	CLGK
Chr02	XT9_scmh1	52910601	NA	1	#E1E1E1	NOCLG
Chr02	XT9_foxo6	52980952	NA	1	#E1E1E1	NOCLG
Chr02	XT9_Xetrov90004838m	53018893	NA	1	#FFFF33	CLGK
Chr02	XT9_edn2	53147837	NA	1	#E1E1E1	NOCLG
Chr02	XT9_hivep3	53180778	NA	1	#E1E1E1	NOCLG
Chr02	XT9_Xetrov90004841m	53262887	NA	1	#E1E1E1	NOCLG
Chr02	XT9_serinc2	53268687	NA	1	#FFBF19	CLGJ
Chr02	XT9_LOC101733718-like	53318741	NA	1	#E1E1E1	NOCLG
Chr02	XT9_fabp3	53340522	NA	1	#E1E1E1	NOCLG
Chr02	XT9_Xetrov90004847m	53354833	NA	1	#FFBF19	CLGJ
Chr02	XT9_snrnp40	53367527	NA	1	#FFBF19	CLGJ
Chr02	XT9_nkain1	53385218	NA	1	#FFBF19	CLGJ
Chr02	XT9_pum1	53416953	NA	1	#FFBF19	CLGJ
Chr02	XT9_dnajc8	53473215	NA	1	#FFFF33	CLGK
Chr02	XT9_ptafr	53507426	NA	1	#E1E1E1	NOCLG
Chr02	XT9_eya3	53585329	NA	1	#FFBF19	CLGJ
Chr02	XT9_xkr8	53629649	NA	1	#E1E1E1	NOCLG
Chr02	XT9_smpdl3b	53646354	NA	1	#E1E1E1	NOCLG
Chr02	XT9_rpa2	53686182	NA	1	#377EB8	CLGC
Chr02	XT9_themis2	53702359	NA	1	#E1E1E1	NOCLG
Chr02	XT9_ppp1r8	53728247	NA	1	#FFBF19	CLGJ
Chr02	XT9_manea	53762094	NA	1	#FFFF33	CLGK
Chr02	XT9_utp11l	53796203	NA	1	#FFFF33	CLGK
Chr02	XT9_pou3f1	53872351	NA	1	#E1E1E1	NOCLG
Chr02	XT9_Xetrov90004865m	54455193	NA	1	#E1E1E1	NOCLG
Chr02	XT9_rragc	54658816	NA	1	#FFBF19	CLGJ
Chr02	XT9_mycbp	54679253	NA	1	#FFFF33	CLGK
Chr02	XT9_gja9	54699175	NA	1	#E1E1E1	NOCLG
Chr02	XT9_rhbdl2	54722616	NA	1	#E1E1E1	NOCLG
Chr02	XT9_akirin1	54768838	NA	1	#FFFF33	CLGK
Chr02	XT9_cnr2	54802193	NA	1	#E1E1E1	NOCLG
Chr02	XT9_pnrc2	54849501	NA	1	#E1E1E1	NOCLG
Chr02	XT9_Xetrov90004873m	54854297	NA	1	#E1E1E1	NOCLG
Chr02	XT9_srsf10	54860963	NA	1	#E1E1E1	NOCLG
Chr02	XT9_Xetrov90004876m	54866287	NA	1	#E1E1E1	NOCLG
Chr02	XT9_LOC100145027	54880241	NA	1	#E1E1E1	NOCLG
Chr02	XT9_myom3	54892054	NA	1	#E1E1E1	NOCLG
Chr02	XT9_Xetrov90004879m	54918471	NA	1	#E1E1E1	NOCLG
Chr02	XT9_LOC100497960	54973318	NA	1	#E1E1E1	NOCLG
Chr02	XT9_ifnlr1	55004190	NA	1	#E1E1E1	NOCLG
Chr02	XT9_cyp4f22	55038097	NA	1	#E1E1E1	NOCLG
Chr02	XT9_LOC548774	55067787	NA	1	#E1E1E1	NOCLG
Chr02	XT9_grhl3	55205102	NA	1	#377EB8	CLGC
Chr02	XT9_stpg1-like	55241334	NA	1	#FFBF19	CLGJ
Chr02	XT9_nipal3	55286764	NA	1	#E1E1E1	NOCLG
Chr02	XT9_Xetrov90004889m	55313931	NA	1	#E1E1E1	NOCLG
Chr02	XT9_zbtb8b	55316012	NA	1	#E1E1E1	NOCLG
Chr02	XT9_Xetrov90004892m	55329164	NA	1	#E1E1E1	NOCLG
Chr02	XT9_sh3d21-like	55391484	NA	1	#E1E1E1	NOCLG
Chr02	XT9_thrap3	55439852	NA	1	#E1E1E1	NOCLG
Chr02	XT9_rprc1-like	55501486	NA	1	#E1E1E1	NOCLG
Chr02	XT9_LOC100485534	55590300	NA	1	#377EB8	CLGC
Chr02	XT9_LOC100485272-like	55618034	NA	1	#E1E1E1	NOCLG
Chr02	XT9_trappc3	55692549	NA	1	#FFFF33	CLGK
Chr02	XT9_col8a2	55739209	NA	1	#E1E1E1	NOCLG
Chr02	XT9_adprhl2	55924582	NA	1	#8D4C6A	CLGB
Chr02	XT9_tekt2	55943032	NA	1	#FFBF19	CLGJ
Chr02	XT9_ago3-like	55979376	NA	1	#E1E1E1	NOCLG
Chr02	XT9_ago1	56031727	NA	1	#E1E1E1	NOCLG
Chr02	XT9_clspn	56069746	NA	1	#E1E1E1	NOCLG
Chr02	XT9_LOC100495218-like	56102843	NA	1	#E1E1E1	NOCLG
Chr02	XT9_c1orf216	56195553	NA	1	#E1E1E1	NOCLG
Chr02	XT9_psmb2	56240482	NA	1	#FFBF19	CLGJ
Chr02	XT9_tfap2e	56281059	NA	1	#FFBF19	CLGJ
Chr02	XT9_ncdn-like	56316901	NA	1	#727E76	CLGF
Chr02	XT9_kiaa0319l	56327598	NA	1	#FFBF19	CLGJ
Chr02	XT9_zmym4	56393008	NA	1	#E1E1E1	NOCLG
Chr02	XT9_znf706.2	56462054	NA	1	#E1E1E1	NOCLG
Chr02	XT9_sfpq	56502886	NA	1	#E1E1E1	NOCLG
Chr02	XT9_LOC100494123-like	56529776	NA	1	#E1E1E1	NOCLG
Chr02	XT9_zmym6nb	56555369	NA	1	#E1E1E1	NOCLG
Chr02	XT9_dlgap3	56628107	NA	1	#E41A1C	CLGA
Chr02	XT9_Xetrov90004924m	56758067	NA	1	#E1E1E1	NOCLG
Chr02	XT9_Xetrov90004925m	56821392	NA	1	#E1E1E1	NOCLG
Chr02	XT9_htr1d	56846681	NA	1	#E1E1E1	NOCLG
Chr02	XT9_hnrnpr-like	57019807	NA	1	#FFFF33	CLGK
Chr02	XT9_atpif1	57062244	NA	1	#FFBF19	CLGJ
Chr02	XT9_sdc3	57081182	NA	1	#E1E1E1	NOCLG
Chr02	XT9_Xetrov90004930m	57099370	NA	1	#E1E1E1	NOCLG
Chr02	XT9_laptm5	57346608	NA	1	#E1E1E1	NOCLG
Chr02	XT9_matn1	57375054	NA	1	#E1E1E1	NOCLG
Chr02	XT9_ptpru	57465231	NA	1	#E1E1E1	NOCLG
Chr02	XT9_Xetrov90004934m	57553857	NA	1	#E1E1E1	NOCLG
Chr02	XT9_mecr	57584479	NA	1	#377EB8	CLGC
Chr02	XT9_tmem244	57594973	NA	1	#E1E1E1	NOCLG
Chr02	XT9_srsf4-like	57613240	NA	1	#E1E1E1	NOCLG
Chr02	XT9_l3mbtl3	57636410	NA	1	#FFBF19	CLGJ
Chr02	XT9_LOC100497282	57669904	NA	1	#E1E1E1	NOCLG
Chr02	XT9_epb41	57686575	NA	1	#FFBF19	CLGJ
Chr02	XT9_Xetrov90004942m	57781139	NA	1	#E1E1E1	NOCLG
Chr02	XT9_LOC100495928-like	57810996	NA	1	#E1E1E1	NOCLG
Chr02	XT9_cited4	57828267	NA	1	#E1E1E1	NOCLG
Chr02	XT9_stx12	57881803	NA	1	#FFBF19	CLGJ
Chr02	XT9_yrdc	57898946	NA	1	#FFFF33	CLGK
Chr02	XT9_Xetrov90004947m	57913917	NA	1	#E1E1E1	NOCLG
Chr02	XT9_mtf1	57938225	NA	1	#E1E1E1	NOCLG
Chr02	XT9_LOC100497120-like	57968526	NA	1	#FFFF33	CLGK
Chr02	XT9_LOC100496959	58023192	NA	1	#E1E1E1	NOCLG
Chr02	XT9_sf3a3	58069341	NA	1	#E1E1E1	NOCLG
Chr02	XT9_LOC100489379	58097061	NA	1	#E1E1E1	NOCLG
Chr02	XT9_LOC100489074	58101667	NA	1	#E1E1E1	NOCLG
Chr02	XT9_fhl3	58149674	NA	1	#E1E1E1	NOCLG
Chr02	XT9_epha10	58488251	NA	1	#E1E1E1	NOCLG
Chr02	XT9_Xetrov90004956m	58548199	NA	1	#E1E1E1	NOCLG
Chr02	XT9_Xetrov90004957m	58657498	NA	1	#E1E1E1	NOCLG
Chr02	XT9_Xetrov90004958m	58935239	NA	1	#E1E1E1	NOCLG
Chr02	XT9_cdca8	58943714	NA	1	#419681	CLGD
Chr02	XT9_dnali1	58958061	NA	1	#FFBF19	CLGJ
Chr02	XT9_gnl2	58980420	NA	1	#FFBF19	CLGJ
Chr02	XT9_rspo1	59032554	NA	1	#377EB8	CLGC
Chr02	XT9_plekha6	59395654	NA	1	#E1E1E1	NOCLG
Chr02	XT9_Xetrov90004965m	59569201	NA	1	#E1E1E1	NOCLG
Chr02	XT9_kiss1	59822578	NA	1	#E1E1E1	NOCLG
Chr02	XT9_ren	59973207	NA	1	#E1E1E1	NOCLG
Chr02	XT9_Xetrov90004970m	60008074	NA	1	#E1E1E1	NOCLG
Chr02	XT9_sox13	60099885	NA	1	#F781BF	CLGO
Chr02	XT9_Xetrov90004972m	60288247	NA	1	#E1E1E1	NOCLG
Chr02	XT9_Xetrov90004973m	60373575	NA	1	#E1E1E1	NOCLG
Chr02	XT9_taf11	60389850	NA	1	#8D4C6A	CLGB
Chr02	XT9_Xetrov90004976m	60510030	NA	1	#E1E1E1	NOCLG
Chr02	XT9_Xetrov90004977m	60544641	NA	1	#E1E1E1	NOCLG
Chr02	XT9_Xetrov90004978m	60621781	NA	1	#E1E1E1	NOCLG
Chr02	XT9_uhrf1bp1	60677653	NA	1	#F781BF	CLGO
Chr02	XT9_Xetrov90004980m	60766056	NA	1	#E1E1E1	NOCLG
Chr02	XT9_snrpc	60770622	NA	1	#F781BF	CLGO
Chr02	XT9_c6orf106	60791451	NA	1	#F781BF	CLGO
Chr02	XT9_spdef	60898382	NA	1	#E1E1E1	NOCLG
Chr02	XT9_pacsin1	60934185	NA	1	#FF7F00	CLGI
Chr02	XT9_Xetrov90004985m	60995853	NA	1	#E1E1E1	NOCLG
Chr02	XT9_Xetrov90004986m	61102073	NA	1	#E1E1E1	NOCLG
Chr02	XT9_rpl10a	61133938	NA	1	#F781BF	CLGO
Chr02	XT9_smpd2	61149268	NA	1	#E1E1E1	NOCLG
Chr02	XT9_Xetrov90004991m	61199415	NA	1	#E1E1E1	NOCLG
Chr02	XT9_Xetrov90004993m	61228833	NA	1	#E1E1E1	NOCLG
Chr02	XT9_Xetrov90004994m	61230355	NA	1	#E1E1E1	NOCLG
Chr02	XT9_tulp1	61266725	NA	1	#E1E1E1	NOCLG
Chr02	XT9_Xetrov90004996m	61327284	NA	1	#E1E1E1	NOCLG
Chr02	XT9_LOC101732340	61331268	NA	1	#E1E1E1	NOCLG
Chr02	XT9_Xetrov90004998m	61384989	NA	1	#E1E1E1	NOCLG
Chr02	XT9_srpk1	61429266	NA	1	#4DAF4A	CLGE
Chr02	XT9_mapk14	61574103	NA	1	#4DAF4A	CLGE
Chr02	XT9_zc3h11a-like	61723855	NA	1	#E1E1E1	NOCLG
Chr02	XT9_atp2b4-like	61830181	NA	1	#4DAF4A	CLGE
Chr02	XT9_Xetrov90005006m	62002324	NA	1	#E1E1E1	NOCLG
Chr02	XT9_optc	62032619	NA	1	#E1E1E1	NOCLG
Chr02	XT9_prelp	62088757	NA	1	#E1E1E1	NOCLG
Chr02	XT9_fmod	62173744	NA	1	#E1E1E1	NOCLG
Chr02	XT9_btg2	62215398	NA	1	#E1E1E1	NOCLG
Chr02	XT9_LOC548945	62242740	NA	1	#E1E1E1	NOCLG
Chr02	XT9_chia	62266248	NA	1	#E1E1E1	NOCLG
Chr02	XT9_tomm6	62286111	NA	1	#E1E1E1	NOCLG
Chr02	XT9_usp49	62299661	NA	1	#4DAF4A	CLGE
Chr02	XT9_LOC100489101	62314647	NA	1	#F781BF	CLGO
Chr02	XT9_chit1	62332324	NA	1	#E1E1E1	NOCLG
Chr02	XT9_Xetrov90005017m	62358666	NA	1	#E1E1E1	NOCLG
Chr02	XT9_taf8	62361041	NA	1	#F781BF	CLGO
Chr02	XT9_bysl	62385525	NA	1	#CE6B73	CLGN
Chr02	XT9_med20	62402684	NA	1	#E1E1E1	NOCLG
Chr02	XT9_LOC100492268-like	62437549	NA	1	#E1E1E1	NOCLG
Chr02	XT9_LOC100145136	62465560	NA	1	#E1E1E1	NOCLG
Chr02	XT9_frs3	62522458	NA	1	#E1E1E1	NOCLG
Chr02	XT9_LOC496913-like	62548925	NA	1	#E1E1E1	NOCLG
Chr02	XT9_LOC100489782	62569009	NA	1	#E1E1E1	NOCLG
Chr02	XT9_pgc-like.1	62588345	NA	1	#E1E1E1	NOCLG
Chr02	XT9_pgc-like.2	62600488	NA	1	#E1E1E1	NOCLG
Chr02	XT9_mgc108380	62627002	NA	1	#E1E1E1	NOCLG
Chr02	XT9_tfeb	62645899	NA	1	#4DAF4A	CLGE
Chr02	XT9_foxp4	62710159	NA	1	#4DAF4A	CLGE
Chr02	XT9_trem2	62982645	NA	1	#E1E1E1	NOCLG
Chr02	XT9_LOC100492428	63004203	NA	1	#E1E1E1	NOCLG
Chr02	XT9_nfya	63022526	NA	1	#F781BF	CLGO
Chr02	XT9_sort1	63044428	NA	1	#4DAF4A	CLGE
Chr02	XT9_psma5	63117655	NA	1	#E1E1E1	NOCLG
Chr02	XT9_sypl2	63131588	NA	1	#4DAF4A	CLGE
Chr02	XT9_LOC101734093-like	63169920	NA	1	#4DAF4A	CLGE
Chr02	XT9_amigo1	63198795	NA	1	#E1E1E1	NOCLG
Chr02	XT9_gpr61	63245868	NA	1	#FF7F00	CLGI
Chr02	XT9_gnai3	63269417	NA	1	#4DAF4A	CLGE
Chr02	XT9_LOC100216126	63291586	NA	1	#E1E1E1	NOCLG
Chr02	XT9_ampd2-like	63323925	NA	1	#E41A1C	CLGA
Chr02	XT9_Xetrov90005045m	63411130	NA	1	#CE6B73	CLGN
Chr02	XT9_eps8l3	63430618	NA	1	#F781BF	CLGO
Chr02	XT9_LOC100492777	63612559	NA	1	#E1E1E1	NOCLG
Chr02	XT9_ahcyl1	63679218	NA	1	#4DAF4A	CLGE
Chr02	XT9_strip1	63724646	NA	1	#4DAF4A	CLGE
Chr02	XT9_slc6a17	63767694	NA	1	#4DAF4A	CLGE
Chr02	XT9_kcnc4-like	63819723	NA	1	#E1E1E1	NOCLG
Chr02	XT9_rbm15	63914677	NA	1	#4DAF4A	CLGE
Chr02	XT9_lamtor5	63939681	NA	1	#E1E1E1	NOCLG
Chr02	XT9_prok1	63966765	NA	1	#CB6651	CLGH
Chr02	XT9_Xetrov90005058m	63986837	NA	1	#E1E1E1	NOCLG
Chr02	XT9_ggnbp2	64060624	NA	1	#984EA3	CLGG
Chr02	XT9_pigw	64099014	NA	1	#D2AA2D	CLGL
Chr02	XT9_myo19	64102612	NA	1	#E1E1E1	NOCLG
Chr02	XT9_dstyk	64180245	NA	1	#4DAF4A	CLGE
Chr02	XT9_Xetrov90005064m	64220585	NA	1	#E1E1E1	NOCLG
Chr02	XT9_arl8a	64233230	NA	1	#4DAF4A	CLGE
Chr02	XT9_LOC100493594-like	64277744	NA	1	#E1E1E1	NOCLG
Chr02	XT9_ube2t-like	64293531	NA	1	#4DAF4A	CLGE
Chr02	XT9_rbbp5	64308174	NA	1	#E41A1C	CLGA
Chr02	XT9_gpr37l1	64332917	NA	1	#E1E1E1	NOCLG
Chr02	XT9_elf3	64379379	NA	1	#984EA3	CLGG
Chr02	XT9_rnpep	64413782	NA	1	#A65628	CLGM
Chr02	XT9_mpc2	64443422	NA	1	#377EB8	CLGC
Chr02	XT9_dcaf6	64469569	NA	1	#FFFF33	CLGK
Chr02	XT9_znhit3	64557539	NA	1	#F781BF	CLGO
Chr02	XT9_tmcc2	64572430	NA	1	#FFBF19	CLGJ
Chr02	XT9_nuak2	64636941	NA	1	#E41A1C	CLGA
Chr02	XT9_klhdc8a	64678787	NA	1	#4DAF4A	CLGE
Chr02	XT9_Xetrov90005081m	64710894	NA	1	#E1E1E1	NOCLG
Chr02	XT9_Xetrov90005082m	64827785	NA	1	#4DAF4A	CLGE
Chr02	XT9_mfsd4	64912709	NA	1	#4DAF4A	CLGE
Chr02	XT9_elk4	64992511	NA	1	#E1E1E1	NOCLG
Chr02	XT9_klf15.2	65032340	NA	1	#E1E1E1	NOCLG
Chr02	XT9_slc45a3	65049364	NA	1	#E1E1E1	NOCLG
Chr02	XT9_nucks1	65092697	NA	1	#E1E1E1	NOCLG
Chr02	XT9_LOC100135159	65117994	NA	1	#4DAF4A	CLGE
Chr02	XT9_slc41a1	65139786	NA	1	#4DAF4A	CLGE
Chr02	XT9_pm20d1	65204198	NA	1	#E1E1E1	NOCLG
Chr02	XT9_slc26a9	65243177	NA	1	#E1E1E1	NOCLG
Chr02	XT9_rab7b	65339552	NA	1	#E1E1E1	NOCLG
Chr02	XT9_ctse	65373811	NA	1	#F781BF	CLGO
Chr02	XT9_avpr1b	65417216	NA	1	#E1E1E1	NOCLG
Chr02	XT9_fam72a	65440510	NA	1	#4DAF4A	CLGE
Chr02	XT9_srgap2	65454615	NA	1	#E1E1E1	NOCLG
Chr02	XT9_Xetrov90005103m	65580979	NA	1	#F781BF	CLGO
Chr02	XT9_ikbke	65607463	NA	1	#E1E1E1	NOCLG
Chr02	XT9_rassf5-like	65643191	NA	1	#4DAF4A	CLGE
Chr02	XT9_eif2d	65666704	NA	1	#D2AA2D	CLGL
Chr02	XT9_dyrk3	65700950	NA	1	#4DAF4A	CLGE
Chr02	XT9_mapkapk2	65789469	NA	1	#4DAF4A	CLGE
Chr02	XT9_Xetrov90005110m	65884773	NA	1	#E1E1E1	NOCLG
Chr02	XT9_Xetrov90005111m	65959490	NA	1	#E1E1E1	NOCLG
Chr02	XT9_ngf	66181231	NA	1	#E1E1E1	NOCLG
Chr02	XT9_Xetrov90005115m	66310630	NA	1	#E1E1E1	NOCLG
Chr02	XT9_tspan2	66403265	NA	1	#D2AA2D	CLGL
Chr02	XT9_LOC100498004	66486494	NA	1	#E1E1E1	NOCLG
Chr02	XT9_stk38-like	66512882	NA	1	#F781BF	CLGO
Chr02	XT9_LOC100145165	66599151	NA	1	#E1E1E1	NOCLG
Chr02	XT9_cd53	66624853	NA	1	#E1E1E1	NOCLG
Chr02	XT9_LOC101732167	66642205	NA	1	#E1E1E1	NOCLG
Chr02	XT9_cry4	66660225	NA	1	#E1E1E1	NOCLG
Chr02	XT9_Xetrov90005124m	66686581	NA	1	#E1E1E1	NOCLG
Chr02	XT9_LOC101732226-like	66691946	NA	1	#E1E1E1	NOCLG
Chr02	XT9_tshb	66710007	NA	1	#E1E1E1	NOCLG
Chr02	XT9_slc25a22	66726362	NA	1	#F781BF	CLGO
Chr02	XT9_LOC101734241	66768340	NA	1	#E1E1E1	NOCLG
Chr02	XT9_Xetrov90005129m	66784934	NA	1	#E1E1E1	NOCLG
Chr02	XT9_sycp1	66799344	NA	1	#E1E1E1	NOCLG
Chr02	XT9_nr1h5	66867248	NA	1	#E1E1E1	NOCLG
Chr02	XT9_sike1	66934574	NA	1	#E1E1E1	NOCLG
Chr02	XT9_csde1	66983561	NA	1	#F781BF	CLGO
Chr02	XT9_LOC549517	67039569	NA	1	#F781BF	CLGO
Chr02	XT9_ampd1	67073270	NA	1	#E1E1E1	NOCLG
Chr02	XT9_dennd2c	67138198	NA	1	#E1E1E1	NOCLG
Chr02	XT9_trim33	67205375	NA	1	#F781BF	CLGO
Chr02	XT9_syt6	67560702	NA	1	#E1E1E1	NOCLG
Chr02	XT9_olfml3	67671613	NA	1	#A65628	CLGM
Chr02	XT9_hipk1	67704903	NA	1	#FF7F00	CLGI
Chr02	XT9_Xetrov90005146m	67814769	NA	1	#E1E1E1	NOCLG
Chr02	XT9_rab44	67823079	NA	1	#E1E1E1	NOCLG
Chr02	XT9_cdkn1a	67900893	NA	1	#E1E1E1	NOCLG
Chr02	XT9_srsf3	67970781	NA	1	#419681	CLGD
Chr02	XT9_Xetrov90005150m	67983872	NA	1	#E1E1E1	NOCLG
Chr02	XT9_Xetrov90005152m	67995038	NA	1	#E1E1E1	NOCLG
Chr02	XT9_adora1	68009727	NA	1	#E1E1E1	NOCLG
Chr02	XT9_myog	68187017	NA	1	#F781BF	CLGO
Chr02	XT9_tmem183a	68282769	NA	1	#A65628	CLGM
Chr02	XT9_LOC101734521	68306981	NA	1	#E1E1E1	NOCLG
Chr02	XT9_LOC100487948	68312802	NA	1	#E1E1E1	NOCLG
Chr02	XT9_LOC101734588	68317417	NA	1	#E1E1E1	NOCLG
Chr02	XT9_sirt2	68337768	NA	1	#E41A1C	CLGA
Chr02	XT9_gpr161	68356791	NA	1	#CE6B73	CLGN
Chr02	XT9_dpt	68370422	NA	1	#E1E1E1	NOCLG
Chr02	XT9_Xetrov90005164m	68421832	NA	1	#E1E1E1	NOCLG
Chr02	XT9_atp1b1	68509209	NA	1	#E1E1E1	NOCLG
Chr02	XT9_nme7	68521327	NA	1	#CE6B73	CLGN
Chr02	XT9_blzf1	68585745	NA	1	#419681	CLGD
Chr02	XT9_LOC100488106	68598142	NA	1	#E1E1E1	NOCLG
Chr02	XT9_Xetrov90005170m	68602051	NA	1	#FFFF33	CLGK
Chr02	XT9_LOC100489793	68631046	NA	1	#E1E1E1	NOCLG
Chr02	XT9_f5	68653653	NA	1	#CE6B73	CLGN
Chr02	XT9_atg3	68716155	NA	1	#CE6B73	CLGN
Chr02	XT9_slc35a5	68738774	NA	1	#CE6B73	CLGN
Chr02	XT9_ssg1	68752911	NA	1	#E1E1E1	NOCLG
Chr02	XT9_LOC100490311	68816300	NA	1	#E1E1E1	NOCLG
Chr02	XT9_kdm6a	69021431	NA	1	#CE6B73	CLGN
Chr02	XT9_fundc1	69119789	NA	1	#CE6B73	CLGN
Chr02	XT9_efhc2	69130965	NA	1	#CE6B73	CLGN
Chr02	XT9_ndp	69274584	NA	1	#CE6B73	CLGN
Chr02	XT9_LOC100494267	69319859	NA	1	#E1E1E1	NOCLG
Chr02	XT9_maoa	69390989	NA	1	#E1E1E1	NOCLG
Chr02	XT9_LOC100495198	69428563	NA	1	#CE6B73	CLGN
Chr02	XT9_Xetrov90005187m	69518588	NA	1	#E1E1E1	NOCLG
Chr02	XT9_Xetrov90005188m	69524871	NA	1	#E1E1E1	NOCLG
Chr02	XT9_cask	69738322	NA	1	#E1E1E1	NOCLG
Chr02	XT9_gpr82	69804626	NA	1	#E1E1E1	NOCLG
Chr02	XT9_LOC100170488	69817714	NA	1	#E1E1E1	NOCLG
Chr02	XT9_nyx	69922057	NA	1	#E1E1E1	NOCLG
Chr02	XT9_ddx3x	69939262	NA	1	#CE6B73	CLGN
Chr02	XT9_rpl8	69982925	NA	1	#CE6B73	CLGN
Chr02	XT9_usp9x	70001969	NA	1	#CE6B73	CLGN
Chr02	XT9_med14-like	70152404	NA	1	#CE6B73	CLGN
Chr02	XT9_cxorf38	70197159	NA	1	#984EA3	CLGG
Chr02	XT9_atp6ap2	70208297	NA	1	#CE6B73	CLGN
Chr02	XT9_Xetrov90005203m	70249478	NA	1	#E1E1E1	NOCLG
Chr02	XT9_Xetrov90005204m	70474532	NA	1	#E1E1E1	NOCLG
Chr02	XT9_bcor	70642485	NA	1	#E1E1E1	NOCLG
Chr02	XT9_Xetrov90005208m	70882825	NA	1	#E1E1E1	NOCLG
Chr02	XT9_mid1ip1	71169532	NA	1	#E1E1E1	NOCLG
Chr02	XT9_tspan7	71209336	NA	1	#E1E1E1	NOCLG
Chr02	XT9_otc	71308195	NA	1	#E1E1E1	NOCLG
Chr02	XT9_Xetrov90005213m	71316476	NA	1	#E1E1E1	NOCLG
Chr02	XT9_Xetrov90005214m	71318115	NA	1	#E1E1E1	NOCLG
Chr02	XT9_Xetrov90005215m	71378274	NA	1	#E1E1E1	NOCLG
Chr02	XT9_srpx	71401286	NA	1	#E1E1E1	NOCLG
Chr02	XT9_sytl5	71451415	NA	1	#984EA3	CLGG
Chr02	XT9_dynlt3	71534734	NA	1	#E1E1E1	NOCLG
Chr02	XT9_mid1	71802740	NA	1	#E1E1E1	NOCLG
Chr02	XT9_Xetrov90005222m	71804705	NA	1	#E1E1E1	NOCLG
Chr02	XT9_clcn4	71984826	NA	1	#727E76	CLGF
Chr02	XT9_wwc3	72028101	NA	1	#727E76	CLGF
Chr02	XT9_LOC101731682	72175349	NA	1	#E1E1E1	NOCLG
Chr02	XT9_LOC101732192	72181559	NA	1	#E1E1E1	NOCLG
Chr02	XT9_shroom2	72204212	NA	1	#E1E1E1	NOCLG
Chr02	XT9_gpr143	72336642	NA	1	#E1E1E1	NOCLG
Chr02	XT9_tbl1x	72364747	NA	1	#CE6B73	CLGN
Chr02	XT9_Xetrov90005232m	72504880	NA	1	#E1E1E1	NOCLG
Chr02	XT9_Xetrov90005233m	72630103	NA	1	#E1E1E1	NOCLG
Chr02	XT9_LOC100496142	72651236	NA	1	#E1E1E1	NOCLG
Chr02	XT9_LOC100496301	72662653	NA	1	#E1E1E1	NOCLG
Chr02	XT9_LOC101734629	72686275	NA	1	#E1E1E1	NOCLG
Chr02	XT9_rap1a	72757364	NA	1	#4DAF4A	CLGE
Chr02	XT9_fam212b	72832889	NA	1	#E1E1E1	NOCLG
Chr02	XT9_ddx20	72871752	NA	1	#4DAF4A	CLGE
Chr02	XT9_kcnd3	72893623	NA	1	#4DAF4A	CLGE
Chr02	XT9_Xetrov90005243m	73106127	NA	1	#4DAF4A	CLGE
Chr02	XT9_cttnbp2nl-like	73738777	NA	1	#E1E1E1	NOCLG
Chr02	XT9_Xetrov90005247m	73918532	NA	1	#E1E1E1	NOCLG
Chr02	XT9_wnt2b	73927513	NA	1	#4DAF4A	CLGE
Chr02	XT9_st7l	73997828	NA	1	#4DAF4A	CLGE
Chr02	XT9_capza1	74062959	NA	1	#4DAF4A	CLGE
Chr02	XT9_mov10	74100790	NA	1	#E1E1E1	NOCLG
Chr02	XT9_rhoc	74137995	NA	1	#377EB8	CLGC
Chr02	XT9_ppm1j	74197765	NA	1	#E1E1E1	NOCLG
Chr02	XT9_slc16a1	74292094	NA	1	#E1E1E1	NOCLG
Chr02	XT9_Xetrov90005258m	74879347	NA	1	#E1E1E1	NOCLG
Chr02	XT9_fam19a3	75100220	NA	1	#E1E1E1	NOCLG
Chr02	XT9_lrig2-like	75363186	NA	1	#E1E1E1	NOCLG
Chr02	XT9_magi3	75669519	NA	1	#4DAF4A	CLGE
Chr02	XT9_phtf1	75747766	NA	1	#E1E1E1	NOCLG
Chr02	XT9_rsbn1	75807959	NA	1	#4DAF4A	CLGE
Chr02	XT9_Xetrov90005264m	75839274	NA	1	#E1E1E1	NOCLG
Chr02	XT9_ptpn22-like.1	75861790	NA	1	#E1E1E1	NOCLG
Chr02	XT9_LOC100492643	75903657	NA	1	#E1E1E1	NOCLG
Chr02	XT9_ap4b1	75940665	NA	1	#419681	CLGD
Chr02	XT9_dclre1b	75968444	NA	1	#4DAF4A	CLGE
Chr02	XT9_arc3	75986515	NA	1	#E41A1C	CLGA
Chr02	XT9_arc2	76072760	NA	1	#E1E1E1	NOCLG
Chr02	XT9_Xetrov90005273m	76120660	NA	1	#E1E1E1	NOCLG
Chr02	XT9_Xetrov90005274m	76190811	NA	1	#E1E1E1	NOCLG
Chr02	XT9_pfkfb2	76246747	NA	1	#4DAF4A	CLGE
Chr02	XT9_yod1	76281146	NA	1	#4DAF4A	CLGE
Chr02	XT9_c1orf116	76305803	NA	1	#E1E1E1	NOCLG
Chr02	XT9_Xetrov90005278m	76367119	NA	1	#E1E1E1	NOCLG
Chr02	XT9_LOC100495453	76406387	NA	1	#E1E1E1	NOCLG
Chr02	XT9_kif21b-like	76440147	NA	1	#E1E1E1	NOCLG
Chr02	XT9_cpne9	76506925	NA	1	#E1E1E1	NOCLG
Chr02	XT9_Xetrov90005289m	76611356	NA	1	#E1E1E1	NOCLG
Chr02	XT9_ppil1	76623107	NA	1	#4DAF4A	CLGE
Chr02	XT9_celsr2	76641782	NA	1	#E1E1E1	NOCLG
Chr02	XT9_ppp1r12b	76740527	NA	1	#E1E1E1	NOCLG
Chr02	XT9_syt2-like	76798194	NA	1	#E1E1E1	NOCLG
Chr02	XT9_nav1	76858874	NA	1	#F781BF	CLGO
Chr02	XT9_csrp1	76975644	NA	1	#F781BF	CLGO
Chr02	XT9_lad1	76992065	NA	1	#E1E1E1	NOCLG
Chr02	XT9_tnni1	77049757	NA	1	#C88DAC	CLGP
Chr02	XT9_tnnt2	77081194	NA	1	#F781BF	CLGO
Chr02	XT9_pkp1	77111048	NA	1	#E1E1E1	NOCLG
Chr02	XT9_LOC100496252	77166256	NA	1	#E1E1E1	NOCLG
Chr02	XT9_LOC100485035	77192189	NA	1	#A65628	CLGM
Chr02	XT9_rps10	77248272	NA	1	#FF7F00	CLGI
Chr02	XT9_fance	77262900	NA	1	#E1E1E1	NOCLG
Chr02	XT9_mkrn3	77298584	NA	1	#F781BF	CLGO
Chr02	XT9_ppard	77328531	NA	1	#E41A1C	CLGA
Chr02	XT9_Xetrov90005312m	77347281	NA	1	#E1E1E1	NOCLG
Chr02	XT9_def6	77367714	NA	1	#984EA3	CLGG
Chr02	XT9_anks1a	77472257	NA	1	#E1E1E1	NOCLG
Chr02	XT9_cept1	77667664	NA	1	#F781BF	CLGO
Chr02	XT9_Xetrov90005321m	77723036	NA	1	#E1E1E1	NOCLG
Chr02	XT9_dennd2d	77732734	NA	1	#E1E1E1	NOCLG
Chr02	XT9_nfasc-like	77912643	NA	1	#E1E1E1	NOCLG
Chr02	XT9_LOC100487049	78055097	NA	1	#E1E1E1	NOCLG
Chr02	XT9_mapk13	78223685	NA	1	#E1E1E1	NOCLG
Chr02	XT9_LOC779492	78343548	NA	1	#4DAF4A	CLGE
Chr02	XT9_tbc1d22b	78440676	NA	1	#4DAF4A	CLGE
Chr02	XT9_mybph	78550091	NA	1	#E1E1E1	NOCLG
Chr02	XT9_bak1	78778314	NA	1	#E1E1E1	NOCLG
Chr02	XT9_itpr3	78863828	NA	1	#4DAF4A	CLGE
Chr02	XT9_Xetrov90005335m	79476135	NA	1	#E1E1E1	NOCLG
Chr02	XT9_Xetrov90005336m	79655768	NA	1	#E1E1E1	NOCLG
Chr02	XT9_Xetrov90005337m	79786911	NA	1	#E1E1E1	NOCLG
Chr02	XT9_LOC100491626	79796599	NA	1	#E1E1E1	NOCLG
Chr02	XT9_Xetrov90005341m	80076474	NA	1	#E1E1E1	NOCLG
Chr02	XT9_Xetrov90005342m	80082826	NA	1	#E1E1E1	NOCLG
Chr02	XT9_LOC100498426	80679782	NA	1	#E1E1E1	NOCLG
Chr02	XT9_LOC100498165-like	81249388	NA	1	#E1E1E1	NOCLG
Chr02	XT9_zc3h12a	81310231	NA	1	#E1E1E1	NOCLG
Chr02	XT9_LOC100496975	81365663	NA	1	#E1E1E1	NOCLG
Chr02	XT9_meaf6	81396105	NA	1	#E1E1E1	NOCLG
Chr02	XT9_snip1	81411244	NA	1	#E1E1E1	NOCLG
Chr02	XT9_c1orf109	81417964	NA	1	#419681	CLGD
Chr02	XT9_lsm10	81431037	NA	1	#FFFF33	CLGK
Chr02	XT9_Xetrov90005353m	81608011	NA	1	#A65628	CLGM
Chr02	XT9_qsox2	81636598	NA	1	#A65628	CLGM
Chr02	XT9_LOC100489157-like	81684713	NA	1	#E1E1E1	NOCLG
Chr02	XT9_Xetrov90005357m	81692617	NA	1	#E1E1E1	NOCLG
Chr02	XT9_gpsm1	81751810	NA	1	#A65628	CLGM
Chr02	XT9_Xetrov90005359m	81772008	NA	1	#E1E1E1	NOCLG
Chr02	XT9_dnlz	81802681	NA	1	#A65628	CLGM
Chr02	XT9_card9	81807178	NA	1	#E1E1E1	NOCLG
Chr02	XT9_snapc4	81830839	NA	1	#A65628	CLGM
Chr02	XT9_sdccag3	81865996	NA	1	#419681	CLGD
Chr02	XT9_pmpca	81872786	NA	1	#A65628	CLGM
Chr02	XT9_inpp5e-like	81879378	NA	1	#A65628	CLGM
Chr02	XT9_Xetrov90005367m	81893045	NA	1	#E1E1E1	NOCLG
Chr02	XT9_sec16a-like	81896364	NA	1	#E1E1E1	NOCLG
Chr02	XT9_notch1	81932079	NA	1	#E1E1E1	NOCLG
Chr02	XT9_stk40	82113438	NA	1	#FFFF33	CLGK
Chr02	XT9_oscp1	82160076	NA	1	#FFFF33	CLGK
Chr02	XT9_mrps15	82184712	NA	1	#FFFF33	CLGK
Chr02	XT9_olig4	82216671	NA	1	#E1E1E1	NOCLG
Chr02	XT9_bsdc1	82218171	NA	1	#377EB8	CLGC
Chr02	XT9_marcksl1	82266631	NA	1	#E1E1E1	NOCLG
Chr02	XT9_hdac1	82271699	NA	1	#377EB8	CLGC
Chr02	XT9_tor2a	82285634	NA	1	#A65628	CLGM
Chr02	XT9_lck	82305654	NA	1	#E1E1E1	NOCLG
Chr02	XT9_Xetrov90005384m	82322481	NA	1	#E1E1E1	NOCLG
Chr02	XT9_LOC100497502	82331485	NA	1	#FFBF19	CLGJ
Chr02	XT9_LOC100216114	82341014	NA	1	#E1E1E1	NOCLG
Chr02	XT9_eif3i	82350356	NA	1	#FFBF19	CLGJ
Chr02	XT9_tmem234-like	82365235	NA	1	#E1E1E1	NOCLG
Chr02	XT9_khdrbs1	82375223	NA	1	#FFBF19	CLGJ
Chr02	XT9_tmem39b	82395230	NA	1	#E1E1E1	NOCLG
[truncated: 47,268 more rows]
