# Supplementary material for: MicroRNAs as Indicators into the Causes and Consequences of Whole-Genome Duplication Events
Source: Mol Biol Evol. 2021 Dec 3;39(1):msab344. doi: 10.1093/molbev/msab344 (PMC8789304; doi:10.1093/molbev/msab344)
Supplement: msab344_Supplementary_Data [file msab344_supplementary_data.zip › SuppFile5.xlsx]

## Sheet: Expression
Taxon	1alpha	2alpha	1beta	2beta
Hsa
Mir-10-P1		41098	28903
Mir-10-P2		44264	109081	59684
Mir-15-P1	161677	58341	54638	39762
Mir-17-P1	61035		6832	74125
Mir-17-P2	24041		1661
Mir-17-P4	103049		5179	62632
Mir-23		249749	397101
Mir-27		462732	462732
Mir-29-P2		393277	432237
Mir-30-P1	39828	81530	112284
Mir-33	29964			65401
Mir-146	31996			39854
Mir-148	72238		5009	5134
Mir-190	10811		702
Mir-219		50865	5
Medians	39828	69935.5	28903	59684
Aca
Mir-10-P1		6369	4947	192
Mir-10-P2		127364	32130	48157
Mir-15-P1		1750	849
Mir-15-P2		509	5543	3729
Mir-17/19/92	2192		1143
Mir-23/24/27		56445	6714
Mir-29-P1/P2		401		384
Mir-30-P1/P2	8951	11022		27191
Mir-129		1086		379
Mir-137	568		770
Mir-148	26849			3040
Mir-190	10		4
Mir-205		122		7127
Mir-221-P1/P2	10132		7
Medians	5571.5	1750	1143	3384.5
Ami
Mir-10-P1		3131	0	171
Mir-10-P2		5031	4873	726
Mir-15-P1/P2	149	242	446	17
Mir-17/19/92	1521		330	332
Mir-23/24/27		3351	3521
Mir-30-P1/P2	5746	6787		10064
Mir-130-P1-P4	139	65	0
Mir-137	27		19
Mir-142		23		114
Mir-146	2489	10272		94
Mir-190	12		7
Mir-205		1		1395
Mir-218		141		131
Mir-219		37	1
Mir-221-P1/P2	344		26
Medians	246.5	242	22.5	171
Cmi
Mir-15-P1/P2	16708	18223	59085
Mir-17/19/92	13833	6456	7468	1426
Mir-23/24/27	P1	26487	14248	5
Mir-30-P1/P2	233373	453352		316650
Mir-129		796		392
Mir-146	118960	39405		9599
Mir-190	645		442
Mir-205	47	100		11916
Mir-219		481	268
Mir-221-P1/P2	3343		173
Medians	13833	12339.5	3955	5512.5
Cpi
Mir-10-P1		4917	12695	41
Mir-10-P2		31305	8676	34560
Mir-15-P1/P2	22928	1856	3097
Mir-17/19/92	1840		372	434
Mir-23/24/27		38909	3961
Mir-30-P1/P2	40123	18685		6737
Mir-130-P1-P4	2732	2320	1185
Mir-137	3200		619
Mir-146	2475	23850		12495
Mir-148	78333		2083	5018
Mir-190	273		83
Mir-204	98288	98482		98482
Mir-205		155		937
Mir-218		4146		4146
Mir-219		119	4
Mir-221-P1/P2	19165		315
Medians	11182.5	4917	1185	5018
Gga
Mir-10-P1		1795128	1955699	857960
Mir-15-P1/P2	23319	7583	6921
Mir-17/19/92	37333		21191
Mir-23/24/27		126266	16574
Mir-30-P1/P2	470444	565478		470548
Mir-137	9633		5939
Mir-146	47526	632259		63913
Mir-148	1220458			92556
Mir-190	2560		782
Mir-205		59		1569
Medians	37333	345872	11747.5	92556
Loc
Mir-15-P1/P2	62446	13309	10271	8965
Mir-17/19/92	34887		7418	32060
Mir-23/24/27	5664	48996	11142	2406
Mir-135	569	1688		375
Mir-137	213		412
Mir-146	154054			10181
Mir-148	11782	5894	1029	5169
Mir-205	763			4023
Mir-221-P1/P2	10038		335
Medians	10038	9601.5	4223.5	5169
Mdo
Mir-10-P1		55792	94252
Mir-15-P1/P2	398		180	461
Mir-17/19/92	3344		463	1033
Mir-23/24/27		22675	4377
Mir-30-P1/P2	43987	282553		72389
Mir-135		460		71
Mir-137	5576		21
Mir-146	15315			940
Mir-148	13164		4240
Mir-190	1250		131
Mir-219		1853	265
Medians	5576	22675	364	940
Mun
Mir-10-P1		23052	38999	1
Mir-10-P2		305	927	11162
Mir-15-P1/P2	1659	852	2663
Mir-17/19/92	831		298	1
Mir-29-P1/P2		31		5
Mir-30-P1/P2	6564	18375		4446
Mir-33	29		10
Mir-130-P1-P4	6110	5923	3405
Mir-137	25		17
Mir-146	13	449		23
Mir-148	30493			556
Mir-221	3079		0
Medians	1659	852	612.5	23
Oan
Mir-10-P1		54316	21162
Mir-10-P2		56212	9784	42096
Mir-15-P1/P2	1875	638	33416	1595
Mir-17/19/92	2692		671
Mir-23/24/27		8777	6781
Mir-30-P1/P2	93609	164976		137369
Mir-130-P1-P4	558	698	516
Mir-146	70072			1983
Mir-148	62817		1580
Mir-190	703		93
Mir-196	2179			870
Mir-221-P1/P2	1465		246
Medians	2179	31546.5	1580	1983
Xtr
Mir-10-P1		278890	182808	298
Mir-10-P2		11915	5359
Mir-15-P1/P2	21104	9852	33433
Mir-17/19/92	2940		2523	2429
Mir-23/24/27		43074	2223	1132
Mir-29-P1/P2		94		1303
Mir-30-P1/P2	36303	24886		76578
Mir-33	2		139
Mir-146		27241		77
Mir-148	135941			2134
Mir-199	4761		235
Mir-205	774			14
Medians	4761	24886	2523	1217.5

## Sheet: Jigger plots
Taxon			Jitter	Expression
Hsa	1alpha	1	1.01411	39828
Aca	1alpha	1	1.09856	5571.5
Ami	1alpha	1	0.944574	246.5
Cmi	1alpha	1	0.89518	13833
Cpi	1alpha	1	0.914383	11182.5
Gga	1alpha	1	0.939211	37333
Loc	1alpha	1	0.972795	10038
Mdo	1alpha	1	1.0822	5576
Mun	1alpha	1	1.05036	1659
Oan	1alpha	1	1.10633	2179
Xtr	1alpha	1	0.935226	4761
Hsa	1beta	2	1.89667	28903
Aca	1beta	2	2.09169	1143
Ami	1beta	2	1.94285	22.5
Cmi	1beta	2	2.12086	3955
Cpi	1beta	2	2.07162	1185
Gga	1beta	2	1.89428	11747.5
Loc	1beta	2	2.11886	4223.5
Mdo	1beta	2	2.08488	364
Mun	1beta	2	1.95102	612.5
Oan	1beta	2	1.99864	1580
Xtr	1beta	2	2.01759	2523
Hsa	2alpha	3	3.12392	69935.5
Aca	2alpha	3	2.89471	1750
Ami	2alpha	3	3.10934	242
Cmi	2alpha	3	2.98422	12339.5
Cpi	2alpha	3	3.07878	4917
Gga	2alpha	3	2.94237	345872
Loc	2alpha	3	3.00389	9601.5
Mdo	2alpha	3	3.04549	22675
Mun	2alpha	3	2.9528	852
Oan	2alpha	3	3.03832	31546.5
Xtr	2alpha	3	2.89655	24886
Hsa	2beta	4	4.1232	59684
Aca	2beta	4	4.07635	3384.5
Ami	2beta	4	4.09711	171
Cmi	2beta	4	3.9974	5512.5
Cpi	2beta	4	3.97265	5018
Gga	2beta	4	4.09201	92556
Loc	2beta	4	3.88112	5169
Mdo	2beta	4	3.94232	940
Mun	2beta	4	3.97248	23
Oan	2beta	4	4.00832	1983
Xtr	2beta	4	3.89248	1217.5
Medians of Medians			1	5576
			2	1580
			3	12339.5
			4	3384.5
