# Supplementary material for: MicroRNAs as Indicators into the Causes and Consequences of Whole-Genome Duplication Events
Source: Mol Biol Evol. 2021 Dec 3;39(1):msab344. doi: 10.1093/molbev/msab344 (PMC8789304; doi:10.1093/molbev/msab344)
Supplement: msab344_Supplementary_Data [file msab344_supplementary_data.zip › SuppFile6.xlsx]

## Sheet: Sheet1
Taxon	1 alpha	2 alpha	1 beta	2 beta	Genes
Aca	0.105	0.164	0.202	0.196	115
Ami	0.145	0.161	0.197	0.232	126
Cmi	0.165	0.15	0.105	0.202	128
Cpi	0.176	0.118	0.173	0.189	129
Gga	0.19	0.15	0.128	0.171	99
Hsa	0.192	0.138	0.204	0.284	108
Lch	0.175	0.13	0.12	0.188	149
Loc	0.188	0.108	0.156	0.256	117
Mdo	0.158	0.062	0.248	0.318	99
Mun	0.179	0.16	0.168	0.215	118
Oan	0.164	0.143	0.204	0.218	109
Spt	0.213	0.136	0.192	0.193	116
Xtr	0.191	0.197	0.151	0.276	97
Concatenated	0.174	0.143	0.173	0.22	1510
Median	0.176	0.143	0.173	0.215
